# Supplementary material for: Transcriptome analysis and identification of genes associated with floral transition and fruit development in rabbiteye blueberry (Vaccinium ashei)
Source: PLoS One. 2021 Oct 28;16(10):e0259119. doi: 10.1371/journal.pone.0259119 (PMC8553168; doi:10.1371/journal.pone.0259119)
Supplement: S1 Table — (XLSX) [file pone.0259119.s001.xlsx]

## Sheet: data information
S1 Table. Summary of the transcriptome characteristics of blueberry flowers and fruit.
Sample	Raw reads(n)	Clean reads(n)	mapped right_reads	mapped left_reads	overall read mapping rate	Q30 rate (%)	Q20 rate
Leaf_bud_1	52861775	52194532	30190445 (63.5%)	30981860 (65.1%)	0.513	89.65	95.93
Leaf_bud _2	38420259	36449374	30269284 (64.5%)	31114141 (66.3%)	0.654	89.91	96.04
Leaf_bud _3	53924757	53111075	33307376 (66.1%)	34190154 (67.8%)	0.669	90.14	96.16
Flower_bud_1	50944449	50742218	29476281 (62.7%)	30271091 (64.3%)	0.635	93.43	97.68
Flower_bud_2	64101007	63492954	29122867 (62.3%)	29915512 (64.0%)	0.505	93.7	97.79
Flower_bud_3	52359986	50571400	27442581 (64.9%)	28211622 (66.7%)	0.658	93.39	97.67
Initial_flower_1	52611783	46605752	15760920 (67.6%)	16352271 (70.2%)	0.689	92.65	97.27
Initial_flower_2	57088793	56646042	20476014 (72.3%)	20215450 (71.4%)	0.718	93.31	97.61
Initial_flower_3	55255734	44327038	15849189 (71.5%)	15541133 (70.1%)	0.708	93.21	97.57
Bloom_flower_1	5.03338e+07	45758466	16938669 (74.0%)	16630034 (72.7%)	0.734	94.12	97.97
Bloom_flower_2	5.05643e+07	45968322	16007524 (69.6%)	16561535 (72.1%)	0.709	92.88	97.43
Bloom_flower_3	5.74348e+07	52214118	18371940 (70.4%)	18642208 (71.4%)	0.709	93.39	97.65
Pad_fruit_1	4.80414e+07	43674338	22774644 (71.7%)	23775440 (74.9%)	0.733	90.33	96.3
Pad_fruit_2	5.14806e+07	46800676	19199219 (72.3%)	19895735 (74.9%)	0.736	85.68	93.77
Pad_fruit_3	5.07172e+07	46106908	19264435 (71.1%)	20089220 (74.1%)	0.726	88.98	95.67
Cup_fruit_1	6.98693e+07	63518358	13889059 (63.6%)	15877176 (72.7%)	0.682	93.57	97.72
Cup_fruit_2	5.84537e+07	53140562	17244483 (73.7%)	14792613 (63.2%)	0.685	93.59	97.74
Cup_fruit_3	5.96056e+07	54186948	14614116 (63.4%)	16928360 (73.4%)	0.684	93.55	97.74
All 18 libraries	467568543	905509081				—
