# Supplementary material for: Transcriptome analysis and identification of genes associated with floral transition and fruit development in rabbiteye blueberry (Vaccinium ashei)
Source: PLoS One. 2021 Oct 28;16(10):e0259119. doi: 10.1371/journal.pone.0259119 (PMC8553168; doi:10.1371/journal.pone.0259119)
Supplement: S2 Table — (XLSX) [file pone.0259119.s002.xlsx]

## Sheet: S2_vs_S1
S2 Table. Differentially expressed genes between stages S2 and S1.
Description	ID	stages	logFC	regulation	p_value	adjusted p-values
Heavy metal transport/detoxification superfamily protein	VaccDscaff1308-augustus-gene-0.6	Flower_bud_vs_Leaf_bud	-2.45062	down	5e-05	0.000509113
TCP family transcription factor	VaccDscaff24-processed-gene-103.20	Flower_bud_vs_Leaf_bud	-1.44191	down	0.00715	0.0370195
BTB and TAZ domain protein 1	VaccDscaff34-augustus-gene-85.27	Flower_bud_vs_Leaf_bud	-1.19148	down	5e-05	0.000509113
farnesylated protein 3	VaccDscaff4-snap-gene-387.27	Flower_bud_vs_Leaf_bud	-1.17672	down	0.0002	0.00178731
glycerol-3-phosphate acyltransferase 6	VaccDscaff34-snap-gene-260.51	Flower_bud_vs_Leaf_bud	-0.984744	down	0.0021	0.0134248
glycerol-3-phosphate acyltransferase 4	VaccDscaff23-snap-gene-103.32	Flower_bud_vs_Leaf_bud	-0.897522	down	0.0009	0.00664913
Leucine-rich repeat protein kinase family protein	VaccDscaff18-augustus-gene-236.20	Flower_bud_vs_Leaf_bud	-0.740545	down	0.00015	0.00138565
ferritin	VaccDscaff29-augustus-gene-121.23	Flower_bud_vs_Leaf_bud	0.762525	up	5e-05	0.000509113
myb-like transcription factor family protein	VaccDscaff4-processed-gene-312.6	Flower_bud_vs_Leaf_bud	0.800637	up	0.0003	0.00255629
Adenine nucleotide alpha hydrolases-like superfamily protein	VaccDscaff47-augustus-gene-192.29	Flower_bud_vs_Leaf_bud	0.809887	up	0.0043	0.024449
auxin-regulated gene involved in organ size	VaccDscaff319-snap-gene-0.50	Flower_bud_vs_Leaf_bud	0.891595	up	0.0034	0.0201079
photosystem II protein D1	VaccDscaff7-snap-gene-154.18	Flower_bud_vs_Leaf_bud	0.908467	up	5e-05	0.000509113
RING-H2 finger A1B	VaccDscaff1210-processed-gene-0.0	Flower_bud_vs_Leaf_bud	0.914757	up	0.00065	0.00502564
LOB domain-containing protein 37	VaccDscaff3-augustus-gene-10.22	Flower_bud_vs_Leaf_bud	0.955157	up	0.003	0.0181156
response regulator 3	VaccDscaff29-processed-gene-310.14	Flower_bud_vs_Leaf_bud	0.965591	up	5e-05	0.000509113
protein DROOPING LEAF-like	VaccDscaff3-augustus-gene-123.20	Flower_bud_vs_Leaf_bud	0.974281	up	0.0004	0.00328645
cinnamyl-alcohol dehydrogenase	VaccDscaff47-augustus-gene-129.28	Flower_bud_vs_Leaf_bud	1.05566	up	5e-05	0.000509113
ABI five binding protein	VaccDscaff28-augustus-gene-258.23	Flower_bud_vs_Leaf_bud	1.07508	up	0.00235	0.0147509
senescence-related gene 3	VaccDscaff121-augustus-gene-0.25	Flower_bud_vs_Leaf_bud	1.08995	up	0.00635	0.0335752
ABI five binding protein 2	VaccDscaff48-processed-gene-17.11	Flower_bud_vs_Leaf_bud	1.09666	up	0.0034	0.0201079
non-intrinsic ABC protein 3	VaccDscaff34-augustus-gene-57.28	Flower_bud_vs_Leaf_bud	1.14288	up	0.00275	0.0168337
Ribosomal protein L10 family protein	VaccDscaff47-augustus-gene-109.28	Flower_bud_vs_Leaf_bud	1.17658	up	0.0016	0.0107463
suppressor	VaccDscaff48-processed-gene-15.8	Flower_bud_vs_Leaf_bud	1.17885	up	5e-05	0.000509113
YELLOW STRIPE like 1	VaccDscaff28-augustus-gene-3.33	Flower_bud_vs_Leaf_bud	1.2298	up	0.0082	0.0414109
heat shock protein 83	VaccDscaff29-augustus-gene-52.36	Flower_bud_vs_Leaf_bud	1.23044	up	5e-05	0.000509113
Cystathionine beta-synthase (CBS) protein	VaccDscaff4-augustus-gene-403.18	Flower_bud_vs_Leaf_bud	1.2907	up	0.0083	0.041832
cytochrome c oxidase subunit 1	VaccDscaff1594-snap-gene-0.9	Flower_bud_vs_Leaf_bud	1.41966	up	0.00175	0.0115544
Cytochrome c oxidase, subunit III	VaccDscaff24-snap-gene-343.34	Flower_bud_vs_Leaf_bud	1.4305	up	0.0064	0.0337963
Calcium-dependent phosphotriesterase superfamily protein	VaccDscaff4-augustus-gene-144.39	Flower_bud_vs_Leaf_bud	1.46917	up	0.00015	0.00138565
DnaJ / Sec63 Brl domains-containing protein	VaccDscaff37-processed-gene-72.25	Flower_bud_vs_Leaf_bud	1.70247	up	0.0067	0.035103
RHO guanyl-nucleotide exchange factor 3	VaccDscaff1495-augustus-gene-0.4	Flower_bud_vs_Leaf_bud	2.46168	up	5e-05	0.000509113
mitochondrion-localized small heat shock protein 23.6	VaccDscaff29-augustus-gene-85.48	Flower_bud_vs_Leaf_bud	2.49827	up	0.00235	0.0147509
RHO guanyl-nucleotide exchange factor 2	VaccDscaff1294-processed-gene-0.1	Flower_bud_vs_Leaf_bud	2.63387	up	5e-05	0.000509113
DUF581 family protein, putative (DUF581)	VaccDscaff4-augustus-gene-27.27	Flower_bud_vs_Leaf_bud	10	up	0.00175	0.0115544
