# Supplementary material for: Transcriptome analysis and identification of genes associated with floral transition and fruit development in rabbiteye blueberry (Vaccinium ashei)
Source: PLoS One. 2021 Oct 28;16(10):e0259119. doi: 10.1371/journal.pone.0259119 (PMC8553168; doi:10.1371/journal.pone.0259119)
Supplement: S4 Table — (XLSX) [file pone.0259119.s004.xlsx]

## Sheet: S4_vs_S3
S4 Table. Differentially expressed genes between stages S4 and S3.
Description	ID	stages	logFC	regulation	p_vlaue	adjusted p_value
non-specific phospholipase C4	VaccDscaff23-augustus-gene-171.35	Initial_vs_Bloom	-7.21567	down	5e-05	0.000509113
cell wall protein precursor	VaccDscaff52-snap-gene-6.30	Initial_vs_Bloom	-5.86838	down	5e-05	0.000509113
jasmonate-zim-domain protein 8	VaccDscaff24-augustus-gene-122.25	Initial_vs_Bloom	-5.50785	down	5e-05	0.000509113
Myzus persicae-induced lipase 1	VaccDscaff42-augustus-gene-8.27	Initial_vs_Bloom	-4.7849	down	5e-05	0.000509113
Protein kinase superfamily protein	VaccDscaff18-augustus-gene-150.14	Initial_vs_Bloom	-4.77804	down	5e-05	0.000509113
tonoplast intrinsic protein 1;3	VaccDscaff29-augustus-gene-156.32	Initial_vs_Bloom	-4.1998	down	5e-05	0.000509113
Protein kinase superfamily protein	VaccDscaff4-augustus-gene-399.33	Initial_vs_Bloom	-4.03859	down	0.00315	0.0188828
chlorophyllase 1	VaccDscaff24-processed-gene-28.4	Initial_vs_Bloom	-3.96094	down	5e-05	0.000509113
F-box family protein	VaccDscaff28-processed-gene-180.7	Initial_vs_Bloom	-3.82812	down	0.00935	0.045984
remorin 4.1-like	VaccDscaff3-augustus-gene-192.29	Initial_vs_Bloom	-3.80684	down	0.00305	0.018373
thiamine thiazole synthase, chloroplastic-like	VaccDscaff1-augustus-gene-434.23	Initial_vs_Bloom	-3.68441	down	5e-05	0.000509113
fatty acid desaturase 7	VaccDscaff15-snap-gene-311.36	Initial_vs_Bloom	-3.59991	down	5e-05	0.000509113
RAB GTPase homolog A3	VaccDscaff22-augustus-gene-2.23	Initial_vs_Bloom	-3.45257	down	0.00065	0.00502564
basic helix-loop-helix (bHLH) DNA-binding superfamily protein	VaccDscaff1-snap-gene-279.13	Initial_vs_Bloom	-3.30785	down	5e-05	0.000509113
transcription factor BHLH089-like	VaccDscaff4-augustus-gene-312.22	Initial_vs_Bloom	-3.28412	down	5e-05	0.000509113
intracellular ribonuclease LX	VaccDscaff3-augustus-gene-108.33	Initial_vs_Bloom	-3.28243	down	5e-05	0.000509113
Mitochondrial import inner membrane translocase subunit Tim17/Tim22/Tim23 family protein	VaccDscaff4-augustus-gene-31.50	Initial_vs_Bloom	-3.23673	down	0.0058	0.0312156
beta-xylosidase 1	VaccDscaff1-processed-gene-20.9	Initial_vs_Bloom	-3.08106	down	5e-05	0.000509113
Glucose-methanol-choline (GMC) oxidoreductase family protein	VaccDscaff3-augustus-gene-324.28	Initial_vs_Bloom	-3.03887	down	5e-05	0.000509113
redox responsive transcription factor 1	VaccDscaff377-processed-gene-0.4	Initial_vs_Bloom	-3.01214	down	5e-05	0.000509113
pyrophosphorylase 4	VaccDscaff1-snap-gene-168.29	Initial_vs_Bloom	-2.97989	down	5e-05	0.000509113
Argonaute family protein	VaccDscaff41-snap-gene-57.36	Initial_vs_Bloom	-2.97717	down	5e-05	0.000509113
ROP interactive partner 2	VaccDscaff1-processed-gene-398.4	Initial_vs_Bloom	-2.9612	down	0.00025	0.00217815
Auxin-responsive family protein	VaccDscaff37-snap-gene-1.35	Initial_vs_Bloom	-2.91819	down	0.00035	0.00292308
transcription factor BHLH094-like	VaccDscaff35-augustus-gene-219.31	Initial_vs_Bloom	-2.81526	down	0.00905	0.0447893
GDSL-like Lipase/Acylhydrolase superfamily protein	VaccDscaff28-augustus-gene-146.16	Initial_vs_Bloom	-2.74971	down	5e-05	0.000509113
gibberellin 2-oxidase	VaccDscaff48-augustus-gene-67.33	Initial_vs_Bloom	-2.73943	down	0.00335	0.0198581
pyruvate decarboxylase 2	VaccDscaff43-augustus-gene-94.25	Initial_vs_Bloom	-2.70709	down	0.00995	0.0483037
Leucine-rich repeat (LRR) family protein	VaccDscaff28-augustus-gene-237.26	Initial_vs_Bloom	-2.69274	down	5e-05	0.000509113
BRI1-like 2	VaccDscaff28-snap-gene-161.37	Initial_vs_Bloom	-2.69106	down	0.0019	0.0123531
CRINKLY4 related 1	VaccDscaff1-snap-gene-182.29	Initial_vs_Bloom	-2.68262	down	0.00615	0.0327138
zinc transporter 7 precursor	VaccDscaff24-snap-gene-158.30	Initial_vs_Bloom	-2.65034	down	0.00015	0.00138565
purple acid phosphatase 22	VaccDscaff29-snap-gene-244.23	Initial_vs_Bloom	-2.64058	down	0.00065	0.00502564
mitogen-activated protein kinase kinase kinase 12	VaccDscaff268-snap-gene-0.63	Initial_vs_Bloom	-2.63475	down	0.0016	0.0107463
transcription factor HBP-1b(c38)-like	VaccDscaff29-augustus-gene-338.24	Initial_vs_Bloom	-2.62667	down	0.0003	0.00255629
nodulin MtN21 /EamA-like transporter family protein	VaccDscaff29-snap-gene-23.34	Initial_vs_Bloom	-2.60148	down	5e-05	0.000509113
NAC domain containing protein 87	VaccDscaff1-processed-gene-315.12	Initial_vs_Bloom	-2.5622	down	0.0061	0.0324943
cell wall-associated kinase	VaccDscaff3-snap-gene-269.27	Initial_vs_Bloom	-2.49524	down	5e-05	0.000509113
Phototropic-responsive NPH3 family protein	VaccDscaff34-processed-gene-302.1	Initial_vs_Bloom	-2.48325	down	5e-05	0.000509113
autoinhibited Ca(2+)-ATPase	VaccDscaff1464-snap-gene-0.4	Initial_vs_Bloom	-2.47635	down	5e-05	0.000509113
Photosystem II reaction center PsbP family protein	VaccDscaff30-augustus-gene-256.32	Initial_vs_Bloom	-2.46838	down	0.0006	0.00468546
kinase with tetratricopeptide repeat domain-containing protein	VaccDscaff34-augustus-gene-253.27	Initial_vs_Bloom	-2.46507	down	0.00035	0.00292308
ammonium transporter	VaccDscaff47-processed-gene-109.3	Initial_vs_Bloom	-2.44562	down	0.00035	0.00292308
early nodulin-like protein 17	VaccDscaff4-augustus-gene-397.37	Initial_vs_Bloom	-2.41531	down	5e-05	0.000509113
GATA transcription factor 1	VaccDscaff3-augustus-gene-329.27	Initial_vs_Bloom	-2.4124	down	0.00105	0.00757987
Stress responsive A/B Barrel Domain-containing protein	VaccDscaff47-augustus-gene-57.24	Initial_vs_Bloom	-2.40663	down	0.0095	0.0465232
plasma membrane intrinsic protein 3	VaccDscaff14-augustus-gene-386.31	Initial_vs_Bloom	-2.36553	down	5e-05	0.000509113
SEC6	VaccDscaff44-processed-gene-104.30	Initial_vs_Bloom	-2.34753	down	0.00035	0.00292308
BEL1-like homeodomain 1	VaccDscaff24-augustus-gene-294.19	Initial_vs_Bloom	-2.31709	down	5e-05	0.000509113
Pectin lyase-like superfamily protein	VaccDscaff3-augustus-gene-177.37	Initial_vs_Bloom	-2.31073	down	5e-05	0.000509113
beta-xylosidase 2	VaccDscaff51-augustus-gene-7.32	Initial_vs_Bloom	-2.30305	down	0.0035	0.0206034
thioredoxin-like 1-2, chloroplastic	VaccDscaff36-augustus-gene-84.29	Initial_vs_Bloom	-2.26435	down	0.00235	0.0147509
ARM repeat superfamily protein	VaccDscaff28-augustus-gene-65.17	Initial_vs_Bloom	-2.26067	down	5e-05	0.000509113
auxin-regulated protein (Aux22)	VaccDscaff34-augustus-gene-34.22	Initial_vs_Bloom	-2.25298	down	5e-05	0.000509113
UDP-Glycosyltransferase superfamily protein	VaccDscaff3-processed-gene-129.15	Initial_vs_Bloom	-2.23865	down	0.00035	0.00292308
myb domain protein 78	VaccDscaff1-processed-gene-8.0	Initial_vs_Bloom	-2.21053	down	5e-05	0.000509113
myb domain protein 111	VaccDscaff47-augustus-gene-192.25	Initial_vs_Bloom	-2.20418	down	0.00035	0.00292308
Stabilizer of iron transporter SufD / Polynucleotidyl transferase	VaccDscaff1-augustus-gene-87.24	Initial_vs_Bloom	-2.19603	down	0.0002	0.00178731
white-brown complex-like protein	VaccDscaff3-augustus-gene-31.27	Initial_vs_Bloom	-2.18456	down	5e-05	0.000509113
basic helix-loop-helix (bHLH) DNA-binding superfamily protein	VaccDscaff66-augustus-gene-0.18	Initial_vs_Bloom	-2.17333	down	5e-05	0.000509113
Probable splicing factor, arginine/serine-rich 4	VaccDscaff3-processed-gene-372.3	Initial_vs_Bloom	-2.16814	down	0.0073	0.0376586
Polynucleotidyl transferase, ribonuclease H-like superfamily protein	VaccDscaff47-processed-gene-49.2	Initial_vs_Bloom	-2.16667	down	0.0098	0.0477051
plant U-box 18	VaccDscaff4-processed-gene-304.7	Initial_vs_Bloom	-2.15864	down	0.0001	0.000960986
MAP kinase kinase 7	VaccDscaff3-processed-gene-42.8	Initial_vs_Bloom	-2.1492	down	5e-05	0.000509113
Rho GTPase activating protein with PAK-box/P21-Rho-binding domain-containing protein	VaccDscaff22-augustus-gene-1.25	Initial_vs_Bloom	-2.11761	down	5e-05	0.000509113
IQ-domain 1	VaccDscaff48-processed-gene-101.3	Initial_vs_Bloom	-2.09089	down	0.00265	0.0163189
3-deoxy-D-arabino-heptulosonate 7-phosphate synthase	VaccDscaff42-augustus-gene-46.35	Initial_vs_Bloom	-2.06866	down	0.00635	0.0335752
auxin-induced protein 13	VaccDscaff1-snap-gene-141.13	Initial_vs_Bloom	-2.02818	down	0.0054	0.0294661
basic helix-loop-helix (bHLH) DNA-binding superfamily protein	VaccDscaff42-processed-gene-57.4	Initial_vs_Bloom	-2.02731	down	5e-05	0.000509113
MAP kinase kinase 9	VaccDscaff2-processed-gene-364.26	Initial_vs_Bloom	-2.00991	down	0.0043	0.024449
calmodulin (CAM)-binding protein of 25 kDa	VaccDscaff29-processed-gene-297.6	Initial_vs_Bloom	-2.00195	down	5e-05	0.000509113
4-coumarate--CoA ligase 1	VaccDscaff34-processed-gene-57.9	Initial_vs_Bloom	-1.9894	down	0.00375	0.0218303
Peroxidase superfamily protein	VaccDscaff24-augustus-gene-184.30	Initial_vs_Bloom	-1.96591	down	5e-05	0.000509113
transmembrane protein	VaccDscaff52-augustus-gene-12.19	Initial_vs_Bloom	-1.96484	down	0.00955	0.0467232
ankyrin 2	VaccDscaff18-augustus-gene-381.30	Initial_vs_Bloom	-1.95033	down	0.00105	0.00757987
Phosphate-responsive 1 family protein	VaccDscaff23-snap-gene-251.45	Initial_vs_Bloom	-1.94528	down	0.00095	0.00696513
3-ketoacyl-CoA synthase 12	VaccDscaff24-processed-gene-89.1	Initial_vs_Bloom	-1.94289	down	0.00505	0.0278692
Plant invertase/pectin methylesterase inhibitor superfamily	VaccDscaff18-augustus-gene-90.27	Initial_vs_Bloom	-1.91556	down	5e-05	0.000509113
lipoxygenase	VaccDscaff4-augustus-gene-93.29	Initial_vs_Bloom	-1.91344	down	0.00455	0.0256318
cinnamoyl-CoA reductase-like SNL6	VaccDscaff3-augustus-gene-382.28	Initial_vs_Bloom	-1.89604	down	0.00025	0.00217815
Calmodulin-binding protein	VaccDscaff3-snap-gene-76.46	Initial_vs_Bloom	-1.88575	down	0.00545	0.0296438
cell wall / vacuolar inhibitor of fructosidase 2	VaccDscaff39-processed-gene-130.9	Initial_vs_Bloom	-1.8809	down	5e-05	0.000509113
chloroplast stem-loop binding protein of 41 kDa	VaccDscaff47-augustus-gene-176.20	Initial_vs_Bloom	-1.87733	down	5e-05	0.000509113
glycosyl hydrolase 9C2	VaccDscaff28-augustus-gene-24.25	Initial_vs_Bloom	-1.87239	down	0.002	0.0128861
cryptochrome DASH, chloroplastic/mitochondrial-like	VaccDscaff18-snap-gene-160.23	Initial_vs_Bloom	-1.84626	down	5e-05	0.000509113
origin recognition complex second largest subunit 2	VaccDscaff169-augustus-gene-2.45	Initial_vs_Bloom	-1.83319	down	0.0006	0.00468546
glutelin type-A 2-like	VaccDscaff3-augustus-gene-40.37	Initial_vs_Bloom	-1.83202	down	5e-05	0.000509113
chitin-inducible gibberellin-responsive protein 1-like	VaccDscaff1-processed-gene-432.11	Initial_vs_Bloom	-1.82744	down	0.0052	0.0285584
GATA transcription factor 4	VaccDscaff23-augustus-gene-138.22	Initial_vs_Bloom	-1.82661	down	5e-05	0.000509113
ATPase, F1 complex, gamma subunit protein	VaccDscaff24-processed-gene-184.3	Initial_vs_Bloom	-1.8244	down	5e-05	0.000509113
auxin response factor 21-like	VaccDscaff12-processed-gene-320.2	Initial_vs_Bloom	-1.82137	down	5e-05	0.000509113
3-ketoacyl-CoA synthase 19	VaccDscaff48-augustus-gene-62.48	Initial_vs_Bloom	-1.81434	down	0.00145	0.00992179
production of anthocyanin pigment 1	VaccDscaff13-augustus-gene-105.26	Initial_vs_Bloom	-1.81005	down	0.00045	0.00364749
pyrophosphorylase 3	VaccDscaff22-augustus-gene-9.24	Initial_vs_Bloom	-1.79979	down	5e-05	0.000509113
LOW protein: UPF0503-like protein, putative (DUF740)	VaccDscaff34-processed-gene-258.3	Initial_vs_Bloom	-1.79659	down	5e-05	0.000509113
Clathrin adaptor complexes medium subunit family protein	VaccDscaff3-augustus-gene-71.38	Initial_vs_Bloom	-1.78062	down	0.0009	0.00664913
Pectin lyase-like superfamily protein	VaccDscaff3-augustus-gene-331.22	Initial_vs_Bloom	-1.76127	down	0.0052	0.0285584
chloroplast beta-amylase	VaccDscaff3-processed-gene-363.3	Initial_vs_Bloom	-1.75348	down	0.0009	0.00664913
photosystem II 5 kDa protein, chloroplastic	VaccDscaff41-snap-gene-105.45	Initial_vs_Bloom	-1.73867	down	5e-05	0.000509113
transport and golgi organization 2 homolog	VaccDscaff12-augustus-gene-37.33	Initial_vs_Bloom	-1.73262	down	0.00095	0.00696513
histone H3.2	VaccDscaff39-processed-gene-153.0	Initial_vs_Bloom	-1.72398	down	5e-05	0.000509113
jasmonate-zim-domain protein 1	VaccDscaff29-snap-gene-11.26	Initial_vs_Bloom	-1.72225	down	5e-05	0.000509113
BEL1-like homeodomain 6	VaccDscaff1399-processed-gene-0.1	Initial_vs_Bloom	-1.7218	down	0.00765	0.0391281
MLP-like protein 328	VaccDscaff3-augustus-gene-356.34	Initial_vs_Bloom	-1.71242	down	5e-05	0.000509113
uncharacterized LOC100274115	VaccDscaff24-augustus-gene-266.34	Initial_vs_Bloom	-1.70796	down	0.0001	0.000960986
Rubber elongation factor protein (REF)	VaccDscaff3-augustus-gene-121.20	Initial_vs_Bloom	-1.7	down	0.00015	0.00138565
tubulin beta-1 chain-like	VaccDscaff1-augustus-gene-270.26	Initial_vs_Bloom	-1.6978	down	5e-05	0.000509113
laccase 14	VaccDscaff3-snap-gene-89.44	Initial_vs_Bloom	-1.69492	down	5e-05	0.000509113
Protein phosphatase 2C family protein	VaccDscaff1-augustus-gene-341.25	Initial_vs_Bloom	-1.69177	down	0.0086	0.0430663
PLAC8 family protein	VaccDscaff36-augustus-gene-247.21	Initial_vs_Bloom	-1.68936	down	0.0091	0.0449879
cytokinin oxidase 5	VaccDscaff12-processed-gene-61.13	Initial_vs_Bloom	-1.67731	down	0.0007	0.00535742
GATA transcription factor 12	VaccDscaff28-augustus-gene-112.36	Initial_vs_Bloom	-1.67438	down	5e-05	0.000509113
chlorophyll a-b binding protein 13, chloroplastic	VaccDscaff1-augustus-gene-423.44	Initial_vs_Bloom	-1.67436	down	0.0001	0.000960986
cold-regulated 413-plasma membrane 2	VaccDscaff42-augustus-gene-78.27	Initial_vs_Bloom	-1.66424	down	0.001	0.0072762
CRINKLY4 related 4	VaccDscaff157-processed-gene-1.6	Initial_vs_Bloom	-1.6547	down	0.00085	0.00632968
plasma membrane intrinsic protein 1C	VaccDscaff43-augustus-gene-249.24	Initial_vs_Bloom	-1.64932	down	5e-05	0.000509113
UPF0497 membrane protein 16	VaccDscaff6-augustus-gene-41.33	Initial_vs_Bloom	-1.64216	down	5e-05	0.000509113
Nucleotide-diphospho-sugar transferases superfamily protein	VaccDscaff34-processed-gene-306.1	Initial_vs_Bloom	-1.64145	down	5e-05	0.000509113
TRICHOME BIREFRINGENCE-LIKE 43	VaccDscaff1-snap-gene-320.34	Initial_vs_Bloom	-1.63023	down	0.00885	0.0440403
cellulose synthase-like A02	VaccDscaff24-augustus-gene-112.18	Initial_vs_Bloom	-1.62865	down	5e-05	0.000509113
photosystem I reaction center subunit PSI-N, chloroplast, putative / PSI-N, putative (PSAN)	VaccDscaff39-augustus-gene-133.31	Initial_vs_Bloom	-1.61394	down	5e-05	0.000509113
ATP-dependent caseinolytic (Clp) protease/crotonase family protein	VaccDscaff936-augustus-gene-0.5	Initial_vs_Bloom	-1.61372	down	5e-05	0.000509113
potassium transport 2/3	VaccDscaff3-augustus-gene-41.30	Initial_vs_Bloom	-1.60315	down	5e-05	0.000509113
cinnamyl alcohol dehydrogenase 9	VaccDscaff42-snap-gene-55.38	Initial_vs_Bloom	-1.58019	down	5e-05	0.000509113
HXXXD-type acyl-transferase family protein	VaccDscaff48-augustus-gene-19.19	Initial_vs_Bloom	-1.56843	down	0.0033	0.0196304
homeobox protein ATH1	VaccDscaff3-augustus-gene-420.16	Initial_vs_Bloom	-1.56456	down	0.00765	0.0391281
neuroguidin	VaccDscaff23-snap-gene-279.32	Initial_vs_Bloom	-1.56	down	0.00015	0.00138565
response regulator 17	VaccDscaff48-snap-gene-84.37	Initial_vs_Bloom	-1.55574	down	0.0004	0.00328645
DHHC-type zinc finger family protein	VaccDscaff3-augustus-gene-120.25	Initial_vs_Bloom	-1.55105	down	0.0001	0.000960986
beta-galactosidase	VaccDscaff29-augustus-gene-3.21	Initial_vs_Bloom	-1.54971	down	0.00125	0.0087766
ferritin-2, chloroplastic	VaccDscaff28-snap-gene-319.35	Initial_vs_Bloom	-1.53091	down	5e-05	0.000509113
NPC intracellular cholesterol transporter 1	VaccDscaff23-snap-gene-358.49	Initial_vs_Bloom	-1.52495	down	0.0013	0.0090707
linoleate 13S-lipoxygenase 3-1, chloroplastic-like	VaccDscaff4-augustus-gene-410.18	Initial_vs_Bloom	-1.52249	down	5e-05	0.000509113
mechanosensitive channel of small conductance-like 10	VaccDscaff3-augustus-gene-402.28	Initial_vs_Bloom	-1.51896	down	0.0035	0.0206034
3-ketoacyl-CoA synthase 2	VaccDscaff47-snap-gene-169.38	Initial_vs_Bloom	-1.51473	down	5e-05	0.000509113
membrane-associated kinase regulator	VaccDscaff26-augustus-gene-49.32	Initial_vs_Bloom	-1.51382	down	0.00075	0.00568581
ATP-dependent caseinolytic (Clp) protease/crotonase family protein	VaccDscaff1699-augustus-gene-0.2	Initial_vs_Bloom	-1.50251	down	5e-05	0.000509113
glycerol-3-phosphate acyltransferase 6	VaccDscaff34-snap-gene-260.51	Initial_vs_Bloom	-1.4929	down	0.0021	0.0134248
dad-1 protein	VaccDscaff3-augustus-gene-386.34	Initial_vs_Bloom	-1.49237	down	5e-05	0.000509113
tafazzin	VaccDscaff18-augustus-gene-96.23	Initial_vs_Bloom	-1.49161	down	0.00515	0.0283308
WRKY DNA-binding protein 57	VaccDscaff4-augustus-gene-323.18	Initial_vs_Bloom	-1.48514	down	0.0042	0.0239796
glutathione S-transferase F11	VaccDscaff18-augustus-gene-12.28	Initial_vs_Bloom	-1.47332	down	5e-05	0.000509113
WRKY DNA-binding protein 46	VaccDscaff1011-augustus-gene-0.5	Initial_vs_Bloom	-1.46601	down	0.0041	0.0235034
lysm domain GPI-anchored protein 1 precursor	VaccDscaff3-augustus-gene-250.27	Initial_vs_Bloom	-1.46329	down	5e-05	0.000509113
uncharacterized protein	VaccDscaff1-snap-gene-372.39	Initial_vs_Bloom	-1.44773	down	0.00015	0.00138565
ethylene-responsive transcription factor 5	VaccDscaff48-processed-gene-87.3	Initial_vs_Bloom	-1.44607	down	0.0047	0.0262955
NIMA-related kinase 2	VaccDscaff45-snap-gene-151.35	Initial_vs_Bloom	-1.44184	down	0.00205	0.0131537
ABC transporter family protein	VaccDscaff37-snap-gene-181.38	Initial_vs_Bloom	-1.43012	down	0.00075	0.00568581
basic helix-loop-helix (bHLH) DNA-binding superfamily protein	VaccDscaff3-augustus-gene-163.12	Initial_vs_Bloom	-1.42639	down	0.00025	0.00217815
glycosyltransferase family protein (DUF23)	VaccDscaff28-augustus-gene-121.28	Initial_vs_Bloom	-1.41277	down	5e-05	0.000509113
TARGET OF MONOPTEROS 6	VaccDscaff47-augustus-gene-82.20	Initial_vs_Bloom	-1.40393	down	5e-05	0.000509113
Protein kinase superfamily protein	VaccDscaff24-augustus-gene-130.35	Initial_vs_Bloom	-1.40309	down	0.0095	0.0465232
erf domain protein 9	VaccDscaff35-processed-gene-110.3	Initial_vs_Bloom	-1.39937	down	0.00695	0.0361801
Gibberellin-regulated family protein	VaccDscaff30-augustus-gene-333.26	Initial_vs_Bloom	-1.39807	down	5e-05	0.000509113
fatty acid hydroperoxide lyase	VaccDscaff8-augustus-gene-85.28	Initial_vs_Bloom	-1.394	down	5e-05	0.000509113
spore coat protein	VaccDscaff27-augustus-gene-312.34	Initial_vs_Bloom	-1.39192	down	0.0083	0.041832
peptidyl-tRNA hydrolase 2	VaccDscaff48-augustus-gene-108.37	Initial_vs_Bloom	-1.38895	down	0.00665	0.0348852
malonyl-CoA-acyl carrier protein transacylase	VaccDscaff24-augustus-gene-66.36	Initial_vs_Bloom	-1.38349	down	5e-05	0.000509113
HECT and RLD domain containing E3 ubiquitin protein ligase family member 1	VaccDscaff30-snap-gene-282.27	Initial_vs_Bloom	-1.37992	down	0.00195	0.0126184
zinc finger (CCCH-type) family protein	VaccDscaff48-snap-gene-67.40	Initial_vs_Bloom	-1.37869	down	0.0022	0.0139552
aquaporin NIP1-1-like	VaccDscaff28-augustus-gene-142.19	Initial_vs_Bloom	-1.37779	down	0.00145	0.00992179
EPIDERMAL PATTERNING FACTOR-like protein	VaccDscaff42-snap-gene-46.43	Initial_vs_Bloom	-1.36756	down	0.0095	0.0465232
ornithine aminotransferase, mitochondrial-like	VaccDscaff24-augustus-gene-123.31	Initial_vs_Bloom	-1.33665	down	0.00035	0.00292308
HXXXD-type acyl-transferase family protein	VaccDscaff40-snap-gene-58.15	Initial_vs_Bloom	-1.31147	down	0.00185	0.0120815
tonoplast monosaccharide transporter3	VaccDscaff42-augustus-gene-28.24	Initial_vs_Bloom	-1.30803	down	5e-05	0.000509113
50S ribosomal protein L7/L12	VaccDscaff24-snap-gene-309.31	Initial_vs_Bloom	-1.30793	down	5e-05	0.000509113
photosystem I reaction center subunit II, chloroplastic-like	VaccDscaff1-processed-gene-68.5	Initial_vs_Bloom	-1.30453	down	5e-05	0.000509113
glycerol-3-phosphate acyltransferase 4	VaccDscaff23-snap-gene-103.32	Initial_vs_Bloom	-1.29432	down	0.0009	0.00664913
Protein RICE SALT SENSITIVE 3	VaccDscaff4-processed-gene-306.7	Initial_vs_Bloom	-1.28317	down	0.0074	0.0380901
NAC domain containing protein 2	VaccDscaff665-augustus-gene-0.12	Initial_vs_Bloom	-1.26999	down	0.00025	0.00217815
enolase 1	VaccDscaff30-snap-gene-181.25	Initial_vs_Bloom	-1.26471	down	0.00295	0.017862
ATP citrate lyase subunit B 2	VaccDscaff1-augustus-gene-16.36	Initial_vs_Bloom	-1.26425	down	0.00375	0.0218303
basic helix-loop-helix (bHLH) DNA-binding superfamily protein	VaccDscaff34-processed-gene-27.5	Initial_vs_Bloom	-1.25514	down	0.0019	0.0123531
high mobility group A	VaccDscaff28-augustus-gene-189.23	Initial_vs_Bloom	-1.25344	down	5e-05	0.000509113
3-ketoacyl-CoA synthase 6	VaccDscaff48-augustus-gene-92.19	Initial_vs_Bloom	-1.23432	down	0.00815	0.0412057
ATP-citrate synthase beta chain protein 1-like	VaccDscaff4-processed-gene-32.6	Initial_vs_Bloom	-1.22929	down	0.00095	0.00696513
condensin complex subunit	VaccDscaff1-snap-gene-369.31	Initial_vs_Bloom	-1.21553	down	5e-05	0.000509113
Glutathione S-transferase family protein	VaccDscaff3-augustus-gene-167.39	Initial_vs_Bloom	-1.20781	down	5e-05	0.000509113
Peroxidase superfamily protein	VaccDscaff34-processed-gene-305.11	Initial_vs_Bloom	-1.20751	down	0.00475	0.0265277
Nucleotide-diphospho-sugar transferases superfamily protein	VaccDscaff29-snap-gene-233.30	Initial_vs_Bloom	-1.18886	down	0.0088	0.0438342
glycosyltransferase family protein (DUF23)	VaccDscaff23-augustus-gene-367.26	Initial_vs_Bloom	-1.18502	down	5e-05	0.000509113
non-specific phospholipase C3	VaccDscaff22-snap-gene-67.43	Initial_vs_Bloom	-1.17748	down	0.00125	0.0087766
basic helix-loop-helix (bHLH) DNA-binding superfamily protein	VaccDscaff23-augustus-gene-314.44	Initial_vs_Bloom	-1.17644	down	5e-05	0.000509113
Homeobox-leucine zipper protein family	VaccDscaff3-augustus-gene-163.13	Initial_vs_Bloom	-1.17245	down	5e-05	0.000509113
glycosyltransferase family 92 protein RCOM_0530710	VaccDscaff3-processed-gene-168.7	Initial_vs_Bloom	-1.17066	down	5e-05	0.000509113
A kinase (PRKA) anchor protein 17B	VaccDscaff23-snap-gene-298.27	Initial_vs_Bloom	-1.1542	down	0.0051	0.0280997
long-chain acyl-CoA synthetase 2	VaccDscaff3-augustus-gene-3.41	Initial_vs_Bloom	-1.14982	down	5e-05	0.000509113
hypothetical protein	VaccDscaff48-augustus-gene-106.39	Initial_vs_Bloom	-1.14775	down	5e-05	0.000509113
BR-signaling kinase 2	VaccDscaff23-snap-gene-172.28	Initial_vs_Bloom	-1.14416	down	0.00695	0.0361801
Leucine-rich receptor-like protein kinase family protein	VaccDscaff4-augustus-gene-131.32	Initial_vs_Bloom	-1.14281	down	5e-05	0.000509113
phosphoglycerate dehydrogenase	VaccDscaff28-snap-gene-79.22	Initial_vs_Bloom	-1.1397	down	0.0011	0.00788288
auxin-induced protein AUX28	VaccDscaff47-augustus-gene-168.31	Initial_vs_Bloom	-1.12866	down	5e-05	0.000509113
3-ketoacyl-CoA synthase 10	VaccDscaff24-augustus-gene-329.18	Initial_vs_Bloom	-1.12597	down	5e-05	0.000509113
one helix protein	VaccDscaff17-augustus-gene-55.30	Initial_vs_Bloom	-1.12471	down	5e-05	0.000509113
geranylgeranyl diphosphate reductase, chloroplastic	VaccDscaff4-snap-gene-357.34	Initial_vs_Bloom	-1.11386	down	5e-05	0.000509113
Peroxidase superfamily protein	VaccDscaff30-augustus-gene-254.20	Initial_vs_Bloom	-1.11304	down	0.0065	0.0342384
ABC-2 type transporter family protein	VaccDscaff84-processed-gene-3.7	Initial_vs_Bloom	-1.10879	down	5e-05	0.000509113
Phosphoglycerate mutase-like family protein	VaccDscaff18-processed-gene-350.5	Initial_vs_Bloom	-1.10655	down	5e-05	0.000509113
Chlorophyll a-b binding protein CP24 10A, chloroplastic	VaccDscaff3-augustus-gene-34.35	Initial_vs_Bloom	-1.10304	down	5e-05	0.000509113
nitrile specifier protein 5	VaccDscaff811-snap-gene-0.10	Initial_vs_Bloom	-1.10174	down	5e-05	0.000509113
COBRA-like protein-7 precursor	VaccDscaff4-augustus-gene-30.26	Initial_vs_Bloom	-1.09708	down	0.0096	0.046912
chloroplast RNA binding protein	VaccDscaff3-processed-gene-70.9	Initial_vs_Bloom	-1.07919	down	5e-05	0.000509113
WRKY family transcription factor	VaccDscaff43-augustus-gene-258.25	Initial_vs_Bloom	-1.05483	down	0.00615	0.0327138
DYNAMIN-like 1C	VaccDscaff3-snap-gene-319.25	Initial_vs_Bloom	-1.0497	down	0.00335	0.0198581
CheY-like two-component responsive regulator family protein	VaccDscaff3-augustus-gene-370.17	Initial_vs_Bloom	-1.04392	down	0.00015	0.00138565
photosystem II subunit Q-2	VaccDscaff4-augustus-gene-176.15	Initial_vs_Bloom	-1.04106	down	5e-05	0.000509113
multiple chloroplast division site 1	VaccDscaff23-snap-gene-363.31	Initial_vs_Bloom	-1.02637	down	0.00095	0.00696513
arabinogalactan protein 18	VaccDscaff454-augustus-gene-0.22	Initial_vs_Bloom	-1.02608	down	5e-05	0.000509113
CMP-sialic acid transporter 1-like	VaccDscaff22-augustus-gene-9.25	Initial_vs_Bloom	-1.02092	down	5e-05	0.000509113
PA-domain containing subtilase family protein	VaccDscaff23-augustus-gene-81.14	Initial_vs_Bloom	-1.0025	down	5e-05	0.000509113
BCL-2-associated athanogene 1	VaccDscaff29-augustus-gene-69.21	Initial_vs_Bloom	-0.993699	down	5e-05	0.000509113
Ribosomal protein L10 family protein	VaccDscaff47-augustus-gene-109.28	Initial_vs_Bloom	-0.990927	down	0.00275	0.0168337
GDSL-like Lipase/Acylhydrolase superfamily protein	VaccDscaff4-processed-gene-419.17	Initial_vs_Bloom	-0.986675	down	5e-05	0.000509113
Chlorophyll A-B binding family protein	VaccDscaff46-augustus-gene-43.21	Initial_vs_Bloom	-0.985395	down	0.0024	0.0150115
early nodulin-like protein 13	VaccDscaff797-processed-gene-0.1	Initial_vs_Bloom	-0.979559	down	0.00185	0.0120815
Brassinosteroid signaling positive regulator (BZR1) family protein	VaccDscaff18-augustus-gene-31.39	Initial_vs_Bloom	-0.967532	down	5e-05	0.000509113
hydroxymethylglutaryl coenzyme A reductase	VaccDscaff23-snap-gene-55.27	Initial_vs_Bloom	-0.966206	down	5e-05	0.000509113
Late embryogenesis abundant protein (LEA) family protein	VaccDscaff4-augustus-gene-92.36	Initial_vs_Bloom	-0.964707	down	5e-05	0.000509113
RAN GTPase 3	VaccDscaff23-augustus-gene-26.22	Initial_vs_Bloom	-0.947293	down	0.0052	0.0285584
Lipase/lipooxygenase, PLAT/LH2 family protein	VaccDscaff37-snap-gene-226.25	Initial_vs_Bloom	-0.94515	down	0.0011	0.00788288
TRICHOME BIREFRINGENCE-LIKE 38	VaccDscaff24-augustus-gene-256.27	Initial_vs_Bloom	-0.944188	down	5e-05	0.000509113
homeobox protein 30	VaccDscaff18-processed-gene-335.5	Initial_vs_Bloom	-0.937719	down	5e-05	0.000509113
Ribosomal protein L19 family protein	VaccDscaff46-augustus-gene-42.33	Initial_vs_Bloom	-0.925601	down	5e-05	0.000509113
cyclopropyl isomerase	VaccDscaff34-snap-gene-77.42	Initial_vs_Bloom	-0.925412	down	0.0012	0.00848185
60S ribosomal protein L37a-1-like	VaccDscaff3-augustus-gene-363.26	Initial_vs_Bloom	-0.924447	down	5e-05	0.000509113
chlorophyll a/b binding protein precursor	VaccDscaff48-augustus-gene-58.36	Initial_vs_Bloom	-0.918222	down	5e-05	0.000509113
Integrase-type DNA-binding superfamily protein	VaccDscaff47-augustus-gene-190.29	Initial_vs_Bloom	-0.910868	down	5e-05	0.000509113
Phototropic-responsive NPH3 family protein	VaccDscaff42-snap-gene-77.25	Initial_vs_Bloom	-0.890681	down	5e-05	0.000509113
gamma tonoplast intrinsic protein	VaccDscaff47-augustus-gene-66.24	Initial_vs_Bloom	-0.87648	down	0.0004	0.00328645
YALI0C23815p	VaccDscaff5-augustus-gene-400.28	Initial_vs_Bloom	-0.847037	down	5e-05	0.000509113
SPIRAL1-like1	VaccDscaff48-augustus-gene-16.27	Initial_vs_Bloom	-0.840163	down	5e-05	0.000509113
indoleacetic acid-induced protein 16	VaccDscaff22-augustus-gene-341.40	Initial_vs_Bloom	-0.827305	down	5e-05	0.000509113
transmembrane protein	VaccDscaff31-augustus-gene-47.22	Initial_vs_Bloom	-0.807745	down	0.00085	0.00632968
photosystem I subunit l	VaccDscaff47-augustus-gene-133.40	Initial_vs_Bloom	-0.804589	down	5e-05	0.000509113
multidrug resistance-associated protein 5	VaccDscaff47-snap-gene-154.44	Initial_vs_Bloom	0.828277	up	0.0004	0.00328645
Subtilase family protein	VaccDscaff34-augustus-gene-8.23	Initial_vs_Bloom	0.829739	up	5e-05	0.000509113
presequence protease 1	VaccDscaff3-processed-gene-9.1	Initial_vs_Bloom	0.837174	up	5e-05	0.000509113
ZIP metal ion transporter family	VaccDscaff24-augustus-gene-68.26	Initial_vs_Bloom	0.844975	up	5e-05	0.000509113
photolyase 1	VaccDscaff91-processed-gene-5.14	Initial_vs_Bloom	0.853415	up	5e-05	0.000509113
PYRIMIDINE 4	VaccDscaff34-augustus-gene-283.20	Initial_vs_Bloom	0.860022	up	5e-05	0.000509113
Cytochrome P450 superfamily protein	VaccDscaff29-snap-gene-127.41	Initial_vs_Bloom	0.861418	up	0.0009	0.00664913
ferrochelatase-2, chloroplastic	VaccDscaff14-augustus-gene-8.25	Initial_vs_Bloom	0.872055	up	0.0001	0.000960986
GTP cyclohydrolase II	VaccDscaff39-augustus-gene-83.22	Initial_vs_Bloom	0.874522	up	5e-05	0.000509113
Protein NEOXANTHIN-DEFICIENT 1	VaccDscaff4-snap-gene-254.29	Initial_vs_Bloom	0.876331	up	0.001	0.0072762
RNA processing factor 1	VaccDscaff28-augustus-gene-81.22	Initial_vs_Bloom	0.882319	up	0.0004	0.00328645
H[+]-ATPase 4	VaccDscaff34-augustus-gene-122.18	Initial_vs_Bloom	0.919703	up	0.00685	0.0357498
autophagy 18 G-like protein	VaccDscaff47-snap-gene-181.38	Initial_vs_Bloom	0.922498	up	0.0033	0.0196304
cytochrome c oxidase subunit 1	VaccDscaff1594-snap-gene-0.9	Initial_vs_Bloom	0.948591	up	5e-05	0.000509113
negative regulator of ubiquitin-like proteins 1	VaccDscaff81-snap-gene-2.49	Initial_vs_Bloom	0.958164	up	5e-05	0.000509113
BEACH-DOMAIN HOMOLOG A1	VaccDscaff24-augustus-gene-29.29	Initial_vs_Bloom	0.95864	up	0.0002	0.00178731
Homeodomain-like transcriptional regulator	VaccDscaff39-snap-gene-247.31	Initial_vs_Bloom	0.961685	up	5e-05	0.000509113
heat shock protein 70 (Hsp 70) family protein	VaccDscaff3-snap-gene-208.27	Initial_vs_Bloom	0.965118	up	0.00105	0.00757987
RNA polymerase II subunit 2	VaccDscaff4-augustus-gene-238.21	Initial_vs_Bloom	0.969911	up	0.00845	0.0424535
strictosidine synthase-like 2	VaccDscaff26-augustus-gene-322.35	Initial_vs_Bloom	0.97066	up	0.00065	0.00502564
global transcription factor group E4	VaccDscaff1-augustus-gene-412.35	Initial_vs_Bloom	0.980729	up	0.0091	0.0449879
cytidine deaminase 1	VaccDscaff29-processed-gene-2.5	Initial_vs_Bloom	0.981864	up	0.0008	0.00600935
hypothetical protein	VaccDscaff42-augustus-gene-8.26	Initial_vs_Bloom	0.988063	up	5e-05	0.000509113
LIGHT-DEPENDENT SHORT HYPOCOTYLS-like protein (DUF640)	VaccDscaff47-processed-gene-158.2	Initial_vs_Bloom	0.992753	up	0.01025	0.0495004
ILITYHIA	VaccDscaff34-snap-gene-241.26	Initial_vs_Bloom	0.999497	up	5e-05	0.000509113
Nucleotide-diphospho-sugar transferases superfamily protein	VaccDscaff43-snap-gene-221.31	Initial_vs_Bloom	0.99954	up	0.00055	0.00434745
phosphoinositide 4-kinase gamma 4	VaccDscaff28-snap-gene-16.41	Initial_vs_Bloom	1.00146	up	0.00035	0.00292308
AGC (cAMP-dependent, cGMP-dependent and protein kinase C) kinase family protein	VaccDscaff44-processed-gene-214.2	Initial_vs_Bloom	1.00736	up	5e-05	0.000509113
cationic amino acid transporter 2	VaccDscaff29-processed-gene-283.0	Initial_vs_Bloom	1.01148	up	0.00875	0.0436793
Galactose oxidase/kelch repeat superfamily protein	VaccDscaff47-augustus-gene-166.35	Initial_vs_Bloom	1.01309	up	0.0012	0.00848185
dicarboxylate transporter 1	VaccDscaff39-augustus-gene-152.17	Initial_vs_Bloom	1.01411	up	0.00845	0.0424535
HAESA-like 2	VaccDscaff18-augustus-gene-267.23	Initial_vs_Bloom	1.01607	up	5e-05	0.000509113
Phosphoribosyltransferase family protein	VaccDscaff46-processed-gene-50.28	Initial_vs_Bloom	1.0175	up	0.0001	0.000960986
global transcription factor group B1	VaccDscaff1-augustus-gene-260.29	Initial_vs_Bloom	1.03504	up	0.00135	0.00935942
SCY1-like 2 (S. cerevisiae)	VaccDscaff28-augustus-gene-117.29	Initial_vs_Bloom	1.0432	up	0.00025	0.00217815
F-box/RNI-like superfamily protein	VaccDscaff47-augustus-gene-182.24	Initial_vs_Bloom	1.04445	up	0.00195	0.0126184
ROP binding protein kinases 1	VaccDscaff39-snap-gene-69.51	Initial_vs_Bloom	1.04529	up	5e-05	0.000509113
expansin-like A1	VaccDscaff42-augustus-gene-212.24	Initial_vs_Bloom	1.05259	up	5e-05	0.000509113
phloem protein 2-B1	VaccDscaff48-snap-gene-20.50	Initial_vs_Bloom	1.05291	up	0.00085	0.00632968
luminal-binding protein 5	VaccDscaff28-augustus-gene-6.26	Initial_vs_Bloom	1.06669	up	5e-05	0.000509113
sorting nexin 1	VaccDscaff29-snap-gene-248.40	Initial_vs_Bloom	1.06747	up	0.00465	0.0260951
Plant invertase/pectin methylesterase inhibitor superfamily	VaccDscaff29-augustus-gene-4.18	Initial_vs_Bloom	1.0698	up	5e-05	0.000509113
pre-mRNA-splicing factor SLU7-like	VaccDscaff47-augustus-gene-159.51	Initial_vs_Bloom	1.07029	up	5e-05	0.000509113
calcium-dependent protein kinase 24	VaccDscaff4-augustus-gene-136.40	Initial_vs_Bloom	1.07166	up	5e-05	0.000509113
anaphase promoting complex 6	VaccDscaff1370-processed-gene-0.1	Initial_vs_Bloom	1.07192	up	5e-05	0.000509113
putative actin cortical patch component Lsb4	VaccDscaff158-augustus-gene-0.18	Initial_vs_Bloom	1.07388	up	0.0031	0.0186275
probable aquaporin PIP1-2	VaccDscaff23-augustus-gene-103.24	Initial_vs_Bloom	1.08216	up	0.0005	0.00400018
Glycosyl hydrolase family 38 protein	VaccDscaff4-snap-gene-392.52	Initial_vs_Bloom	1.09912	up	0.0005	0.00400018
L-ascorbate oxidase homolog	VaccDscaff161-processed-gene-2.5	Initial_vs_Bloom	1.09917	up	5e-05	0.000509113
Seven transmembrane MLO family protein	VaccDscaff47-augustus-gene-79.23	Initial_vs_Bloom	1.10536	up	0.00255	0.015794
GDSL-like Lipase/Acylhydrolase superfamily protein	VaccDscaff6-augustus-gene-41.29	Initial_vs_Bloom	1.11494	up	5e-05	0.000509113
BRI1 kinase inhibitor 1	VaccDscaff23-processed-gene-320.6	Initial_vs_Bloom	1.11543	up	0.002	0.0128861
thioredoxin H-type 9	VaccDscaff29-snap-gene-102.32	Initial_vs_Bloom	1.11781	up	5e-05	0.000509113
with no lysine (K) kinase 4	VaccDscaff34-augustus-gene-285.28	Initial_vs_Bloom	1.12334	up	5e-05	0.000509113
fatty acid desaturase family protein	VaccDscaff24-augustus-gene-233.19	Initial_vs_Bloom	1.12373	up	5e-05	0.000509113
O-Glycosyl hydrolases family 17 protein	VaccDscaff28-augustus-gene-347.35	Initial_vs_Bloom	1.13134	up	5e-05	0.000509113
rapid alkalinization factor	VaccDscaff9-processed-gene-160.6	Initial_vs_Bloom	1.14189	up	5e-05	0.000509113
Syntaxin/t-SNARE family protein	VaccDscaff3-processed-gene-383.12	Initial_vs_Bloom	1.15545	up	5e-05	0.000509113
tetraspanin8	VaccDscaff4-augustus-gene-342.25	Initial_vs_Bloom	1.15962	up	5e-05	0.000509113
alpha carbonic anhydrase 1	VaccDscaff3-augustus-gene-295.24	Initial_vs_Bloom	1.16221	up	5e-05	0.000509113
beta tubulin 7	VaccDscaff24-augustus-gene-143.52	Initial_vs_Bloom	1.1624	up	5e-05	0.000509113
gamma-glutamyl transpeptidase 4	VaccDscaff42-augustus-gene-266.28	Initial_vs_Bloom	1.16715	up	0.00015	0.00138565
Plant neutral invertase family protein	VaccDscaff37-processed-gene-98.0	Initial_vs_Bloom	1.17102	up	0.00335	0.0198581
transmembrane protein 53	VaccDscaff4-augustus-gene-246.14	Initial_vs_Bloom	1.17831	up	5e-05	0.000509113
UDP-galactose transporter 3	VaccDscaff42-augustus-gene-164.24	Initial_vs_Bloom	1.18104	up	0.00995	0.0483037
Late embryogenesis abundant (LEA) hydroxyproline-rich glycoprotein family	VaccDscaff48-processed-gene-104.8	Initial_vs_Bloom	1.18137	up	0.0008	0.00600935
xyloglucan endotransglucosylase/hydrolase 28	VaccDscaff28-augustus-gene-165.20	Initial_vs_Bloom	1.18915	up	0.00155	0.0104737
glutamate synthase 1	VaccDscaff29-augustus-gene-307.32	Initial_vs_Bloom	1.19148	up	0.00015	0.00138565
dihydrofolate reductase Dfr1	VaccDscaff293-augustus-gene-0.43	Initial_vs_Bloom	1.19659	up	0.00195	0.0126184
DEA(D/H)-box RNA helicase family protein	VaccDscaff23-processed-gene-344.8	Initial_vs_Bloom	1.20085	up	5e-05	0.000509113
abhydrolase domain containing 6, acylglycerol lipase	VaccDscaff34-snap-gene-234.40	Initial_vs_Bloom	1.21806	up	5e-05	0.000509113
PHD and ring finger domains 1	VaccDscaff3-augustus-gene-77.23	Initial_vs_Bloom	1.21867	up	5e-05	0.000509113
galacturonosyltransferase-like 4	VaccDscaff51-augustus-gene-21.44	Initial_vs_Bloom	1.22031	up	5e-05	0.000509113
sodium/calcium exchanger NCL2-like	VaccDscaff1278-snap-gene-0.5	Initial_vs_Bloom	1.24129	up	0.00025	0.00217815
glyoxal oxidase-related protein	VaccDscaff3-processed-gene-165.7	Initial_vs_Bloom	1.24129	up	0.00505	0.0278692
SEC14-like 3	VaccDscaff42-augustus-gene-187.24	Initial_vs_Bloom	1.24596	up	0.00055	0.00434745
EXORDIUM like 2	VaccDscaff3-processed-gene-31.9	Initial_vs_Bloom	1.24844	up	0.00695	0.0361801
sugar transporter 14	VaccDscaff42-augustus-gene-220.30	Initial_vs_Bloom	1.25306	up	5e-05	0.000509113
Duplicated homeodomain-like superfamily protein	VaccDscaff28-augustus-gene-278.29	Initial_vs_Bloom	1.25533	up	0.00345	0.020355
15-cis-zeta-carotene isomerase	VaccDscaff4-augustus-gene-133.27	Initial_vs_Bloom	1.25611	up	0.0002	0.00178731
autoinhibited Ca(2+)-ATPase 9	VaccDscaff34-augustus-gene-7.21	Initial_vs_Bloom	1.25758	up	5e-05	0.000509113
Leucine-rich repeat protein kinase family protein	VaccDscaff23-snap-gene-71.42	Initial_vs_Bloom	1.2622	up	5e-05	0.000509113
O-fucosyltransferase family protein	VaccDscaff34-augustus-gene-256.32	Initial_vs_Bloom	1.2665	up	5e-05	0.000509113
myo-inositol polyphosphate 5-phosphatase 2	VaccDscaff3-augustus-gene-371.11	Initial_vs_Bloom	1.26968	up	0.0001	0.000960986
Pentatricopeptide repeat (PPR) superfamily protein	VaccDscaff42-snap-gene-142.32	Initial_vs_Bloom	1.27421	up	0.0066	0.0346654
ralf-like 19	VaccDscaff9-processed-gene-160.8	Initial_vs_Bloom	1.27783	up	5e-05	0.000509113
soluble N-ethylmaleimide-sensitive factor adaptor protein 30	VaccDscaff3-snap-gene-122.48	Initial_vs_Bloom	1.27979	up	5e-05	0.000509113
ENTH/VHS/GAT family protein	VaccDscaff28-augustus-gene-162.21	Initial_vs_Bloom	1.28041	up	5e-05	0.000509113
SHV3-like 5	VaccDscaff39-snap-gene-142.24	Initial_vs_Bloom	1.28079	up	5e-05	0.000509113
Pectin lyase-like superfamily protein	VaccDscaff24-snap-gene-166.40	Initial_vs_Bloom	1.28773	up	5e-05	0.000509113
indeterminate(ID)-domain 5	VaccDscaff20-augustus-gene-167.17	Initial_vs_Bloom	1.29033	up	0.0066	0.0346654
BEL1-like homeodomain 8	VaccDscaff47-augustus-gene-72.24	Initial_vs_Bloom	1.29139	up	0.0055	0.0298735
Pectate lyase family protein	VaccDscaff4-augustus-gene-327.25	Initial_vs_Bloom	1.294	up	5e-05	0.000509113
homeobox protein knotted-1-like 1	VaccDscaff34-augustus-gene-185.23	Initial_vs_Bloom	1.30381	up	5e-05	0.000509113
SEC14-like 12	VaccDscaff17-augustus-gene-30.33	Initial_vs_Bloom	1.30665	up	0.0048	0.0267622
Plant U-Box 15	VaccDscaff31-augustus-gene-333.17	Initial_vs_Bloom	1.3124	up	5e-05	0.000509113
Protein kinase superfamily protein	VaccDscaff39-augustus-gene-149.16	Initial_vs_Bloom	1.33132	up	5e-05	0.000509113
serine acetyltransferase 1;1	VaccDscaff34-processed-gene-21.0	Initial_vs_Bloom	1.33135	up	0.00015	0.00138565
Leucine-rich repeat protein kinase family protein	VaccDscaff71-augustus-gene-1.36	Initial_vs_Bloom	1.33977	up	5e-05	0.000509113
AMP-dependent synthetase and ligase family protein	VaccDscaff23-augustus-gene-48.44	Initial_vs_Bloom	1.3409	up	5e-05	0.000509113
proline-rich family protein	VaccDscaff14-snap-gene-347.32	Initial_vs_Bloom	1.34983	up	5e-05	0.000509113
Haloacid dehalogenase-like hydrolase (HAD) superfamily protein	VaccDscaff48-augustus-gene-82.24	Initial_vs_Bloom	1.3628	up	0.00755	0.0387324
RNA-binding CRS1 / YhbY (CRM) domain-containing protein	VaccDscaff1586-snap-gene-0.7	Initial_vs_Bloom	1.3637	up	0.00185	0.0120815
Leucine-rich repeat protein kinase family protein	VaccDscaff248-snap-gene-0.49	Initial_vs_Bloom	1.37492	up	5e-05	0.000509113
probable metal-nicotianamine transporter YSL12	VaccDscaff1-augustus-gene-147.21	Initial_vs_Bloom	1.37786	up	5e-05	0.000509113
RHO guanyl-nucleotide exchange factor 8	VaccDscaff69-augustus-gene-6.44	Initial_vs_Bloom	1.38801	up	0.01	0.0484994
GATA type zinc finger transcription factor family protein	VaccDscaff1614-augustus-gene-0.7	Initial_vs_Bloom	1.38916	up	5e-05	0.000509113
L-aspartate oxidase	VaccDscaff18-augustus-gene-361.27	Initial_vs_Bloom	1.39473	up	0.00245	0.0152794
root hair specific 14	VaccDscaff29-augustus-gene-54.35	Initial_vs_Bloom	1.39661	up	5e-05	0.000509113
Transducin/WD40 repeat-like superfamily protein	VaccDscaff18-augustus-gene-42.31	Initial_vs_Bloom	1.39871	up	0.00025	0.00217815
hypothetical protein	VaccDscaff29-snap-gene-66.57	Initial_vs_Bloom	1.40525	up	0.00175	0.0115544
roline-rich extensin-like receptor kinase 4	VaccDscaff208-augustus-gene-1.51	Initial_vs_Bloom	1.40769	up	0.0021	0.0134248
autophagy 18h-like protein	VaccDscaff18-processed-gene-102.1	Initial_vs_Bloom	1.4093	up	0.0099	0.0481097
C2H2-type zinc finger family protein	VaccDscaff48-processed-gene-48.8	Initial_vs_Bloom	1.41193	up	5e-05	0.000509113
O-Glycosyl hydrolases family 17 protein	VaccDscaff47-augustus-gene-172.24	Initial_vs_Bloom	1.41306	up	5e-05	0.000509113
FKBP-like peptidyl-prolyl cis-trans isomerase family protein	VaccDscaff29-augustus-gene-80.32	Initial_vs_Bloom	1.41401	up	0.0014	0.00964257
putative rRNA methyltransferase Spb1	VaccDscaff14-augustus-gene-373.28	Initial_vs_Bloom	1.41497	up	0.0001	0.000960986
zinc transporter-like protein	VaccDscaff7-processed-gene-381.30	Initial_vs_Bloom	1.41754	up	0.00015	0.00138565
Integrase-type DNA-binding superfamily protein	VaccDscaff14-augustus-gene-273.30	Initial_vs_Bloom	1.41759	up	5e-05	0.000509113
ABC transporter family protein	VaccDscaff47-snap-gene-72.26	Initial_vs_Bloom	1.42408	up	5e-05	0.000509113
DHHC-type zinc finger family protein	VaccDscaff1-augustus-gene-259.29	Initial_vs_Bloom	1.45016	up	5e-05	0.000509113
weak chloroplast movement under blue light protein (DUF827)	VaccDscaff82-snap-gene-1.30	Initial_vs_Bloom	1.46345	up	5e-05	0.000509113
desumoylating isopeptidase 1	VaccDscaff47-augustus-gene-147.36	Initial_vs_Bloom	1.4825	up	5e-05	0.000509113
flavin-binding, kelch repeat, f box 1	VaccDscaff28-augustus-gene-175.21	Initial_vs_Bloom	1.48494	up	5e-05	0.000509113
Transmembrane amino acid transporter family protein	VaccDscaff186-processed-gene-1.27	Initial_vs_Bloom	1.48667	up	0.00605	0.0323192
Malectin/receptor-like protein kinase family protein	VaccDscaff42-augustus-gene-194.35	Initial_vs_Bloom	1.49808	up	0.00315	0.0188828
phosphoinositide 4-kinase gamma 1	VaccDscaff29-processed-gene-299.4	Initial_vs_Bloom	1.50027	up	5e-05	0.000509113
DnaJ heat shock protein family (Hsp40) member B5	VaccDscaff3-augustus-gene-41.34	Initial_vs_Bloom	1.50438	up	0.00895	0.0444405
farnesylcysteine lyase	VaccDscaff42-processed-gene-61.24	Initial_vs_Bloom	1.51615	up	0.00965	0.0471113
sucrose-proton symporter 2	VaccDscaff14-augustus-gene-131.25	Initial_vs_Bloom	1.52187	up	5e-05	0.000509113
PLC-like phosphodiesterases superfamily protein	VaccDscaff42-augustus-gene-11.28	Initial_vs_Bloom	1.54759	up	5e-05	0.000509113
BTB and TAZ domain protein 2	VaccDscaff4-snap-gene-377.47	Initial_vs_Bloom	1.54844	up	5e-05	0.000509113
sacI homology domain-containing protein / WW domain-containing protein	VaccDscaff34-snap-gene-168.34	Initial_vs_Bloom	1.56299	up	5e-05	0.000509113
expansin A10	VaccDscaff36-processed-gene-84.15	Initial_vs_Bloom	1.56883	up	0.00085	0.00632968
RING/U-box superfamily protein	VaccDscaff3-processed-gene-382.10	Initial_vs_Bloom	1.57168	up	5e-05	0.000509113
succinate dehydrogenase 1-1	VaccDscaff42-snap-gene-90.21	Initial_vs_Bloom	1.58497	up	0.00085	0.00632968
P-loop containing nucleoside triphosphate hydrolases superfamily protein	VaccDscaff18-snap-gene-310.38	Initial_vs_Bloom	1.60023	up	5e-05	0.000509113
hypothetical protein	VaccDscaff24-snap-gene-227.16	Initial_vs_Bloom	1.62025	up	0.00045	0.00364749
RAB GTPase homolog A2B	VaccDscaff29-augustus-gene-137.27	Initial_vs_Bloom	1.62461	up	5e-05	0.000509113
Major facilitator superfamily protein	VaccDscaff1-augustus-gene-70.28	Initial_vs_Bloom	1.62505	up	5e-05	0.000509113
acyl activating enzyme 5	VaccDscaff23-augustus-gene-49.36	Initial_vs_Bloom	1.63937	up	5e-05	0.000509113
glucan endo-1,3-beta-glucosidase-like	VaccDscaff47-augustus-gene-82.17	Initial_vs_Bloom	1.64011	up	0.00895	0.0444405
glutamate decarboxylase	VaccDscaff28-processed-gene-159.6	Initial_vs_Bloom	1.69954	up	0.0005	0.00400018
Peroxidase superfamily protein	VaccDscaff4-processed-gene-388.0	Initial_vs_Bloom	1.70738	up	5e-05	0.000509113
nitrate transporter 1.7	VaccDscaff3-snap-gene-165.27	Initial_vs_Bloom	1.7077	up	5e-05	0.000509113
abscisic acid 8'-hydroxylase CYP707A1	VaccDscaff23-snap-gene-319.43	Initial_vs_Bloom	1.70781	up	5e-05	0.000509113
Leucine-rich repeat (LRR) family protein	VaccDscaff34-processed-gene-43.1	Initial_vs_Bloom	1.7152	up	5e-05	0.000509113
Tyrosine transaminase family protein	VaccDscaff1-augustus-gene-416.35	Initial_vs_Bloom	1.73722	up	0.0019	0.0123531
zinc finger CCCH domain-containing protein 17-like	VaccDscaff1015-snap-gene-0.8	Initial_vs_Bloom	1.74857	up	0.0062	0.0329347
cellulose synthase-like D1	VaccDscaff4-augustus-gene-106.58	Initial_vs_Bloom	1.75678	up	0.0006	0.00468546
B-box type zinc finger protein with CCT domain-containing protein	VaccDscaff3-processed-gene-344.21	Initial_vs_Bloom	1.78148	up	0.00245	0.0152794
Plant invertase/pectin methylesterase inhibitor superfamily	VaccDscaff18-augustus-gene-119.34	Initial_vs_Bloom	1.7832	up	5e-05	0.000509113
GRAM domain family protein	VaccDscaff4-augustus-gene-255.23	Initial_vs_Bloom	1.79864	up	0.0009	0.00664913
CBL-interacting protein kinase 4	VaccDscaff1-processed-gene-90.7	Initial_vs_Bloom	1.84084	up	0.0051	0.0280997
cation/H+ exchanger 25	VaccDscaff24-augustus-gene-65.25	Initial_vs_Bloom	1.86186	up	5e-05	0.000509113
ferritin light chain	VaccDscaff34-snap-gene-278.41	Initial_vs_Bloom	1.8739	up	5e-05	0.000509113
auxin response factor 19	VaccDscaff159-processed-gene-2.21	Initial_vs_Bloom	1.95262	up	0.0039	0.0225382
Malectin/receptor-like protein kinase family protein	VaccDscaff47-processed-gene-193.16	Initial_vs_Bloom	1.97619	up	5e-05	0.000509113
Peroxidase superfamily protein	VaccDscaff1-snap-gene-327.34	Initial_vs_Bloom	1.99372	up	5e-05	0.000509113
nuclear transport factor 2A	VaccDscaff18-augustus-gene-84.27	Initial_vs_Bloom	2.01068	up	5e-05	0.000509113
SOYBEAN GENE REGULATED BY COLD 2	VaccDscaff48-snap-gene-24.32	Initial_vs_Bloom	2.08632	up	5e-05	0.000509113
Integrase-type DNA-binding superfamily protein	VaccDscaff3-augustus-gene-84.42	Initial_vs_Bloom	2.10928	up	5e-05	0.000509113
ARF-GAP domain 5	VaccDscaff24-snap-gene-220.42	Initial_vs_Bloom	2.14365	up	5e-05	0.000509113
Werner syndrome-like exonuclease	VaccDscaff24-processed-gene-141.2	Initial_vs_Bloom	2.43191	up	0.0008	0.00600935
abscisic acid 8'-hydroxylase CYP707A2	VaccDscaff47-augustus-gene-7.20	Initial_vs_Bloom	2.43747	up	5e-05	0.000509113
WRKY DNA-binding protein 40	VaccDscaff28-augustus-gene-69.16	Initial_vs_Bloom	2.68388	up	5e-05	0.000509113
RNA polymerase beta subunit	VaccDscaff47-processed-gene-100.11	Initial_vs_Bloom	2.73652	up	0.00255	0.015794
Major facilitator superfamily protein	VaccDscaff27-augustus-gene-234.37	Initial_vs_Bloom	2.80565	up	5e-05	0.000509113
Protein kinase superfamily protein	VaccDscaff31-augustus-gene-333.21	Initial_vs_Bloom	2.88851	up	0.00165	0.0110142
Leucine-rich repeat (LRR) family protein	VaccDscaff34-snap-gene-129.34	Initial_vs_Bloom	3.36986	up	0.00365	0.0213397
downregulated in DIF1 11	VaccDscaff29-processed-gene-99.2	Initial_vs_Bloom	10	up	5e-05	0.000509113
plasmodesmata callose-binding protein 3	VaccDscaff3-processed-gene-344.0	Initial_vs_Bloom	10	up	5e-05	0.000509113
glutathione S-transferase TAU 22	VaccDscaff32-processed-gene-79.16	Initial_vs_Bloom	10	up	0.0001	0.000960986
chlorophyll a/b-binding protein precursor	VaccDscaff1-augustus-gene-388.23	Initial_vs_Bloom	10	up	0.0081	0.0409946
SAUR-like auxin-responsive protein family	VaccDscaff42-processed-gene-212.6	Initial_vs_Bloom	10	up	5e-05	0.000509113
Cysteine proteinases superfamily protein	VaccDscaff249-augustus-gene-0.58	Initial_vs_Bloom	10	up	5e-05	0.000509113
uclacyanin 1	VaccDscaff29-processed-gene-304.6	Initial_vs_Bloom	10	up	0.0001	0.000960986
TOXICOS EN LEVADURA 4	VaccDscaff23-processed-gene-150.3	Initial_vs_Bloom	10	up	0.00025	0.00217815
F-box and associated interaction domains-containing protein	VaccDscaff3-processed-gene-345.29	Initial_vs_Bloom	10	up	0.00635	0.0335752
heparan-alpha-glucosaminide N-acetyltransferase	VaccDscaff14-snap-gene-386.39	Initial_vs_Bloom	10	up	5e-05	0.000509113
Gibberellin-regulated family protein	VaccDscaff37-augustus-gene-102.16	Initial_vs_Bloom	-10	down	5e-05	0.000509113
putative ripening-related protein 2	VaccDscaff256-processed-gene-0.48	Initial_vs_Bloom	-10	down	0.00645	0.0340164
Plastid-lipid associated protein PAP / fibrillin family protein	VaccDscaff18-snap-gene-161.26	Initial_vs_Bloom	-10	down	5e-05	0.000509113
putative lyase	VaccDscaff46-augustus-gene-129.42	Initial_vs_Bloom	-10	down	0.00015	0.00138565
hypothetical protein (DUF626)	VaccDscaff16-processed-gene-63.13	Initial_vs_Bloom	-10	down	0.00195	0.0126184
auxin response factor 1-like	VaccDscaff29-snap-gene-264.34	Initial_vs_Bloom	-10	down	5e-05	0.000509113
GDSL-like Lipase/Acylhydrolase superfamily protein	VaccDscaff34-snap-gene-260.46	Initial_vs_Bloom	-10	down	0.0017	0.0112779
AIG2-like (avirulence induced gene) family protein	VaccDscaff3-snap-gene-310.43	Initial_vs_Bloom	-10	down	5e-05	0.000509113
2-oxoglutarate (2OG) and Fe(II)-dependent oxygenase superfamily protein	VaccDscaff28-snap-gene-236.33	Initial_vs_Bloom	-10	down	0.001	0.0072762
oleosin 16 kDa-like	VaccDscaff3-processed-gene-426.14	Initial_vs_Bloom	-10	down	5e-05	0.000509113
fatty acid reductase 1	VaccDscaff47-snap-gene-54.15	Initial_vs_Bloom	-10	down	0.0001	0.000960986
VQ motif-containing protein	VaccDscaff29-processed-gene-343.2	Initial_vs_Bloom	-10	down	0.0044	0.0249164
Double Clp-N motif-containing P-loop nucleoside triphosphate hydrolases superfamily protein	VaccDscaff17-processed-gene-334.17	Initial_vs_Bloom	-10	down	5e-05	0.000509113
IAA carboxylmethyltransferase 1	VaccDscaff93-augustus-gene-3.50	Initial_vs_Bloom	-10	down	0.00125	0.0087766
shikimate kinase 1, chloroplastic-like	VaccDscaff14-processed-gene-276.14	Initial_vs_Bloom	-10	down	0.0007	0.00535742
Defensin-like (DEFL) family protein	VaccDscaff4-augustus-gene-36.38	Initial_vs_Bloom	-10	down	5e-05	0.000509113
peroxidase superfamily protein	VaccDscaff1-augustus-gene-12.28	Initial_vs_Bloom	-10	down	5e-05	0.000509113
serine/threonine-protein kinase SAPK9-like	VaccDscaff31-augustus-gene-98.30	Initial_vs_Bloom	-10	down	0.0008	0.00600935
double-stranded-RNA-binding protein 4	VaccDscaff47-processed-gene-36.1	Initial_vs_Bloom	-10	down	5e-05	0.000509113
NAC domain containing protein 35	VaccDscaff3-augustus-gene-54.33	Initial_vs_Bloom	-10	down	0.00775	0.0395426
phy rapidly regulated 1	VaccDscaff39-processed-gene-209.2	Initial_vs_Bloom	-10	down	0.0022	0.0139552
ROP-interactive CRIB motif-containing protein 4	VaccDscaff3-augustus-gene-315.18	Initial_vs_Bloom	-10	down	5e-05	0.000509113
MLP-like protein 423	VaccDscaff39-augustus-gene-262.37	Initial_vs_Bloom	-10	down	5e-05	0.000509113
manganese tracking factor for mitochondrial SOD2	VaccDscaff48-snap-gene-99.30	Initial_vs_Bloom	-10	down	5e-05	0.000509113
nicotianamine synthase-like	VaccDscaff3-augustus-gene-74.34	Initial_vs_Bloom	-10	down	0.0072	0.0372345
transmembrane protein 45B	VaccDscaff3-processed-gene-5.4	Initial_vs_Bloom	-10	down	5e-05	0.000509113
Major facilitator superfamily protein	VaccDscaff30-augustus-gene-333.23	Initial_vs_Bloom	-10	down	5e-05	0.000509113
Nucleotide-diphospho-sugar transferase family protein	VaccDscaff48-snap-gene-86.44	Initial_vs_Bloom	-10	down	0.00275	0.0168337
plastid-specific 50S ribosomal protein 6	VaccDscaff18-augustus-gene-48.31	Initial_vs_Bloom	-10	down	5e-05	0.000509113
protein GAST1-like	VaccDscaff1-augustus-gene-282.20	Initial_vs_Bloom	-10	down	0.0067	0.035103
Duplicated homeodomain-like superfamily protein	VaccDscaff3-snap-gene-423.28	Initial_vs_Bloom	-10	down	5e-05	0.000509113
acyl-CoA synthetase 5	VaccDscaff3-augustus-gene-197.27	Initial_vs_Bloom	-10	down	5e-05	0.000509113
Clathrin adaptor complexes medium subunit family protein	VaccDscaff28-processed-gene-255.7	Initial_vs_Bloom	-10	down	5e-05	0.000509113
Integrase-type DNA-binding superfamily protein	VaccDscaff44-augustus-gene-82.17	Initial_vs_Bloom	-10	down	5e-05	0.000509113
galacturonosyltransferase-like 2	VaccDscaff32-processed-gene-221.11	Initial_vs_Bloom	-10	down	0.00985	0.0479065
cyclin-dependent kinase inhibitor SMR3-like protein	VaccDscaff3-processed-gene-182.4	Initial_vs_Bloom	-10	down	5e-05	0.000509113
alpha/beta-Hydrolases superfamily protein	VaccDscaff23-processed-gene-146.3	Initial_vs_Bloom	-10	down	5e-05	0.000509113
O-acyltransferase (WSD1-like) family protein	VaccDscaff3-augustus-gene-179.23	Initial_vs_Bloom	-10	down	5e-05	0.000509113
cyclin-dependent kinase inhibitor	VaccDscaff35-processed-gene-196.5	Initial_vs_Bloom	-10	down	0.00335	0.0198581
