# Supplementary material for: Transcriptome analysis and identification of genes associated with floral transition and fruit development in rabbiteye blueberry (Vaccinium ashei)
Source: PLoS One. 2021 Oct 28;16(10):e0259119. doi: 10.1371/journal.pone.0259119 (PMC8553168; doi:10.1371/journal.pone.0259119)
Supplement: S5 Table — (XLSX) [file pone.0259119.s005.xlsx]

## Sheet: S5_vs_S4
S5 Table. Differentially expressed genes between stages S5 and S4.
Description	ID	stages	logFC	regulation	p_vlaue	adjusted p_value
Leucine-rich repeat protein kinase family protein	VaccDscaff23-snap-gene-71.42	Bloom_vs_Pad	-10.2174	down	5e-05	0.000509113
fatty acid desaturase A	VaccDscaff6-processed-gene-43.5	Bloom_vs_Pad	-9.77226	down	5e-05	0.000509113
Uridine diphosphate glycosyltransferase 74E2	VaccDscaff47-augustus-gene-131.24	Bloom_vs_Pad	-9.18912	down	0.00055	0.00434745
Malectin/receptor-like protein kinase family protein	VaccDscaff42-augustus-gene-194.35	Bloom_vs_Pad	-8.36122	down	0.00315	0.0188828
GATA type zinc finger transcription factor family protein	VaccDscaff34-augustus-gene-148.15	Bloom_vs_Pad	-7.80228	down	0.0046	0.0258662
AMP-dependent synthetase and ligase family protein	VaccDscaff23-augustus-gene-43.35	Bloom_vs_Pad	-7.49874	down	5e-05	0.000509113
ABC-2 type transporter family protein	VaccDscaff29-augustus-gene-266.20	Bloom_vs_Pad	-7.39999	down	0.0002	0.00178731
protein DROOPING LEAF-like	VaccDscaff3-augustus-gene-123.20	Bloom_vs_Pad	-7.28416	down	5e-05	0.000509113
Methylenetetrahydrofolate reductase family protein	VaccDscaff18-augustus-gene-306.36	Bloom_vs_Pad	-6.90946	down	0.00975	0.047509
soluble N-ethylmaleimide-sensitive factor adaptor protein 30	VaccDscaff3-snap-gene-122.48	Bloom_vs_Pad	-6.82043	down	5e-05	0.000509113
CBL-interacting protein kinase 4	VaccDscaff1-processed-gene-90.7	Bloom_vs_Pad	-6.77765	down	0.0051	0.0280997
Leucine-rich repeat protein kinase family protein	VaccDscaff71-augustus-gene-1.36	Bloom_vs_Pad	-6.77451	down	5e-05	0.000509113
myo-inositol polyphosphate 5-phosphatase 2	VaccDscaff3-augustus-gene-371.11	Bloom_vs_Pad	-6.7394	down	0.0001	0.000960986
SEC14-like 12	VaccDscaff17-augustus-gene-30.33	Bloom_vs_Pad	-6.58257	down	0.0048	0.0267622
fatty acid desaturase family protein	VaccDscaff24-augustus-gene-233.19	Bloom_vs_Pad	-6.4643	down	5e-05	0.000509113
YALI0F05390p	VaccDscaff23-augustus-gene-235.16	Bloom_vs_Pad	-6.18371	down	5e-05	0.000509113
probable 6-phosphogluconolactonase 2	VaccDscaff48-augustus-gene-16.24	Bloom_vs_Pad	-6.1641	down	0.00165	0.0110142
PLC-like phosphodiesterases superfamily protein	VaccDscaff42-augustus-gene-11.28	Bloom_vs_Pad	-5.97076	down	5e-05	0.000509113
Integrase-type DNA-binding superfamily protein	VaccDscaff28-snap-gene-328.35	Bloom_vs_Pad	-5.8709	down	5e-05	0.000509113
glucan endo-1,3-beta-glucosidase	VaccDscaff46-augustus-gene-100.23	Bloom_vs_Pad	-5.85497	down	5e-05	0.000509113
RHO guanyl-nucleotide exchange factor 8	VaccDscaff69-augustus-gene-6.44	Bloom_vs_Pad	-5.44797	down	0.01	0.0484994
UDP-xylose synthase 4	VaccDscaff1-augustus-gene-29.27	Bloom_vs_Pad	-5.35788	down	5e-05	0.000509113
glucan endo-1,3-beta-glucosidase-like	VaccDscaff47-augustus-gene-82.17	Bloom_vs_Pad	-5.34835	down	0.00895	0.0444405
Leucine-rich repeat protein kinase family protein	VaccDscaff34-augustus-gene-135.41	Bloom_vs_Pad	-5.24604	down	5e-05	0.000509113
cytochrome P450 71A9-like	VaccDscaff24-snap-gene-148.64	Bloom_vs_Pad	-5.24371	down	0.0002	0.00178731
ethylene-responsive transcription factor	VaccDscaff48-snap-gene-87.36	Bloom_vs_Pad	-5.23661	down	5e-05	0.000509113
farnesylated protein 3	VaccDscaff4-snap-gene-387.27	Bloom_vs_Pad	-5.09798	down	0.0002	0.00178731
SOYBEAN GENE REGULATED BY COLD 2	VaccDscaff48-snap-gene-24.32	Bloom_vs_Pad	-5.05724	down	5e-05	0.000509113
nitrate transporter 2:1	VaccDscaff24-processed-gene-103.4	Bloom_vs_Pad	-4.97729	down	0.0014	0.00964257
UPF0497 membrane protein 4	VaccDscaff1-snap-gene-43.41	Bloom_vs_Pad	-4.96946	down	5e-05	0.000509113
AMP-dependent synthetase and ligase family protein	VaccDscaff23-augustus-gene-48.44	Bloom_vs_Pad	-4.96354	down	5e-05	0.000509113
quinolinate synthase	VaccDscaff4-augustus-gene-375.44	Bloom_vs_Pad	-4.8108	down	0.0038	0.0220507
similar to RCD one 2	VaccDscaff3-augustus-gene-176.31	Bloom_vs_Pad	-4.75761	down	0.00055	0.00434745
AGAMOUS-like 42	VaccDscaff29-snap-gene-73.37	Bloom_vs_Pad	-4.64346	down	0.00015	0.00138565
B3 domain-containing protein Os03g0120900-like	VaccDscaff39-snap-gene-182.33	Bloom_vs_Pad	-4.61841	down	5e-05	0.000509113
Protein with RING/U-box and TRAF-like domain	VaccDscaff48-augustus-gene-101.33	Bloom_vs_Pad	-4.56851	down	0.0032	0.0191338
HMG (high mobility group) box protein with ARID/BRIGHT DNA-binding domain-containing protein	VaccDscaff12-augustus-gene-42.30	Bloom_vs_Pad	-4.55082	down	0.00295	0.017862
flavin-binding, kelch repeat, f box 1	VaccDscaff28-augustus-gene-175.21	Bloom_vs_Pad	-4.51269	down	5e-05	0.000509113
oxidoreductase, 2OG-Fe(II) oxygenase family protein	VaccDscaff47-augustus-gene-178.31	Bloom_vs_Pad	-4.51211	down	0.0042	0.0239796
KDEL motif-containing protein 1	VaccDscaff1482-augustus-gene-0.3	Bloom_vs_Pad	-4.46436	down	0.0007	0.00535742
Integrase-type DNA-binding superfamily protein	VaccDscaff3-augustus-gene-84.42	Bloom_vs_Pad	-4.43785	down	5e-05	0.000509113
pyrophosphorylase 4	VaccDscaff1-snap-gene-168.29	Bloom_vs_Pad	-4.37091	down	5e-05	0.000509113
F-box family protein	VaccDscaff29-processed-gene-249.7	Bloom_vs_Pad	-4.34992	down	0.0091	0.0449879
cycling DOF factor 3	VaccDscaff3-snap-gene-159.14	Bloom_vs_Pad	-4.29467	down	5e-05	0.000509113
mitogen-activated protein kinase 3	VaccDscaff47-augustus-gene-83.25	Bloom_vs_Pad	-4.26852	down	5e-05	0.000509113
kinesin-like protein KIN-7F	VaccDscaff23-processed-gene-353.4	Bloom_vs_Pad	-4.24165	down	0.0016	0.0107463
MATE efflux family protein	VaccDscaff48-snap-gene-94.50	Bloom_vs_Pad	-4.21976	down	0.0001	0.000960986
Major facilitator superfamily protein	VaccDscaff39-augustus-gene-150.21	Bloom_vs_Pad	-4.20781	down	5e-05	0.000509113
Inositol phosphorylceramide synthase 1	VaccDscaff34-augustus-gene-253.26	Bloom_vs_Pad	-4.18759	down	0.00025	0.00217815
nitrate transporter 1.7	VaccDscaff3-snap-gene-165.27	Bloom_vs_Pad	-4.15809	down	5e-05	0.000509113
DnaJ heat shock protein family (Hsp40) member B5	VaccDscaff3-augustus-gene-41.34	Bloom_vs_Pad	-4.14812	down	0.00895	0.0444405
non-intrinsic ABC protein 3	VaccDscaff34-augustus-gene-57.28	Bloom_vs_Pad	-4.13599	down	0.00635	0.0335752
B-box type zinc finger family protein	VaccDscaff10-augustus-gene-80.26	Bloom_vs_Pad	-4.13518	down	5e-05	0.000509113
serine/threonine-protein kinase SAPK1-like	VaccDscaff42-augustus-gene-46.33	Bloom_vs_Pad	-4.12535	down	0.0055	0.0298735
sulfate transporter 91	VaccDscaff28-augustus-gene-193.16	Bloom_vs_Pad	-4.10429	down	5e-05	0.000509113
polyol/monosaccharide transporter 5	VaccDscaff3-augustus-gene-1.32	Bloom_vs_Pad	-4.09177	down	5e-05	0.000509113
F-box family protein	VaccDscaff85-augustus-gene-1.18	Bloom_vs_Pad	-4.08547	down	0.0001	0.000960986
Dormancy/auxin associated family protein	VaccDscaff50-augustus-gene-27.28	Bloom_vs_Pad	-4.08431	down	5e-05	0.000509113
PATATIN-like protein 6	VaccDscaff48-augustus-gene-57.30	Bloom_vs_Pad	-4.07845	down	5e-05	0.000509113
Major facilitator superfamily protein	VaccDscaff27-augustus-gene-234.37	Bloom_vs_Pad	-4.07498	down	5e-05	0.000509113
BTB and TAZ domain protein 4	VaccDscaff18-augustus-gene-258.26	Bloom_vs_Pad	-4.05418	down	5e-05	0.000509113
xyloglucan endotransglucosylase/hydrolase 7	VaccDscaff32-augustus-gene-265.17	Bloom_vs_Pad	-4.0535	down	5e-05	0.000509113
bidirectional sugar transporter SWEET14-like	VaccDscaff4-snap-gene-388.33	Bloom_vs_Pad	-4.05346	down	5e-05	0.000509113
nitrite reductase 1	VaccDscaff14-augustus-gene-358.35	Bloom_vs_Pad	-4.03712	down	0.00785	0.0399544
Coatomer, beta' subunit	VaccDscaff4-snap-gene-425.50	Bloom_vs_Pad	-3.99419	down	0.00015	0.00138565
Major facilitator superfamily protein	VaccDscaff29-processed-gene-113.0	Bloom_vs_Pad	-3.98654	down	0.0008	0.00600935
UDP-arabinopyranose mutase 1-like	VaccDscaff18-augustus-gene-318.22	Bloom_vs_Pad	-3.97165	down	5e-05	0.000509113
ferritin light chain	VaccDscaff34-snap-gene-278.41	Bloom_vs_Pad	-3.97063	down	5e-05	0.000509113
alpha/beta-Hydrolases superfamily protein	VaccDscaff29-snap-gene-287.30	Bloom_vs_Pad	-3.96008	down	0.0025	0.0155349
strigolactone esterase D14-like	VaccDscaff97-augustus-gene-0.27	Bloom_vs_Pad	-3.92909	down	5e-05	0.000509113
Syntaxin/t-SNARE family protein	VaccDscaff3-processed-gene-383.12	Bloom_vs_Pad	-3.91717	down	5e-05	0.000509113
glutathione S-transferase TAU 18	VaccDscaff3-snap-gene-167.41	Bloom_vs_Pad	-3.88244	down	5e-05	0.000509113
Integrase-type DNA-binding superfamily protein	VaccDscaff14-augustus-gene-273.30	Bloom_vs_Pad	-3.87779	down	5e-05	0.000509113
Phosphoribosyltransferase family protein	VaccDscaff46-processed-gene-50.28	Bloom_vs_Pad	-3.86993	down	0.0001	0.000960986
probable metal-nicotianamine transporter YSL12	VaccDscaff1-augustus-gene-147.21	Bloom_vs_Pad	-3.84748	down	5e-05	0.000509113
ACT domain repeat 6	VaccDscaff7-processed-gene-412.1	Bloom_vs_Pad	-3.84711	down	0.00425	0.0242135
RAB GTPase homolog H1E	VaccDscaff42-augustus-gene-48.37	Bloom_vs_Pad	-3.84109	down	0.0005	0.00400018
Polynucleotidyl transferase, ribonuclease H-like superfamily protein	VaccDscaff42-augustus-gene-50.28	Bloom_vs_Pad	-3.78249	down	5e-05	0.000509113
transcription factor RF2b-like	VaccDscaff25-processed-gene-114.11	Bloom_vs_Pad	-3.78018	down	5e-05	0.000509113
transport and golgi organization 2 homolog	VaccDscaff12-augustus-gene-37.33	Bloom_vs_Pad	-3.76224	down	0.00095	0.00696513
ARF-GAP domain 5	VaccDscaff24-snap-gene-220.42	Bloom_vs_Pad	-3.71417	down	5e-05	0.000509113
3-hydroxyacyl-CoA dehydratase 1	VaccDscaff4-augustus-gene-62.40	Bloom_vs_Pad	-3.69671	down	0.00495	0.0274362
ATP-dependent caseinolytic (Clp) protease/crotonase family protein	VaccDscaff936-augustus-gene-0.5	Bloom_vs_Pad	-3.68301	down	5e-05	0.000509113
allantoinase	VaccDscaff4-snap-gene-239.31	Bloom_vs_Pad	-3.63028	down	5e-05	0.000509113
hypothetical protein	VaccDscaff27-snap-gene-15.41	Bloom_vs_Pad	-3.57056	down	5e-05	0.000509113
root hair specific 14	VaccDscaff29-augustus-gene-54.35	Bloom_vs_Pad	-3.52356	down	5e-05	0.000509113
ROP binding protein kinases 1	VaccDscaff39-snap-gene-69.51	Bloom_vs_Pad	-3.52309	down	5e-05	0.000509113
copper-transporting ATPase HMA4-like	VaccDscaff39-augustus-gene-152.18	Bloom_vs_Pad	-3.51088	down	5e-05	0.000509113
Leucine-rich repeat protein kinase family protein	VaccDscaff47-augustus-gene-137.43	Bloom_vs_Pad	-3.50478	down	5e-05	0.000509113
cellulase 3	VaccDscaff3-augustus-gene-225.30	Bloom_vs_Pad	-3.47552	down	0.0017	0.0112779
ACT domain repeat 4	VaccDscaff48-snap-gene-12.17	Bloom_vs_Pad	-3.46308	down	0.00105	0.00757987
CONSTANS-like 5	VaccDscaff39-augustus-gene-4.25	Bloom_vs_Pad	-3.45352	down	0.0022	0.0139552
ACC oxidase 1	VaccDscaff29-augustus-gene-2.21	Bloom_vs_Pad	-3.43859	down	0.0024	0.0150115
laccase 5	VaccDscaff28-snap-gene-320.36	Bloom_vs_Pad	-3.43788	down	5e-05	0.000509113
L-aspartate oxidase	VaccDscaff18-augustus-gene-361.27	Bloom_vs_Pad	-3.4315	down	0.00245	0.0152794
hexokinase 1	VaccDscaff42-augustus-gene-254.11	Bloom_vs_Pad	-3.40422	down	0.0037	0.0215877
Phosphatidylinositol-4-phosphate 5-kinase family protein	VaccDscaff22-augustus-gene-100.28	Bloom_vs_Pad	-3.3859	down	5e-05	0.000509113
B-box type zinc finger protein with CCT domain-containing protein	VaccDscaff38-processed-gene-283.17	Bloom_vs_Pad	-3.38152	down	0.00085	0.00632968
SCARECROW-like 8	VaccDscaff29-processed-gene-53.5	Bloom_vs_Pad	-3.31188	down	0.00085	0.00632968
secretory carrier 3	VaccDscaff4-augustus-gene-190.22	Bloom_vs_Pad	-3.297	down	5e-05	0.000509113
trichome birefringence-like protein (DUF828)	VaccDscaff5-snap-gene-284.38	Bloom_vs_Pad	-3.28573	down	0.0075	0.0385183
Major facilitator superfamily protein	VaccDscaff1-augustus-gene-69.26	Bloom_vs_Pad	-3.27319	down	5e-05	0.000509113
salt tolerance zinc finger	VaccDscaff3-processed-gene-10.6	Bloom_vs_Pad	-3.27143	down	0.00075	0.00568581
poltergeist like 4	VaccDscaff1-augustus-gene-162.24	Bloom_vs_Pad	-3.26671	down	5e-05	0.000509113
LIGHT-DEPENDENT SHORT HYPOCOTYLS-like protein (DUF640)	VaccDscaff47-processed-gene-158.2	Bloom_vs_Pad	-3.24089	down	0.01025	0.0495004
dihydrofolate reductase Dfr1	VaccDscaff293-augustus-gene-0.43	Bloom_vs_Pad	-3.22266	down	0.00195	0.0126184
CCT motif -containing response regulator protein	VaccDscaff4-snap-gene-355.37	Bloom_vs_Pad	-3.21984	down	0.00395	0.0227778
Cystathionine beta-synthase (CBS) family protein	VaccDscaff4-augustus-gene-239.26	Bloom_vs_Pad	-3.20749	down	5e-05	0.000509113
N-MYC downregulated-like 1	VaccDscaff29-augustus-gene-1.29	Bloom_vs_Pad	-3.19565	down	0.0042	0.0239796
Peroxidase superfamily protein	VaccDscaff30-augustus-gene-254.20	Bloom_vs_Pad	-3.19383	down	0.0065	0.0342384
Subtilase family protein	VaccDscaff37-augustus-gene-101.21	Bloom_vs_Pad	-3.19157	down	5e-05	0.000509113
carbonic anhydrase 2	VaccDscaff2-snap-gene-262.29	Bloom_vs_Pad	-3.18639	down	0.0031	0.0186275
transmembrane protein 53	VaccDscaff35-processed-gene-148.0	Bloom_vs_Pad	-3.17161	down	5e-05	0.000509113
indoleacetic acid-induced protein 16	VaccDscaff22-augustus-gene-341.40	Bloom_vs_Pad	-3.16996	down	5e-05	0.000509113
mitochondrial formate dehydrogenase precursor	VaccDscaff30-augustus-gene-337.33	Bloom_vs_Pad	-3.16403	down	0.00455	0.0256318
B-box type zinc finger family protein	VaccDscaff1-processed-gene-360.1	Bloom_vs_Pad	-3.1614	down	5e-05	0.000509113
Cystatin/monellin superfamily protein	VaccDscaff9-processed-gene-115.20	Bloom_vs_Pad	-3.15614	down	0.00505	0.0278692
arabinose kinase	VaccDscaff1-snap-gene-112.22	Bloom_vs_Pad	-3.15196	down	0.0072	0.0372345
phosphate transporter 4;6	VaccDscaff24-processed-gene-106.7	Bloom_vs_Pad	-3.13288	down	0.00425	0.0242135
metal tolerance protein B1	VaccDscaff47-processed-gene-105.0	Bloom_vs_Pad	-3.10018	down	5e-05	0.000509113
DNA polymerase delta small subunit	VaccDscaff29-snap-gene-343.32	Bloom_vs_Pad	-3.09274	down	0.00345	0.020355
autoinhibited Ca(2+)-ATPase 9	VaccDscaff34-augustus-gene-7.21	Bloom_vs_Pad	-3.09003	down	5e-05	0.000509113
Phototropic-responsive NPH3 family protein	VaccDscaff47-augustus-gene-124.39	Bloom_vs_Pad	-3.08291	down	0.00395	0.0227778
Integrase-type DNA-binding superfamily protein	VaccDscaff28-processed-gene-320.10	Bloom_vs_Pad	-3.03695	down	0.0037	0.0215877
senescence associated gene 20	VaccDscaff34-processed-gene-281.4	Bloom_vs_Pad	-3.02538	down	0.00015	0.00138565
ENTH/VHS/GAT family protein	VaccDscaff34-augustus-gene-282.25	Bloom_vs_Pad	-3.01682	down	0.0023	0.0144852
HCP-like superfamily protein with MYND-type zinc finger	VaccDscaff3-augustus-gene-196.20	Bloom_vs_Pad	-3.00583	down	0.0002	0.00178731
hypothetical protein	VaccDscaff24-snap-gene-227.16	Bloom_vs_Pad	-2.99352	down	0.00045	0.00364749
bidirectional sugar transporter SWEET16-like	VaccDscaff18-processed-gene-91.2	Bloom_vs_Pad	-2.98056	down	0.0046	0.0258662
GTPase Spg1	VaccDscaff39-augustus-gene-271.22	Bloom_vs_Pad	-2.97659	down	0.0019	0.0123531
EXORDIUM like 2	VaccDscaff3-processed-gene-31.9	Bloom_vs_Pad	-2.96568	down	0.00695	0.0361801
putative ORMDL family protein	VaccDscaff28-snap-gene-4.45	Bloom_vs_Pad	-2.94855	down	0.0003	0.00255629
serine carboxypeptidase-like 40	VaccDscaff3-augustus-gene-7.31	Bloom_vs_Pad	-2.93239	down	5e-05	0.000509113
KAR-UP F-box 1	VaccDscaff18-augustus-gene-152.12	Bloom_vs_Pad	-2.92771	down	0.0019	0.0123531
glyoxal oxidase-related protein	VaccDscaff3-processed-gene-165.7	Bloom_vs_Pad	-2.92118	down	0.00505	0.0278692
basic helix-loop-helix (bHLH) DNA-binding superfamily protein	VaccDscaff8-snap-gene-97.38	Bloom_vs_Pad	-2.91873	down	0.00145	0.00992179
HSP20-like chaperones superfamily protein	VaccDscaff34-snap-gene-41.50	Bloom_vs_Pad	-2.90668	down	0.00065	0.00502564
DNAse I-like superfamily protein	VaccDscaff34-snap-gene-317.39	Bloom_vs_Pad	-2.90266	down	5e-05	0.000509113
K+ transporter 1	VaccDscaff28-augustus-gene-94.23	Bloom_vs_Pad	-2.899	down	0.0017	0.0112779
GDSL-like Lipase/Acylhydrolase superfamily protein	VaccDscaff6-augustus-gene-41.29	Bloom_vs_Pad	-2.8732	down	5e-05	0.000509113
SGNH hydrolase-type esterase superfamily protein	VaccDscaff149-snap-gene-2.66	Bloom_vs_Pad	-2.82709	down	0.0006	0.00468546
myosin-binding protein (Protein of unknown function, DUF593)	VaccDscaff1287-processed-gene-0.0	Bloom_vs_Pad	-2.82552	down	0.00545	0.0296438
nuclear receptor coactivator	VaccDscaff28-snap-gene-207.25	Bloom_vs_Pad	-2.81497	down	0.0003	0.00255629
Protein kinase superfamily protein	VaccDscaff23-processed-gene-27.0	Bloom_vs_Pad	-2.81191	down	5e-05	0.000509113
glucan endo-1,3-beta-glucosidase, acidic	VaccDscaff35-augustus-gene-84.23	Bloom_vs_Pad	-2.79717	down	0.00035	0.00292308
calmodulin like 42	VaccDscaff34-processed-gene-292.7	Bloom_vs_Pad	-2.77773	down	0.003	0.0181156
carboxyesterase 13	VaccDscaff3-processed-gene-8.1	Bloom_vs_Pad	-2.77244	down	0.00015	0.00138565
neurofilament, medium polypeptide	VaccDscaff24-snap-gene-177.16	Bloom_vs_Pad	-2.75964	down	5e-05	0.000509113
hypothetical protein	VaccDscaff21-processed-gene-201.4	Bloom_vs_Pad	-2.75705	down	5e-05	0.000509113
Mitochondrial substrate carrier family protein	VaccDscaff47-augustus-gene-14.30	Bloom_vs_Pad	-2.74392	down	0.0004	0.00328645
expansin-like A1	VaccDscaff42-augustus-gene-212.24	Bloom_vs_Pad	-2.72942	down	5e-05	0.000509113
alanine--tRNA ligase, chloroplastic/mitochondrial	VaccDscaff42-snap-gene-212.28	Bloom_vs_Pad	-2.72607	down	0.00415	0.0237389
TCP family transcription factor	VaccDscaff48-augustus-gene-92.26	Bloom_vs_Pad	-2.72599	down	0.0097	0.0473093
ARM repeat superfamily protein	VaccDscaff4-augustus-gene-222.33	Bloom_vs_Pad	-2.70906	down	0.0034	0.0201079
ubiquitin-specific protease 24	VaccDscaff24-snap-gene-332.36	Bloom_vs_Pad	-2.70474	down	5e-05	0.000509113
AGAMOUS-like 15	VaccDscaff1647-augustus-gene-0.3	Bloom_vs_Pad	-2.69701	down	0.0012	0.00848185
DNAJ-like 20	VaccDscaff295-augustus-gene-0.43	Bloom_vs_Pad	-2.6858	down	0.0002	0.00178731
Protein phosphatase 2C family protein	VaccDscaff48-augustus-gene-61.33	Bloom_vs_Pad	-2.68457	down	5e-05	0.000509113
GRAM domain family protein	VaccDscaff39-augustus-gene-73.18	Bloom_vs_Pad	-2.67618	down	0.00195	0.0126184
phosphoinositide 4-kinase gamma 4	VaccDscaff28-snap-gene-16.41	Bloom_vs_Pad	-2.67097	down	0.00035	0.00292308
Transducin/WD40 repeat-like superfamily protein	VaccDscaff18-augustus-gene-42.31	Bloom_vs_Pad	-2.67073	down	0.00025	0.00217815
ferrochelatase-1, chloroplastic-like	VaccDscaff3-augustus-gene-421.29	Bloom_vs_Pad	-2.66874	down	0.0009	0.00664913
ABC2 homolog 9	VaccDscaff29-snap-gene-127.40	Bloom_vs_Pad	-2.65644	down	0.00935	0.045984
cellulose synthase like G2	VaccDscaff4-processed-gene-62.1	Bloom_vs_Pad	-2.65559	down	5e-05	0.000509113
P-loop containing nucleoside triphosphate hydrolases superfamily protein	VaccDscaff39-snap-gene-192.29	Bloom_vs_Pad	-2.6538	down	0.0097	0.0473093
glucuronokinase G	VaccDscaff18-augustus-gene-373.30	Bloom_vs_Pad	-2.6523	down	5e-05	0.000509113
phosphate transporter 4;2	VaccDscaff1-augustus-gene-149.10	Bloom_vs_Pad	-2.64256	down	0.00015	0.00138565
WRKY DNA-binding protein 40	VaccDscaff28-augustus-gene-69.16	Bloom_vs_Pad	-2.63558	down	5e-05	0.000509113
nuclear factor Y, subunit C9	VaccDscaff4-processed-gene-101.9	Bloom_vs_Pad	-2.63415	down	0.003	0.0181156
TRF-like 2	VaccDscaff47-augustus-gene-97.26	Bloom_vs_Pad	-2.62851	down	0.0015	0.0101994
Polyketide cyclase/dehydrase and lipid transport superfamily protein	VaccDscaff3-processed-gene-373.5	Bloom_vs_Pad	-2.62335	down	0.0096	0.046912
pyridoxin (pyrodoxamine) 5'-phosphate oxidase	VaccDscaff23-augustus-gene-265.33	Bloom_vs_Pad	-2.61843	down	0.00155	0.0104737
P-loop containing nucleoside triphosphate hydrolases superfamily protein	VaccDscaff29-processed-gene-29.0	Bloom_vs_Pad	-2.61543	down	0.0002	0.00178731
abhydrolase domain containing 17B, depalmitoylase	VaccDscaff39-augustus-gene-24.31	Bloom_vs_Pad	-2.60123	down	0.00025	0.00217815
cytochrome P450, family 704, subfamily B, polypeptide 1	VaccDscaff3-augustus-gene-158.20	Bloom_vs_Pad	-2.58957	down	0.00075	0.00568581
DEAD-box ATP-dependent RNA helicase 20-like	VaccDscaff29-snap-gene-212.50	Bloom_vs_Pad	-2.58886	down	0.0003	0.00255629
isovaleryl-CoA dehydrogenase, mitochondrial-like	VaccDscaff24-augustus-gene-96.23	Bloom_vs_Pad	-2.58577	down	5e-05	0.000509113
basic helix-loop-helix (bHLH) DNA-binding superfamily protein	VaccDscaff29-augustus-gene-336.24	Bloom_vs_Pad	-2.58018	down	5e-05	0.000509113
Tyrosine transaminase family protein	VaccDscaff1-augustus-gene-416.35	Bloom_vs_Pad	-2.56334	down	0.0019	0.0123531
sugar transporter protein 7	VaccDscaff60-snap-gene-9.64	Bloom_vs_Pad	-2.55765	down	0.0068	0.0355387
Enoyl-CoA hydratase/isomerase family	VaccDscaff41-snap-gene-208.34	Bloom_vs_Pad	-2.55235	down	5e-05	0.000509113
Pentatricopeptide repeat (PPR) superfamily protein	VaccDscaff42-snap-gene-142.32	Bloom_vs_Pad	-2.55143	down	0.0066	0.0346654
CTP synthase URA7	VaccDscaff24-augustus-gene-171.17	Bloom_vs_Pad	-2.54601	down	0.006	0.0321144
regulatory component of ABA receptor 1	VaccDscaff23-augustus-gene-89.30	Bloom_vs_Pad	-2.54254	down	5e-05	0.000509113
transmembrane protein 53	VaccDscaff4-augustus-gene-246.14	Bloom_vs_Pad	-2.52891	down	5e-05	0.000509113
probable serine/threonine-protein kinase WNK4	VaccDscaff1352-augustus-gene-0.6	Bloom_vs_Pad	-2.52334	down	0.00295	0.017862
MAC/Perforin domain-containing protein	VaccDscaff1-augustus-gene-144.21	Bloom_vs_Pad	-2.51488	down	0.00255	0.015794
uncoupling protein 5	VaccDscaff39-processed-gene-71.7	Bloom_vs_Pad	-2.48884	down	0.0002	0.00178731
homeobox protein 20	VaccDscaff18-augustus-gene-343.24	Bloom_vs_Pad	-2.47623	down	0.0033	0.0196304
Peroxidase superfamily protein	VaccDscaff34-processed-gene-305.11	Bloom_vs_Pad	-2.47301	down	0.00475	0.0265277
nudix hydrolase homolog 13	VaccDscaff3-augustus-gene-204.26	Bloom_vs_Pad	-2.4707	down	0.0001	0.000960986
DEAD-box ATP-dependent RNA helicase 37-like	VaccDscaff23-augustus-gene-29.26	Bloom_vs_Pad	-2.46707	down	0.0078	0.0397474
organic cation/carnitine transporter4	VaccDscaff1-snap-gene-432.39	Bloom_vs_Pad	-2.45544	down	0.00015	0.00138565
Leucine-rich repeat protein kinase family protein	VaccDscaff248-snap-gene-0.49	Bloom_vs_Pad	-2.43701	down	5e-05	0.000509113
Bifunctional inhibitor/lipid-transfer protein/seed storage 2S albumin superfamily protein	VaccDscaff24-augustus-gene-308.16	Bloom_vs_Pad	-2.43632	down	0.0046	0.0258662
Zinc finger (C3HC4-type RING finger) family protein	VaccDscaff48-augustus-gene-56.34	Bloom_vs_Pad	-2.4313	down	5e-05	0.000509113
mitogen-activated protein kinase kinase kinase 17	VaccDscaff47-snap-gene-111.25	Bloom_vs_Pad	-2.42217	down	0.00045	0.00364749
Galactose oxidase/kelch repeat superfamily protein	VaccDscaff47-processed-gene-77.4	Bloom_vs_Pad	-2.41197	down	0.00065	0.00502564
F-box family protein	VaccDscaff14-augustus-gene-374.16	Bloom_vs_Pad	-2.4073	down	0.0008	0.00600935
TRAF type zinc finger domain containing 1	VaccDscaff23-augustus-gene-282.30	Bloom_vs_Pad	-2.40122	down	0.00825	0.0416181
signal recognition particle receptor ('docking protein')	VaccDscaff39-processed-gene-48.12	Bloom_vs_Pad	-2.40061	down	5e-05	0.000509113
HCO3- transporter family	VaccDscaff28-snap-gene-95.19	Bloom_vs_Pad	-2.3855	down	5e-05	0.000509113
rac-like GTP-binding protein RHO1	VaccDscaff23-snap-gene-8.38	Bloom_vs_Pad	-2.38385	down	0.0069	0.0359626
Homeodomain-like superfamily protein	VaccDscaff66-snap-gene-8.50	Bloom_vs_Pad	-2.37959	down	5e-05	0.000509113
germin-like protein 5	VaccDscaff3-augustus-gene-58.33	Bloom_vs_Pad	-2.37907	down	5e-05	0.000509113
gamma-glutamyl transpeptidase 4	VaccDscaff42-augustus-gene-266.28	Bloom_vs_Pad	-2.37691	down	0.00015	0.00138565
pfkB-like carbohydrate kinase family protein	VaccDscaff13-augustus-gene-101.35	Bloom_vs_Pad	-2.3721	down	0.002	0.0128861
mitogen-activated protein kinase phosphatase 1	VaccDscaff3-snap-gene-185.39	Bloom_vs_Pad	-2.37115	down	5e-05	0.000509113
WRKY family transcription factor	VaccDscaff39-augustus-gene-278.17	Bloom_vs_Pad	-2.35058	down	5e-05	0.000509113
ARM repeat superfamily protein	VaccDscaff28-processed-gene-169.0	Bloom_vs_Pad	-2.34081	down	0.00295	0.017862
tryptophan biosynthesis 1	VaccDscaff18-augustus-gene-365.21	Bloom_vs_Pad	-2.33954	down	0.0001	0.000960986
PHD finger protein 3	VaccDscaff28-augustus-gene-100.25	Bloom_vs_Pad	-2.33883	down	0.0038	0.0220507
Concanavalin A-like lectin protein kinase family protein	VaccDscaff34-processed-gene-92.23	Bloom_vs_Pad	-2.33129	down	0.00325	0.0193808
Protein kinase superfamily protein	VaccDscaff18-snap-gene-162.32	Bloom_vs_Pad	-2.32552	down	5e-05	0.000509113
small basic membrane intrinsic protein1b	VaccDscaff1-snap-gene-315.27	Bloom_vs_Pad	-2.3177	down	0.0093	0.0457814
BTB and TAZ domain protein 2	VaccDscaff4-snap-gene-377.47	Bloom_vs_Pad	-2.31609	down	5e-05	0.000509113
phosphatidate cytidylyltransferase family protein	VaccDscaff47-augustus-gene-70.28	Bloom_vs_Pad	-2.30858	down	0.001	0.0072762
Pectinacetylesterase family protein	VaccDscaff17-augustus-gene-157.13	Bloom_vs_Pad	-2.29634	down	0.00575	0.0309915
calcium uniporter-like protein (DUF607)	VaccDscaff47-augustus-gene-126.40	Bloom_vs_Pad	-2.27387	down	0.0005	0.00400018
calcineurin B-like protein 2	VaccDscaff90-augustus-gene-5.67	Bloom_vs_Pad	-2.27338	down	0.0084	0.0422447
cellular repressor of E1A stimulated genes 1	VaccDscaff16-snap-gene-42.42	Bloom_vs_Pad	-2.27189	down	0.0065	0.0342384
Plant neutral invertase family protein	VaccDscaff37-processed-gene-98.0	Bloom_vs_Pad	-2.27136	down	0.00335	0.0198581
UDP-Glycosyltransferase superfamily protein	VaccDscaff19-augustus-gene-48.31	Bloom_vs_Pad	-2.26367	down	5e-05	0.000509113
chorismate synthase 2	VaccDscaff48-snap-gene-57.36	Bloom_vs_Pad	-2.25287	down	0.0002	0.00178731
acyl-CoA sterol acyl transferase 1	VaccDscaff112-processed-gene-3.11	Bloom_vs_Pad	-2.25077	down	5e-05	0.000509113
Tetratricopeptide repeat (TPR)-like superfamily protein	VaccDscaff30-augustus-gene-252.31	Bloom_vs_Pad	-2.24446	down	0.01005	0.0486971
putative 2-keto-3-deoxy-D-gluconate dehydrogenase	VaccDscaff7-augustus-gene-411.28	Bloom_vs_Pad	-2.24322	down	5e-05	0.000509113
Plant neutral invertase family protein	VaccDscaff3-snap-gene-71.49	Bloom_vs_Pad	-2.2429	down	0.00315	0.0188828
neuralized	VaccDscaff82-snap-gene-5.42	Bloom_vs_Pad	-2.22666	down	5e-05	0.000509113
Alcohol dehydrogenase 1	VaccDscaff3-augustus-gene-232.29	Bloom_vs_Pad	-2.22166	down	0.00795	0.0403715
Rab9 effector protein with kelch motifs	VaccDscaff3-augustus-gene-73.30	Bloom_vs_Pad	-2.2184	down	0.0027	0.0165756
phosphoenolpyruvate/phosphate translocator 2, chloroplastic-like	VaccDscaff34-augustus-gene-98.23	Bloom_vs_Pad	-2.2124	down	0.00355	0.0208507
strictosidine synthase-like 2	VaccDscaff26-augustus-gene-322.35	Bloom_vs_Pad	-2.21239	down	0.00065	0.00502564
alpha/beta-Hydrolases superfamily protein	VaccDscaff23-augustus-gene-296.30	Bloom_vs_Pad	-2.21054	down	5e-05	0.000509113
Putative thiol-disulfide oxidoreductase DCC	VaccDscaff9-snap-gene-344.34	Bloom_vs_Pad	-2.20863	down	0.00325	0.0193808
ROP-interactive CRIB motif-containing protein 10	VaccDscaff15-snap-gene-192.36	Bloom_vs_Pad	-2.20734	down	0.00255	0.015794
HXXXD-type acyl-transferase family protein	VaccDscaff24-augustus-gene-250.20	Bloom_vs_Pad	-2.20563	down	0.00355	0.0208507
ZIP metal ion transporter family	VaccDscaff24-augustus-gene-68.26	Bloom_vs_Pad	-2.19544	down	5e-05	0.000509113
Pentatricopeptide repeat (PPR) superfamily protein	VaccDscaff26-snap-gene-62.54	Bloom_vs_Pad	-2.19531	down	5e-05	0.000509113
putative cytochrome c oxidase assembly protein Cmc1	VaccDscaff45-snap-gene-103.37	Bloom_vs_Pad	-2.19418	down	0.0034	0.0201079
basic helix-loop-helix (bHLH) DNA-binding superfamily protein	VaccDscaff23-augustus-gene-170.31	Bloom_vs_Pad	-2.19296	down	0.00385	0.0222963
AAA-type ATPase family protein	VaccDscaff4-augustus-gene-177.23	Bloom_vs_Pad	-2.19277	down	0.0002	0.00178731
ferrochelatase-2, chloroplastic	VaccDscaff14-augustus-gene-8.25	Bloom_vs_Pad	-2.19223	down	0.0001	0.000960986
ypt homolog 2	VaccDscaff48-augustus-gene-87.26	Bloom_vs_Pad	-2.18193	down	0.00795	0.0403715
EAP30/Vps36 family protein	VaccDscaff1-augustus-gene-437.23	Bloom_vs_Pad	-2.18113	down	0.0013	0.0090707
phytoene desaturase 3	VaccDscaff4-augustus-gene-407.26	Bloom_vs_Pad	-2.1804	down	0.0037	0.0215877
3-ketoacyl-CoA synthase 4	VaccDscaff3-augustus-gene-82.27	Bloom_vs_Pad	-2.17662	down	5e-05	0.000509113
putative CCR4-Not complex subunit Mot2	VaccDscaff9-augustus-gene-342.28	Bloom_vs_Pad	-2.17621	down	5e-05	0.000509113
Nucleotide-diphospho-sugar transferases superfamily protein	VaccDscaff18-augustus-gene-235.12	Bloom_vs_Pad	-2.15971	down	0.0043	0.024449
Leucine-rich repeat protein kinase family protein	VaccDscaff39-snap-gene-137.28	Bloom_vs_Pad	-2.15943	down	0.0019	0.0123531
RNA polymerase beta subunit	VaccDscaff47-processed-gene-100.11	Bloom_vs_Pad	-2.15529	down	0.00255	0.015794
SIGNAL PEPTIDE PEPTIDASE-LIKE 2	VaccDscaff28-snap-gene-45.31	Bloom_vs_Pad	-2.14992	down	0.00095	0.00696513
senescence-related gene 1	VaccDscaff39-snap-gene-35.34	Bloom_vs_Pad	-2.14865	down	0.00135	0.00935942
tonoplast dicarboxylate transporter	VaccDscaff112-augustus-gene-3.57	Bloom_vs_Pad	-2.13048	down	0.0003	0.00255629
wound-induced protein WIN1-like	VaccDscaff583-augustus-gene-0.14	Bloom_vs_Pad	-2.1222	down	5e-05	0.000509113
CASP-like protein 5C1	VaccDscaff34-augustus-gene-127.24	Bloom_vs_Pad	-2.1219	down	0.00615	0.0327138
growth-regulating factor 12-like	VaccDscaff41-augustus-gene-161.25	Bloom_vs_Pad	-2.11982	down	5e-05	0.000509113
ring finger protein 4	VaccDscaff4-augustus-gene-121.24	Bloom_vs_Pad	-2.11839	down	0.0025	0.0155349
ENTH/VHS/GAT family protein	VaccDscaff47-augustus-gene-158.18	Bloom_vs_Pad	-2.11278	down	5e-05	0.000509113
flotillin-like protein 1	VaccDscaff34-augustus-gene-47.33	Bloom_vs_Pad	-2.108	down	5e-05	0.000509113
related to AP2 2	VaccDscaff17-augustus-gene-368.24	Bloom_vs_Pad	-2.10723	down	0.0024	0.0150115
hypothetical protein	VaccDscaff42-augustus-gene-8.26	Bloom_vs_Pad	-2.09584	down	5e-05	0.000509113
H[+]-ATPase 11	VaccDscaff17-augustus-gene-253.34	Bloom_vs_Pad	-2.08987	down	0.0007	0.00535742
homolog of anti-oxidant 1	VaccDscaff48-augustus-gene-42.41	Bloom_vs_Pad	-2.08776	down	5e-05	0.000509113
sphingoid base hydroxylase 2	VaccDscaff3-augustus-gene-161.25	Bloom_vs_Pad	-2.08707	down	5e-05	0.000509113
shaggy-like protein kinase 32	VaccDscaff23-snap-gene-107.36	Bloom_vs_Pad	-2.08058	down	5e-05	0.000509113
purple acid phosphatase 8	VaccDscaff1-augustus-gene-144.24	Bloom_vs_Pad	-2.08055	down	0.00055	0.00434745
Plant invertase/pectin methylesterase inhibitor superfamily protein	VaccDscaff28-processed-gene-187.1	Bloom_vs_Pad	-2.07889	down	0.00485	0.0269919
electron transfer flavoprotein alpha	VaccDscaff6-augustus-gene-47.40	Bloom_vs_Pad	-2.07334	down	0.0016	0.0107463
actin	VaccDscaff47-processed-gene-93.3	Bloom_vs_Pad	-2.04878	down	5e-05	0.000509113
metallothionein-like protein 1	VaccDscaff24-augustus-gene-82.33	Bloom_vs_Pad	-2.04294	down	5e-05	0.000509113
MATE efflux family protein	VaccDscaff4-augustus-gene-293.24	Bloom_vs_Pad	-2.04283	down	5e-05	0.000509113
FRIGIDA interacting protein 2	VaccDscaff23-processed-gene-147.5	Bloom_vs_Pad	-2.03569	down	0.00775	0.0395426
Galactosyltransferase family protein	VaccDscaff39-augustus-gene-273.21	Bloom_vs_Pad	-2.02944	down	5e-05	0.000509113
catalytics	VaccDscaff4-augustus-gene-313.30	Bloom_vs_Pad	-2.02839	down	0.00865	0.0432732
alpha/beta-Hydrolases superfamily protein	VaccDscaff28-processed-gene-2.18	Bloom_vs_Pad	-2.02717	down	5e-05	0.000509113
squamosa promoter binding protein-like 1	VaccDscaff51-augustus-gene-1.26	Bloom_vs_Pad	-2.02611	down	5e-05	0.000509113
VQ motif-containing protein	VaccDscaff628-processed-gene-0.2	Bloom_vs_Pad	-2.02308	down	0.0001	0.000960986
SOS3-interacting protein 3	VaccDscaff70-processed-gene-7.13	Bloom_vs_Pad	-2.02299	down	0.0016	0.0107463
Galactose oxidase/kelch repeat superfamily protein	VaccDscaff22-snap-gene-11.39	Bloom_vs_Pad	-2.02174	down	0.0017	0.0112779
2-oxoglutarate-dependent dioxygenase DAO-like	VaccDscaff29-snap-gene-325.24	Bloom_vs_Pad	-2.01927	down	0.01005	0.0486971
Protein kinase superfamily protein	VaccDscaff42-processed-gene-211.20	Bloom_vs_Pad	-2.01036	down	5e-05	0.000509113
telomere repeat binding factor 1	VaccDscaff14-snap-gene-347.33	Bloom_vs_Pad	-2.00434	down	0.00585	0.0314445
hypothetical protein	VaccDscaff18-augustus-gene-303.45	Bloom_vs_Pad	-2.00226	down	0.0089	0.0442415
hypoxia-responsive family protein / zinc finger (C3HC4-type RING finger) family protein	VaccDscaff32-augustus-gene-294.29	Bloom_vs_Pad	-1.99601	down	0.00225	0.0142218
photolyase 1	VaccDscaff91-processed-gene-5.14	Bloom_vs_Pad	-1.98923	down	5e-05	0.000509113
SNARE-like superfamily protein	VaccDscaff48-processed-gene-101.4	Bloom_vs_Pad	-1.98621	down	0.00065	0.00502564
isoprenoid F	VaccDscaff28-augustus-gene-36.37	Bloom_vs_Pad	-1.9842	down	5e-05	0.000509113
Single hybrid motif superfamily protein	VaccDscaff24-snap-gene-161.31	Bloom_vs_Pad	-1.98363	down	0.0001	0.000960986
F-box family protein	VaccDscaff29-augustus-gene-261.39	Bloom_vs_Pad	-1.97543	down	0.00325	0.0193808
BAX inhibitor 1	VaccDscaff3-processed-gene-427.5	Bloom_vs_Pad	-1.97365	down	5e-05	0.000509113
choline kinase 1	VaccDscaff3-augustus-gene-83.27	Bloom_vs_Pad	-1.96638	down	5e-05	0.000509113
Ribonuclease inhibitor	VaccDscaff3-augustus-gene-190.34	Bloom_vs_Pad	-1.96385	down	0.0006	0.00468546
Yippee family putative zinc-binding protein	VaccDscaff4-augustus-gene-233.19	Bloom_vs_Pad	-1.96103	down	0.00015	0.00138565
RNA-binding protein	VaccDscaff3-augustus-gene-309.30	Bloom_vs_Pad	-1.96083	down	0.0001	0.000960986
carboxyesterase 16	VaccDscaff4-augustus-gene-276.28	Bloom_vs_Pad	-1.95628	down	0.0002	0.00178731
interferon related developmental regulator 1	VaccDscaff23-snap-gene-300.19	Bloom_vs_Pad	-1.95211	down	5e-05	0.000509113
thioredoxin Y1	VaccDscaff39-augustus-gene-231.16	Bloom_vs_Pad	-1.94762	down	5e-05	0.000509113
Galactose oxidase/kelch repeat superfamily protein	VaccDscaff4-processed-gene-263.13	Bloom_vs_Pad	-1.94427	down	0.00045	0.00364749
Cyclophilin-like peptidyl-prolyl cis-trans isomerase family protein	VaccDscaff28-snap-gene-92.28	Bloom_vs_Pad	-1.92108	down	5e-05	0.000509113
SWAP (Suppressor-of-White-APricot)/surp domain-containing protein	VaccDscaff30-snap-gene-181.27	Bloom_vs_Pad	-1.92078	down	0.00205	0.0131537
FKBP-type peptidyl-prolyl cis-trans isomerase family protein	VaccDscaff34-snap-gene-252.33	Bloom_vs_Pad	-1.91934	down	5e-05	0.000509113
H[+]-ATPase 4	VaccDscaff34-augustus-gene-122.18	Bloom_vs_Pad	-1.91546	down	0.00685	0.0357498
with no lysine (K) kinase 5	VaccDscaff45-augustus-gene-60.17	Bloom_vs_Pad	-1.9059	down	5e-05	0.000509113
CASC3/Barentsz eIF4AIII binding protein	VaccDscaff4-snap-gene-426.45	Bloom_vs_Pad	-1.89847	down	0.0009	0.00664913
ACT domain repeat 1	VaccDscaff32-augustus-gene-267.33	Bloom_vs_Pad	-1.8958	down	0.0007	0.00535742
cinnamoyl coa reductase 1	VaccDscaff3-processed-gene-55.9	Bloom_vs_Pad	-1.8883	down	0.0044	0.0249164
RING/U-box superfamily protein	VaccDscaff34-augustus-gene-303.28	Bloom_vs_Pad	-1.88335	down	0.0019	0.0123531
Heavy metal transport/detoxification superfamily protein	VaccDscaff38-augustus-gene-285.27	Bloom_vs_Pad	-1.88258	down	5e-05	0.000509113
CRINKLY4 related 4	VaccDscaff157-processed-gene-1.6	Bloom_vs_Pad	-1.87598	down	0.00085	0.00632968
nuclear factor Y, subunit A7	VaccDscaff24-snap-gene-136.64	Bloom_vs_Pad	-1.86747	down	0.0017	0.0112779
Calcineurin-like metallo-phosphoesterase superfamily protein	VaccDscaff24-processed-gene-66.0	Bloom_vs_Pad	-1.85703	down	0.0004	0.00328645
magnesium transporter 9	VaccDscaff1-augustus-gene-93.23	Bloom_vs_Pad	-1.85587	down	5e-05	0.000509113
chloroplast beta-amylase	VaccDscaff3-processed-gene-363.3	Bloom_vs_Pad	-1.85277	down	0.0009	0.00664913
YALI0F10769p	VaccDscaff18-augustus-gene-376.36	Bloom_vs_Pad	-1.85177	down	0.00915	0.0451879
prolyl endopeptidase	VaccDscaff18-processed-gene-10.9	Bloom_vs_Pad	-1.84859	down	0.00665	0.0348852
myb domain protein 73	VaccDscaff23-processed-gene-311.8	Bloom_vs_Pad	-1.84679	down	0.00025	0.00217815
peptide transporter 3	VaccDscaff24-augustus-gene-39.59	Bloom_vs_Pad	-1.84256	down	5e-05	0.000509113
multidrug resistance-associated protein 5	VaccDscaff47-snap-gene-154.44	Bloom_vs_Pad	-1.83925	down	0.0004	0.00328645
PYRIMIDINE 4	VaccDscaff34-augustus-gene-283.20	Bloom_vs_Pad	-1.83408	down	5e-05	0.000509113
Transmembrane amino acid transporter family protein	VaccDscaff23-processed-gene-59.7	Bloom_vs_Pad	-1.82993	down	0.0013	0.0090707
peptidoglycan-binding LysM domain-containing protein	VaccDscaff18-augustus-gene-140.12	Bloom_vs_Pad	-1.82857	down	0.0013	0.0090707
EamA-like transporter family protein	VaccDscaff3-augustus-gene-249.22	Bloom_vs_Pad	-1.82399	down	5e-05	0.000509113
ER membrane protein complex subunit 4 L homeolog	VaccDscaff18-snap-gene-168.37	Bloom_vs_Pad	-1.82392	down	0.0012	0.00848185
DNA-binding protein, putative (duplicated DUF1399)	VaccDscaff18-augustus-gene-274.20	Bloom_vs_Pad	-1.82301	down	5e-05	0.000509113
pyruvate dehydrogenase complex E1 alpha subunit	VaccDscaff3-snap-gene-169.23	Bloom_vs_Pad	-1.82201	down	5e-05	0.000509113
RING/U-box superfamily protein	VaccDscaff3-processed-gene-3.8	Bloom_vs_Pad	-1.82149	down	0.008	0.0405836
mitogen-activated protein kinase 14-like	VaccDscaff3-augustus-gene-335.25	Bloom_vs_Pad	-1.82006	down	0.0058	0.0312156
cytidine deaminase 1	VaccDscaff29-processed-gene-2.5	Bloom_vs_Pad	-1.81826	down	0.0008	0.00600935
Transmembrane amino acid transporter family protein	VaccDscaff28-snap-gene-28.41	Bloom_vs_Pad	-1.8113	down	5e-05	0.000509113
magnesium-dependent phosphatase 1	VaccDscaff34-augustus-gene-237.34	Bloom_vs_Pad	-1.80865	down	5e-05	0.000509113
galacturonosyltransferase 13	VaccDscaff30-snap-gene-322.31	Bloom_vs_Pad	-1.80301	down	0.00465	0.0260951
Chloroplast-targeted copper chaperone protein	VaccDscaff34-augustus-gene-319.21	Bloom_vs_Pad	-1.79717	down	0.00015	0.00138565
transferases, transferring glycosyl groups	VaccDscaff23-snap-gene-252.36	Bloom_vs_Pad	-1.79507	down	0.0003	0.00255629
ring finger protein 10 S homeolog	VaccDscaff121-augustus-gene-3.50	Bloom_vs_Pad	-1.79087	down	0.0005	0.00400018
Nucleotidylyl transferase superfamily protein	VaccDscaff1426-augustus-gene-0.2	Bloom_vs_Pad	-1.78971	down	0.00045	0.00364749
Cyclophilin-like peptidyl-prolyl cis-trans isomerase family protein	VaccDscaff51-snap-gene-16.52	Bloom_vs_Pad	-1.78694	down	0.00355	0.0208507
Bm-MIF-1, identical	VaccDscaff34-snap-gene-279.54	Bloom_vs_Pad	-1.78403	down	0.00645	0.0340164
Pectinacetylesterase family protein	VaccDscaff3-snap-gene-61.30	Bloom_vs_Pad	-1.78013	down	0.00955	0.0467232
Duplicated homeodomain-like superfamily protein	VaccDscaff28-augustus-gene-278.29	Bloom_vs_Pad	-1.7784	down	0.00345	0.020355
delta(3), delta(2)-enoyl CoA isomerase 1	VaccDscaff19-processed-gene-53.5	Bloom_vs_Pad	-1.77716	down	0.0015	0.0101994
cleavage stimulating factor 64	VaccDscaff3-augustus-gene-81.42	Bloom_vs_Pad	-1.77387	down	0.00245	0.0152794
heptahelical transmembrane protein1	VaccDscaff60-snap-gene-7.24	Bloom_vs_Pad	-1.77287	down	0.00195	0.0126184
Phosphoribulokinase / Uridine kinase family	VaccDscaff3-snap-gene-129.26	Bloom_vs_Pad	-1.75839	down	0.0095	0.0465232
isocitrate dehydrogenase [NADP]	VaccDscaff41-processed-gene-244.17	Bloom_vs_Pad	-1.75754	down	0.0047	0.0262955
MMS ZWEI homologue 1	VaccDscaff28-snap-gene-184.27	Bloom_vs_Pad	-1.75744	down	0.0062	0.0329347
GSH-induced LITAF domain protein	VaccDscaff3-snap-gene-202.35	Bloom_vs_Pad	-1.75313	down	5e-05	0.000509113
Zinc finger (CCCH-type/C3HC4-type RING finger) family protein	VaccDscaff28-snap-gene-35.32	Bloom_vs_Pad	-1.75191	down	5e-05	0.000509113
NAC domain containing protein 60	VaccDscaff41-augustus-gene-43.23	Bloom_vs_Pad	-1.74674	down	0.00135	0.00935942
FAD-dependent oxidoreductase family protein	VaccDscaff34-processed-gene-31.7	Bloom_vs_Pad	-1.74459	down	0.001	0.0072762
potassium channel tetramerization domain-containing protein / pentapeptide repeat-containing protein	VaccDscaff29-augustus-gene-278.23	Bloom_vs_Pad	-1.74332	down	5e-05	0.000509113
probable protein phosphatase 2C 27	VaccDscaff39-augustus-gene-29.24	Bloom_vs_Pad	-1.7419	down	5e-05	0.000509113
non-intrinsic ABC protein 9	VaccDscaff34-snap-gene-188.51	Bloom_vs_Pad	-1.7355	down	0.00085	0.00632968
NAC domain containing protein 52	VaccDscaff48-augustus-gene-47.31	Bloom_vs_Pad	-1.7334	down	0.00825	0.0416181
Leucine-rich repeat transmembrane protein kinase	VaccDscaff751-processed-gene-0.7	Bloom_vs_Pad	-1.73305	down	5e-05	0.000509113
cytochrome c oxidase subunit 1	VaccDscaff1594-snap-gene-0.9	Bloom_vs_Pad	-1.73059	down	5e-05	0.000509113
Granulin repeat cysteine protease family protein	VaccDscaff41-processed-gene-41.22	Bloom_vs_Pad	-1.73046	down	0.0007	0.00535742
Oxysterol-binding family protein	VaccDscaff1-augustus-gene-161.26	Bloom_vs_Pad	-1.72962	down	0.0002	0.00178731
4-hydroxyphenylpyruvate dioxygenase	VaccDscaff18-augustus-gene-85.22	Bloom_vs_Pad	-1.72873	down	0.0018	0.0118272
aminodeoxychorismate synthase/glutamine amidotransferase	VaccDscaff28-augustus-gene-224.12	Bloom_vs_Pad	-1.72868	down	0.0098	0.0477051
Class I glutamine amidotransferase-like superfamily protein	VaccDscaff18-snap-gene-291.44	Bloom_vs_Pad	-1.72513	down	0.00225	0.0142218
RING/U-box superfamily protein	VaccDscaff23-augustus-gene-313.35	Bloom_vs_Pad	-1.7226	down	0.0051	0.0280997
L-Aspartase-like family protein	VaccDscaff23-snap-gene-277.31	Bloom_vs_Pad	-1.7218	down	0.00675	0.035322
HOPW1-1-interacting 2	VaccDscaff18-snap-gene-167.33	Bloom_vs_Pad	-1.71951	down	0.00105	0.00757987
Octicosapeptide/Phox/Bem1p (PB1) domain-containing protein / tetratricopeptide repeat (TPR)-containing protein	VaccDscaff28-augustus-gene-78.17	Bloom_vs_Pad	-1.71218	down	0.0013	0.0090707
E3 ubiquitin-protein ligase makorin-like	VaccDscaff22-snap-gene-83.38	Bloom_vs_Pad	-1.70598	down	5e-05	0.000509113
putative glycerol-3-phosphate transporter 1	VaccDscaff48-processed-gene-89.2	Bloom_vs_Pad	-1.70395	down	0.004	0.0230233
DnaJ/Hsp40 cysteine-rich domain superfamily protein	VaccDscaff11-augustus-gene-18.32	Bloom_vs_Pad	-1.70004	down	5e-05	0.000509113
SBP (S-ribonuclease binding protein) family protein	VaccDscaff3-augustus-gene-366.12	Bloom_vs_Pad	-1.69953	down	0.00615	0.0327138
Major facilitator superfamily protein	VaccDscaff1301-augustus-gene-0.6	Bloom_vs_Pad	-1.69567	down	0.0006	0.00468546
nitrate transmembrane transporter	VaccDscaff4-augustus-gene-375.36	Bloom_vs_Pad	-1.69505	down	0.0001	0.000960986
ubiquitin-specific protease 19	VaccDscaff91-augustus-gene-3.28	Bloom_vs_Pad	-1.69342	down	0.0002	0.00178731
potassium transporter 1	VaccDscaff47-augustus-gene-112.19	Bloom_vs_Pad	-1.69037	down	5e-05	0.000509113
zinc finger (C2H2 type) family protein	VaccDscaff24-augustus-gene-167.35	Bloom_vs_Pad	-1.68496	down	0.0007	0.00535742
cationic amino acid transporter 2	VaccDscaff29-processed-gene-283.0	Bloom_vs_Pad	-1.68071	down	0.00875	0.0436793
phosphoenolpyruvate carboxykinase 1	VaccDscaff23-augustus-gene-285.8	Bloom_vs_Pad	-1.68005	down	0.0003	0.00255629
auxin transporter-like protein 4	VaccDscaff48-augustus-gene-71.46	Bloom_vs_Pad	-1.67742	down	0.0081	0.0409946
Protein kinase superfamily protein	VaccDscaff47-augustus-gene-147.45	Bloom_vs_Pad	-1.67516	down	0.0096	0.046912
RING/U-box superfamily protein	VaccDscaff3-augustus-gene-3.38	Bloom_vs_Pad	-1.67451	down	5e-05	0.000509113
Auxin-responsive GH3 family protein	VaccDscaff3-augustus-gene-11.36	Bloom_vs_Pad	-1.67431	down	5e-05	0.000509113
ABC-2 type transporter family protein	VaccDscaff84-processed-gene-3.7	Bloom_vs_Pad	-1.66911	down	5e-05	0.000509113
ortholog of sugar beet HS1 PRO-1 2	VaccDscaff29-processed-gene-130.1	Bloom_vs_Pad	-1.66486	down	5e-05	0.000509113
Peptidase S41 family protein	VaccDscaff3-snap-gene-324.40	Bloom_vs_Pad	-1.66	down	0.00885	0.0440403
homeobox 1	VaccDscaff4-snap-gene-362.43	Bloom_vs_Pad	-1.65926	down	0.0008	0.00600935
Protein kinase superfamily protein	VaccDscaff1533-augustus-gene-0.4	Bloom_vs_Pad	-1.64866	down	0.0013	0.0090707
alanine aminotransferase 2	VaccDscaff34-processed-gene-3.0	Bloom_vs_Pad	-1.64582	down	5e-05	0.000509113
Protein kinase superfamily protein	VaccDscaff1284-augustus-gene-0.6	Bloom_vs_Pad	-1.63813	down	5e-05	0.000509113
Cytidine/deoxycytidylate deaminase family protein	VaccDscaff45-augustus-gene-152.26	Bloom_vs_Pad	-1.6359	down	0.0014	0.00964257
magnesium transporter, putative (DUF803)	VaccDscaff3-snap-gene-415.26	Bloom_vs_Pad	-1.63231	down	5e-05	0.000509113
homeobox protein knotted-1-like 1	VaccDscaff34-augustus-gene-185.23	Bloom_vs_Pad	-1.63186	down	5e-05	0.000509113
farnesylcysteine lyase	VaccDscaff42-processed-gene-61.24	Bloom_vs_Pad	-1.63027	down	0.00965	0.0471113
MINDY lysine 48 deubiquitinase 3	VaccDscaff40-snap-gene-110.44	Bloom_vs_Pad	-1.62863	down	0.00135	0.00935942
F-box/RNI-like superfamily protein	VaccDscaff402-snap-gene-0.15	Bloom_vs_Pad	-1.62536	down	0.0027	0.0165756
glucuronidase 3	VaccDscaff28-augustus-gene-81.18	Bloom_vs_Pad	-1.62437	down	0.0013	0.0090707
putative translocation subcomplex subunit Sec62	VaccDscaff24-snap-gene-323.33	Bloom_vs_Pad	-1.61688	down	0.0024	0.0150115
SERINE CARBOXYPEPTIDASE-LIKE 49	VaccDscaff48-augustus-gene-49.41	Bloom_vs_Pad	-1.61332	down	0.0007	0.00535742
plasmodesmata-located protein 6	VaccDscaff28-augustus-gene-183.20	Bloom_vs_Pad	-1.61115	down	0.0001	0.000960986
omega-3 fatty acid desaturase, chloroplastic	VaccDscaff47-augustus-gene-110.29	Bloom_vs_Pad	-1.60547	down	5e-05	0.000509113
Homeodomain-like superfamily protein	VaccDscaff34-augustus-gene-308.23	Bloom_vs_Pad	-1.60275	down	0.0051	0.0280997
ENTH/ANTH/VHS superfamily protein	VaccDscaff3-processed-gene-36.6	Bloom_vs_Pad	-1.60102	down	0.0031	0.0186275
ACT domain-containing protein	VaccDscaff48-snap-gene-40.32	Bloom_vs_Pad	-1.60053	down	0.00055	0.00434745
nucleic acid/nucleotide binding protein	VaccDscaff18-snap-gene-186.33	Bloom_vs_Pad	-1.5992	down	0.0099	0.0481097
calmodulin-binding receptor-like cytoplasmic kinase 3	VaccDscaff39-processed-gene-37.6	Bloom_vs_Pad	-1.59831	down	5e-05	0.000509113
Late embryogenesis abundant (LEA) hydroxyproline-rich glycoprotein family	VaccDscaff48-processed-gene-104.8	Bloom_vs_Pad	-1.59368	down	0.0008	0.00600935
thioredoxin-like 2, chloroplastic	VaccDscaff42-augustus-gene-242.32	Bloom_vs_Pad	-1.59265	down	5e-05	0.000509113
nodulin MtN21 /EamA-like transporter family protein	VaccDscaff29-snap-gene-23.34	Bloom_vs_Pad	-1.59251	down	5e-05	0.000509113
Protein NEOXANTHIN-DEFICIENT 1	VaccDscaff4-snap-gene-254.29	Bloom_vs_Pad	-1.57259	down	0.001	0.0072762
SCARECROW-like 1	VaccDscaff3-processed-gene-233.6	Bloom_vs_Pad	-1.56805	down	0.0006	0.00468546
Zinc finger, C3HC4 type (RING finger) family protein	VaccDscaff28-snap-gene-100.30	Bloom_vs_Pad	-1.56776	down	5e-05	0.000509113
protodermal factor 1	VaccDscaff39-processed-gene-213.0	Bloom_vs_Pad	-1.5652	down	5e-05	0.000509113
cold-regulated 47	VaccDscaff31-processed-gene-330.9	Bloom_vs_Pad	-1.56436	down	0.00355	0.0208507
Protein kinase superfamily protein	VaccDscaff48-processed-gene-92.9	Bloom_vs_Pad	-1.56303	down	0.0071	0.0368217
UPF0497 membrane protein 11	VaccDscaff38-augustus-gene-288.29	Bloom_vs_Pad	-1.56159	down	0.00085	0.00632968
structure-specific endonuclease catalytic subunit	VaccDscaff22-augustus-gene-90.32	Bloom_vs_Pad	-1.56152	down	0.00205	0.0131537
with no lysine (K) kinase 4	VaccDscaff34-augustus-gene-285.28	Bloom_vs_Pad	-1.56082	down	5e-05	0.000509113
Chloroplast-targeted copper chaperone protein	VaccDscaff17-augustus-gene-43.34	Bloom_vs_Pad	-1.56071	down	5e-05	0.000509113
C4-dicarboxylate transporter/malic acid transport protein	VaccDscaff22-processed-gene-133.0	Bloom_vs_Pad	-1.56069	down	0.00395	0.0227778
subtilase family protein	VaccDscaff28-augustus-gene-147.12	Bloom_vs_Pad	-1.56059	down	0.0046	0.0258662
RAB GTPASE HOMOLOG B18	VaccDscaff3-snap-gene-234.20	Bloom_vs_Pad	-1.55708	down	5e-05	0.000509113
Actin-like ATPase superfamily protein	VaccDscaff34-augustus-gene-45.21	Bloom_vs_Pad	-1.55615	down	5e-05	0.000509113
riboflavin kinase/FMN hydrolase	VaccDscaff39-snap-gene-241.33	Bloom_vs_Pad	-1.55243	down	0.0071	0.0368217
phototropin 1	VaccDscaff24-augustus-gene-91.31	Bloom_vs_Pad	-1.54908	down	5e-05	0.000509113
extensin 3	VaccDscaff3-augustus-gene-101.22	Bloom_vs_Pad	-1.54848	down	0.0004	0.00328645
DnaJ heat shock protein family (Hsp40) member C24	VaccDscaff23-processed-gene-322.15	Bloom_vs_Pad	-1.54009	down	0.001	0.0072762
serine hydroxymethyltransferase, mitochondrial-like	VaccDscaff7-augustus-gene-61.34	Bloom_vs_Pad	-1.53971	down	0.0043	0.024449
Nucleotide-sugar transporter family protein	VaccDscaff9-snap-gene-90.31	Bloom_vs_Pad	-1.53901	down	0.0094	0.0461862
SPX domain-containing protein 2 (SPX2)	VaccDscaff28-augustus-gene-88.20	Bloom_vs_Pad	-1.538	down	0.00265	0.0163189
C-CAP/cofactor C-like domain-containing protein	VaccDscaff39-processed-gene-86.3	Bloom_vs_Pad	-1.53207	down	0.0071	0.0368217
isocitrate dehydrogenase V	VaccDscaff34-augustus-gene-300.23	Bloom_vs_Pad	-1.52972	down	0.00085	0.00632968
serine/threonine kinase 16	VaccDscaff35-augustus-gene-249.38	Bloom_vs_Pad	-1.52881	down	0.00135	0.00935942
Protein kinase superfamily protein	VaccDscaff3-snap-gene-363.32	Bloom_vs_Pad	-1.52519	down	0.0101	0.0488957
histidine triad nucleotide-binding 3	VaccDscaff47-augustus-gene-136.26	Bloom_vs_Pad	-1.52201	down	0.00045	0.00364749
EXORDIUM like 5	VaccDscaff186-processed-gene-1.6	Bloom_vs_Pad	-1.52179	down	0.00265	0.0163189
arginine/serine-rich splicing factor 35	VaccDscaff48-snap-gene-77.27	Bloom_vs_Pad	-1.52013	down	0.0079	0.040162
9-cis-epoxycarotenoid dioxygenase	VaccDscaff1-processed-gene-398.3	Bloom_vs_Pad	-1.51616	down	0.00065	0.00502564
arogenate dehydratase 2	VaccDscaff47-augustus-gene-83.21	Bloom_vs_Pad	-1.51602	down	5e-05	0.000509113
mediator 21	VaccDscaff24-augustus-gene-182.29	Bloom_vs_Pad	-1.51463	down	0.00175	0.0115544
CBL-interacting protein kinase 12	VaccDscaff248-augustus-gene-0.47	Bloom_vs_Pad	-1.50774	down	5e-05	0.000509113
ubiquitin-like protein 5	VaccDscaff48-processed-gene-56.7	Bloom_vs_Pad	-1.50532	down	5e-05	0.000509113
ATP sulfurylase 1	VaccDscaff4-augustus-gene-55.33	Bloom_vs_Pad	-1.50456	down	5e-05	0.000509113
vesicle-associated membrane protein 711	VaccDscaff28-augustus-gene-83.23	Bloom_vs_Pad	-1.5006	down	0.0049	0.0272038
lsd one like 2	VaccDscaff24-augustus-gene-235.33	Bloom_vs_Pad	-1.49847	down	0.00085	0.00632968
Uncharacterized protein family (UPF0497)	VaccDscaff4-snap-gene-366.36	Bloom_vs_Pad	-1.49796	down	0.0079	0.040162
NADH dehydrogenase (ubiquinone)s	VaccDscaff3-snap-gene-54.38	Bloom_vs_Pad	-1.49739	down	0.00845	0.0424535
transmembrane protein 45B S homeolog	VaccDscaff47-augustus-gene-12.32	Bloom_vs_Pad	-1.49474	down	0.0036	0.0210985
TBC/LysM-associated domain containing 2	VaccDscaff8-augustus-gene-284.20	Bloom_vs_Pad	-1.49062	down	0.00525	0.0287909
ATP-dependent Clp protease	VaccDscaff3-snap-gene-230.39	Bloom_vs_Pad	-1.48748	down	0.00945	0.0463849
AZA-guanine resistant1	VaccDscaff48-augustus-gene-82.26	Bloom_vs_Pad	-1.48466	down	5e-05	0.000509113
hypothetical protein	VaccDscaff48-augustus-gene-48.31	Bloom_vs_Pad	-1.48219	down	5e-05	0.000509113
amino acid permease 3	VaccDscaff3-augustus-gene-242.34	Bloom_vs_Pad	-1.48164	down	5e-05	0.000509113
DEGP protease 2	VaccDscaff46-snap-gene-193.35	Bloom_vs_Pad	-1.48081	down	5e-05	0.000509113
thiamin pyrophosphokinase1	VaccDscaff11-snap-gene-387.27	Bloom_vs_Pad	-1.47876	down	0.0065	0.0342384
cell division cycle protein 48 homolog	VaccDscaff19-snap-gene-328.31	Bloom_vs_Pad	-1.47426	down	5e-05	0.000509113
cryptochrome 2	VaccDscaff4-augustus-gene-65.46	Bloom_vs_Pad	-1.47061	down	0.00105	0.00757987
testis expressed 10	VaccDscaff33-snap-gene-72.34	Bloom_vs_Pad	-1.46913	down	0.00275	0.0168337
Auxin efflux carrier family protein	VaccDscaff42-snap-gene-27.54	Bloom_vs_Pad	-1.4664	down	0.00225	0.0142218
serine/threonine kinase 16	VaccDscaff4-augustus-gene-342.24	Bloom_vs_Pad	-1.46563	down	0.0003	0.00255629
SNARE associated Golgi protein family	VaccDscaff46-augustus-gene-60.16	Bloom_vs_Pad	-1.46465	down	5e-05	0.000509113
Malectin/receptor-like protein kinase family protein	VaccDscaff9-processed-gene-79.0	Bloom_vs_Pad	-1.46305	down	0.0001	0.000960986
GTP cyclohydrolase II	VaccDscaff39-augustus-gene-83.22	Bloom_vs_Pad	-1.45822	down	5e-05	0.000509113
Pollen Ole e 1 allergen and extensin family protein	VaccDscaff42-snap-gene-49.41	Bloom_vs_Pad	-1.45434	down	5e-05	0.000509113
oligopeptide transporter 5	VaccDscaff29-snap-gene-326.18	Bloom_vs_Pad	-1.45398	down	5e-05	0.000509113
RNA-binding (RRM/RBD/RNP motifs) family protein with retrovirus zinc finger-like domain-containing protein	VaccDscaff3-augustus-gene-36.31	Bloom_vs_Pad	-1.45371	down	0.006	0.0321144
glyoxalase 2-4	VaccDscaff4-augustus-gene-145.17	Bloom_vs_Pad	-1.45171	down	5e-05	0.000509113
Homeodomain-like superfamily protein	VaccDscaff45-augustus-gene-20.18	Bloom_vs_Pad	-1.45169	down	0.00235	0.0147509
AGAMOUS-like 65	VaccDscaff4-augustus-gene-357.29	Bloom_vs_Pad	-1.44998	down	0.00105	0.00757987
dicarboxylate transporter 1	VaccDscaff39-augustus-gene-152.17	Bloom_vs_Pad	-1.44875	down	0.00845	0.0424535
endoplasmatic reticulum retrieval protein 1B	VaccDscaff18-augustus-gene-6.33	Bloom_vs_Pad	-1.44801	down	0.00025	0.00217815
myb-like transcription factor family protein	VaccDscaff4-processed-gene-312.6	Bloom_vs_Pad	-1.44524	down	0.0003	0.00255629
monofunctional riboflavin biosynthesis protein RIBA 3	VaccDscaff47-augustus-gene-90.21	Bloom_vs_Pad	-1.44073	down	0.0026	0.0160553
proteolysis 1	VaccDscaff47-augustus-gene-146.39	Bloom_vs_Pad	-1.43942	down	5e-05	0.000509113
Aldolase-type TIM barrel family protein	VaccDscaff24-snap-gene-31.50	Bloom_vs_Pad	-1.4393	down	0.0001	0.000960986
Phosphate-responsive 1 family protein	VaccDscaff23-snap-gene-251.45	Bloom_vs_Pad	-1.43599	down	0.00095	0.00696513
Calcineurin-like metallo-phosphoesterase superfamily protein	VaccDscaff34-snap-gene-174.25	Bloom_vs_Pad	-1.43266	down	5e-05	0.000509113
Cytochrome c oxidase, subunit III	VaccDscaff24-snap-gene-343.34	Bloom_vs_Pad	-1.43091	down	0.0083	0.041832
mesoderm induction early response protein	VaccDscaff41-augustus-gene-171.22	Bloom_vs_Pad	-1.42993	down	5e-05	0.000509113
UDP-XYL synthase 5	VaccDscaff47-augustus-gene-92.25	Bloom_vs_Pad	-1.42931	down	5e-05	0.000509113
Nodulin MtN3 family protein	VaccDscaff47-processed-gene-188.1	Bloom_vs_Pad	-1.42929	down	0.0001	0.000960986
ethylene responsive element binding factor 4	VaccDscaff1-processed-gene-416.4	Bloom_vs_Pad	-1.42908	down	0.00705	0.0366072
ovate family protein 3	VaccDscaff24-processed-gene-61.8	Bloom_vs_Pad	-1.42736	down	5e-05	0.000509113
Yip1 interacting factor homolog B (S. cerevisiae)	VaccDscaff22-processed-gene-336.0	Bloom_vs_Pad	-1.42634	down	0.0075	0.0385183
small and basic intrinsic protein 2;1	VaccDscaff28-augustus-gene-58.30	Bloom_vs_Pad	-1.42322	down	0.0098	0.0477051
putative dehydrogenase	VaccDscaff24-snap-gene-148.67	Bloom_vs_Pad	-1.41962	down	0.00335	0.0198581
calcium uniporter (DUF607)	VaccDscaff23-augustus-gene-336.23	Bloom_vs_Pad	-1.41645	down	0.0014	0.00964257
DUF1230 family protein (DUF1230)	VaccDscaff3-augustus-gene-418.18	Bloom_vs_Pad	-1.41565	down	5e-05	0.000509113
Major facilitator superfamily protein	VaccDscaff3-snap-gene-427.29	Bloom_vs_Pad	-1.41524	down	0.0028	0.0170969
RAS 5	VaccDscaff29-snap-gene-97.52	Bloom_vs_Pad	-1.41123	down	0.00225	0.0142218
gigantea protein (GI)	VaccDscaff3-augustus-gene-84.33	Bloom_vs_Pad	-1.4107	down	0.00185	0.0120815
BRCA1 associated protein	VaccDscaff60-augustus-gene-5.31	Bloom_vs_Pad	-1.41049	down	0.00865	0.0432732
3-ketoacyl-CoA synthase 6	VaccDscaff48-augustus-gene-92.19	Bloom_vs_Pad	-1.40719	down	0.00815	0.0412057
atypical CYS HIS rich thioredoxin 4	VaccDscaff1-augustus-gene-314.24	Bloom_vs_Pad	-1.40687	down	5e-05	0.000509113
homeobox knotted-like protein	VaccDscaff46-augustus-gene-10.21	Bloom_vs_Pad	-1.40637	down	0.0011	0.00788288
2-oxoglutarate (2OG) and Fe(II)-dependent oxygenase superfamily protein	VaccDscaff1-augustus-gene-109.25	Bloom_vs_Pad	-1.4025	down	0.0052	0.0285584
GRIM-19 protein	VaccDscaff3-augustus-gene-328.22	Bloom_vs_Pad	-1.40218	down	5e-05	0.000509113
alpha-mannosidase 1	VaccDscaff17-snap-gene-362.37	Bloom_vs_Pad	-1.4006	down	0.00895	0.0444405
chloride channel F	VaccDscaff78-processed-gene-6.19	Bloom_vs_Pad	-1.39817	down	0.0005	0.00400018
CCCH-type zinc finger family protein	VaccDscaff28-augustus-gene-151.14	Bloom_vs_Pad	-1.39482	down	5e-05	0.000509113
aminophospholipid ATPase 1	VaccDscaff1541-augustus-gene-0.2	Bloom_vs_Pad	-1.39377	down	5e-05	0.000509113
Protein phosphatase 2C family protein	VaccDscaff454-snap-gene-0.31	Bloom_vs_Pad	-1.39218	down	0.0007	0.00535742
RING/U-box superfamily protein	VaccDscaff23-processed-gene-95.7	Bloom_vs_Pad	-1.39181	down	0.0029	0.0176082
putative actin cortical patch component Lsb4	VaccDscaff158-augustus-gene-0.18	Bloom_vs_Pad	-1.39029	down	0.0031	0.0186275
homeobox knotted-like protein	VaccDscaff45-snap-gene-132.23	Bloom_vs_Pad	-1.388	down	0.0011	0.00788288
Major facilitator superfamily protein	VaccDscaff28-augustus-gene-222.20	Bloom_vs_Pad	-1.38707	down	0.00345	0.020355
kinetochore protein	VaccDscaff3-processed-gene-38.10	Bloom_vs_Pad	-1.38602	down	0.0015	0.0101994
calcium ATPase 2	VaccDscaff32-augustus-gene-270.23	Bloom_vs_Pad	-1.38275	down	0.0002	0.00178731
elicitor-responsive protein 3	VaccDscaff22-augustus-gene-26.50	Bloom_vs_Pad	-1.38187	down	5e-05	0.000509113
acyl-CoA-binding domain 3	VaccDscaff30-processed-gene-253.28	Bloom_vs_Pad	-1.37958	down	0.00105	0.00757987
RNA helicase, ATP-dependent, SK12/DOB1 protein	VaccDscaff24-snap-gene-74.31	Bloom_vs_Pad	-1.37936	down	0.00085	0.00632968
Iron-sulfur cluster biosynthesis family protein	VaccDscaff1-augustus-gene-183.45	Bloom_vs_Pad	-1.37745	down	0.00915	0.0451879
ARF-GAP domain 9	VaccDscaff25-processed-gene-48.33	Bloom_vs_Pad	-1.37378	down	5e-05	0.000509113
NIFU-like protein 2	VaccDscaff34-augustus-gene-217.28	Bloom_vs_Pad	-1.3715	down	5e-05	0.000509113
RING/U-box superfamily protein	VaccDscaff1-augustus-gene-210.29	Bloom_vs_Pad	-1.37092	down	0.0043	0.024449
RPM1 interacting protein 2	VaccDscaff29-snap-gene-84.26	Bloom_vs_Pad	-1.37027	down	0.0063	0.033355
CONSTANS-like 1	VaccDscaff47-augustus-gene-89.34	Bloom_vs_Pad	-1.36768	down	0.0099	0.0481097
auxin response factor 19	VaccDscaff159-processed-gene-2.21	Bloom_vs_Pad	-1.36612	down	0.0039	0.0225382
RING-H2 finger B1A	VaccDscaff28-snap-gene-40.43	Bloom_vs_Pad	-1.3653	down	0.0039	0.0225382
Actin binding Calponin homology (CH) domain-containing protein	VaccDscaff5-processed-gene-417.11	Bloom_vs_Pad	-1.36514	down	0.00015	0.00138565
Pre-mRNA cleavage complex II protein family	VaccDscaff34-snap-gene-119.25	Bloom_vs_Pad	-1.35976	down	0.00065	0.00502564
Nucleotide-sugar transporter family protein	VaccDscaff48-augustus-gene-72.41	Bloom_vs_Pad	-1.35873	down	0.0038	0.0220507
myb-like transcription factor family protein	VaccDscaff29-snap-gene-97.49	Bloom_vs_Pad	-1.35746	down	0.00675	0.035322
pre-mRNA processing factor 4B	VaccDscaff3-augustus-gene-112.24	Bloom_vs_Pad	-1.357	down	0.006	0.0321144
RNI-like superfamily protein	VaccDscaff48-augustus-gene-71.44	Bloom_vs_Pad	-1.35648	down	0.0001	0.000960986
eukaryotic translation initiation factor 2B, subunit 2 beta	VaccDscaff36-snap-gene-253.30	Bloom_vs_Pad	-1.35617	down	0.0017	0.0112779
5'-AMP-activated protein kinase beta-2 subunit protein	VaccDscaff24-snap-gene-103.31	Bloom_vs_Pad	-1.35588	down	0.00095	0.00696513
probable aquaporin PIP1-2	VaccDscaff23-augustus-gene-103.24	Bloom_vs_Pad	-1.35562	down	0.0005	0.00400018
curculin-like (mannose-binding) lectin family protein / PAN domain-containing protein	VaccDscaff29-snap-gene-328.30	Bloom_vs_Pad	-1.35433	down	0.00145	0.00992179
P-loop containing nucleoside triphosphate hydrolases superfamily protein	VaccDscaff1-augustus-gene-73.31	Bloom_vs_Pad	-1.35185	down	0.0011	0.00788288
coiled-coil domain containing 130	VaccDscaff28-augustus-gene-33.32	Bloom_vs_Pad	-1.34375	down	5e-05	0.000509113
MAP kinase 19	VaccDscaff1-processed-gene-396.7	Bloom_vs_Pad	-1.34324	down	0.00335	0.0198581
Kelch repeat-containing F-box family protein	VaccDscaff17-augustus-gene-361.36	Bloom_vs_Pad	-1.34013	down	5e-05	0.000509113
phytochrome kinase substrate 1	VaccDscaff3-processed-gene-161.3	Bloom_vs_Pad	-1.33867	down	0.0007	0.00535742
Protein phosphatase 2A regulatory B subunit family protein	VaccDscaff29-augustus-gene-223.26	Bloom_vs_Pad	-1.33372	down	0.0002	0.00178731
UDP-glucose 6-dehydrogenase 5-like	VaccDscaff3-snap-gene-122.49	Bloom_vs_Pad	-1.33259	down	5e-05	0.000509113
Calcium-dependent phospholipid-binding Copine family protein	VaccDscaff18-snap-gene-143.20	Bloom_vs_Pad	-1.33249	down	0.00035	0.00292308
Small nuclear ribonucleoprotein family protein	VaccDscaff39-snap-gene-122.29	Bloom_vs_Pad	-1.3323	down	0.0052	0.0285584
NAC domain containing protein 100	VaccDscaff42-augustus-gene-163.37	Bloom_vs_Pad	-1.33103	down	0.0059	0.0316691
ribose-5-phosphate isomerase 2	VaccDscaff28-processed-gene-205.4	Bloom_vs_Pad	-1.32791	down	5e-05	0.000509113
YELLOW STRIPE like 3	VaccDscaff29-augustus-gene-28.29	Bloom_vs_Pad	-1.32657	down	0.0018	0.0118272
DnaJ heat shock protein family (Hsp40) member C17	VaccDscaff39-augustus-gene-42.22	Bloom_vs_Pad	-1.32571	down	5e-05	0.000509113
sulfoquinovosyldiacylglycerol 2	VaccDscaff34-augustus-gene-259.32	Bloom_vs_Pad	-1.32554	down	0.0096	0.046912
associated protein 19	VaccDscaff37-processed-gene-107.16	Bloom_vs_Pad	-1.32302	down	5e-05	0.000509113
global transcription factor group E3	VaccDscaff13-snap-gene-107.33	Bloom_vs_Pad	-1.3196	down	5e-05	0.000509113
basic helix-loop-helix (bHLH) DNA-binding superfamily protein	VaccDscaff3-augustus-gene-163.12	Bloom_vs_Pad	-1.31855	down	0.00025	0.00217815
hypothetical protein	VaccDscaff3-processed-gene-158.6	Bloom_vs_Pad	-1.31695	down	0.0004	0.00328645
THY5 protein	VaccDscaff28-snap-gene-90.32	Bloom_vs_Pad	-1.31618	down	0.0094	0.0461862
Galactose oxidase/kelch repeat superfamily protein	VaccDscaff47-augustus-gene-148.26	Bloom_vs_Pad	-1.31417	down	0.00975	0.047509
ERGIC and golgi 3	VaccDscaff34-snap-gene-233.41	Bloom_vs_Pad	-1.3098	down	0.00145	0.00992179
ubiquitin-associated (UBA)/TS-N domain-containing protein / octicosapeptide/Phox/Bemp1 (PB1) domain-containing protein	VaccDscaff4-augustus-gene-374.36	Bloom_vs_Pad	-1.30763	down	0.00385	0.0222963
putative rRNA methyltransferase Spb1	VaccDscaff14-augustus-gene-373.28	Bloom_vs_Pad	-1.30593	down	0.0001	0.000960986
photosystem II protein D1	VaccDscaff7-snap-gene-154.18	Bloom_vs_Pad	-1.30503	down	5e-05	0.000509113
RNI-like superfamily protein	VaccDscaff29-snap-gene-66.50	Bloom_vs_Pad	-1.30394	down	0.0001	0.000960986
RING/U-box superfamily protein	VaccDscaff23-augustus-gene-11.30	Bloom_vs_Pad	-1.30258	down	0.00325	0.0193808
RAB GTPase homolog A1F	VaccDscaff39-augustus-gene-244.32	Bloom_vs_Pad	-1.30147	down	5e-05	0.000509113
non-specific phospholipase C1	VaccDscaff24-augustus-gene-70.37	Bloom_vs_Pad	-1.30121	down	5e-05	0.000509113
FORMS APLOID AND BINUCLEATE CELLS 1C	VaccDscaff28-augustus-gene-196.23	Bloom_vs_Pad	-1.30098	down	0.00305	0.018373
DHHC-type zinc finger family protein	VaccDscaff17-snap-gene-54.42	Bloom_vs_Pad	-1.29947	down	0.00385	0.0222963
Pectin lyase-like superfamily protein	VaccDscaff28-processed-gene-298.18	Bloom_vs_Pad	-1.29941	down	0.00015	0.00138565
putative galactose-1-phosphate uridyltransferase	VaccDscaff1-augustus-gene-311.34	Bloom_vs_Pad	-1.29669	down	5e-05	0.000509113
Nucleotide-diphospho-sugar transferases superfamily protein	VaccDscaff43-snap-gene-221.31	Bloom_vs_Pad	-1.29458	down	0.00055	0.00434745
coiled-coil domain containing 25	VaccDscaff29-augustus-gene-286.30	Bloom_vs_Pad	-1.29358	down	0.01005	0.0486971
soluble starch synthase 1, chloroplastic/amyloplastic-like	VaccDscaff29-augustus-gene-36.36	Bloom_vs_Pad	-1.29344	down	0.0001	0.000960986
RING/U-box superfamily protein	VaccDscaff28-snap-gene-304.35	Bloom_vs_Pad	-1.29319	down	5e-05	0.000509113
calcium-dependent protein kinase 19	VaccDscaff1-processed-gene-295.22	Bloom_vs_Pad	-1.29293	down	0.00195	0.0126184
Drought-responsive family protein	VaccDscaff47-snap-gene-191.42	Bloom_vs_Pad	-1.29267	down	0.0006	0.00468546
transcription factor TFIIB	VaccDscaff1583-augustus-gene-0.3	Bloom_vs_Pad	-1.29225	down	0.00025	0.00217815
S-formylglutathione hydrolase	VaccDscaff33-processed-gene-38.12	Bloom_vs_Pad	-1.28627	down	5e-05	0.000509113
F-box family protein	VaccDscaff47-processed-gene-187.18	Bloom_vs_Pad	-1.28459	down	0.0007	0.00535742
peroxin 11D	VaccDscaff1628-augustus-gene-0.4	Bloom_vs_Pad	-1.28292	down	5e-05	0.000509113
leo1-like family protein	VaccDscaff4-augustus-gene-351.27	Bloom_vs_Pad	-1.27839	down	0.0012	0.00848185
ssu-2 homolog	VaccDscaff34-augustus-gene-256.33	Bloom_vs_Pad	-1.27805	down	0.0012	0.00848185
alpha/beta-Hydrolases superfamily protein	VaccDscaff23-augustus-gene-353.26	Bloom_vs_Pad	-1.27618	down	0.0072	0.0372345
Nodulin MtN21 /EamA-like transporter family protein	VaccDscaff46-snap-gene-27.36	Bloom_vs_Pad	-1.27501	down	0.0012	0.00848185
PTEN 2	VaccDscaff266-snap-gene-0.86	Bloom_vs_Pad	-1.27018	down	0.00035	0.00292308
cytochrome P450 734A6-like	VaccDscaff1135-augustus-gene-0.7	Bloom_vs_Pad	-1.26938	down	0.0004	0.00328645
Uncharacterized protein family (UPF0041)	VaccDscaff48-snap-gene-25.26	Bloom_vs_Pad	-1.26846	down	0.0078	0.0397474
ARP2/3 complex 16 kDa subunit (p16-Arc)	VaccDscaff22-processed-gene-50.25	Bloom_vs_Pad	-1.26698	down	5e-05	0.000509113
phosphoserine aminotransferase	VaccDscaff23-processed-gene-62.21	Bloom_vs_Pad	-1.26692	down	0.0001	0.000960986
P-loop containing nucleoside triphosphate hydrolases superfamily protein	VaccDscaff29-processed-gene-120.2	Bloom_vs_Pad	-1.26428	down	5e-05	0.000509113
CBL-interacting protein kinase 24-like	VaccDscaff40-snap-gene-249.22	Bloom_vs_Pad	-1.26427	down	0.0013	0.0090707
hypersensitive-induced response protein-like protein 2	VaccDscaff30-processed-gene-329.9	Bloom_vs_Pad	-1.26268	down	0.00035	0.00292308
BTB and TAZ domain protein 1	VaccDscaff34-augustus-gene-85.27	Bloom_vs_Pad	-1.26233	down	5e-05	0.000509113
inhibitor of Bruton tyrosine kinase L homeolog	VaccDscaff29-augustus-gene-276.40	Bloom_vs_Pad	-1.26164	down	0.0033	0.0196304
2-oxoacid dehydrogenases acyltransferase family protein	VaccDscaff28-augustus-gene-222.24	Bloom_vs_Pad	-1.26136	down	5e-05	0.000509113
RNA polymerase beta' chain	VaccDscaff20-snap-gene-111.28	Bloom_vs_Pad	-1.26042	down	0.0005	0.00400018
Phosphotyrosine protein phosphatases superfamily protein	VaccDscaff3-augustus-gene-431.31	Bloom_vs_Pad	-1.26019	down	5e-05	0.000509113
NADH-ubiquinone oxidoreductase-like protein	VaccDscaff48-augustus-gene-108.36	Bloom_vs_Pad	-1.25798	down	0.0001	0.000960986
homeodomain GLABROUS 1	VaccDscaff29-augustus-gene-66.49	Bloom_vs_Pad	-1.25434	down	0.0007	0.00535742
Pseudouridine synthase family protein	VaccDscaff4-augustus-gene-172.14	Bloom_vs_Pad	-1.25381	down	0.0091	0.0449879
UvrABC system C protein, putative (DUF3411)	VaccDscaff47-augustus-gene-26.37	Bloom_vs_Pad	-1.25352	down	0.00035	0.00292308
aldehyde dehydrogenase 2B7	VaccDscaff3-augustus-gene-174.24	Bloom_vs_Pad	-1.24951	down	5e-05	0.000509113
SDE2 telomere maintenance homolog	VaccDscaff22-augustus-gene-6.33	Bloom_vs_Pad	-1.24876	down	0.00925	0.0455824
SEC11 homolog C, signal peptidase complex subunit	VaccDscaff34-snap-gene-39.48	Bloom_vs_Pad	-1.24764	down	0.0016	0.0107463
Mitochondrial import inner membrane translocase subunit Tim17/Tim22/Tim23 family protein	VaccDscaff24-snap-gene-66.51	Bloom_vs_Pad	-1.24607	down	0.00825	0.0416181
Protein kinase superfamily protein	VaccDscaff24-augustus-gene-310.27	Bloom_vs_Pad	-1.23919	down	0.00575	0.0309915
Mitochondrial substrate carrier family protein	VaccDscaff41-augustus-gene-227.48	Bloom_vs_Pad	-1.23728	down	5e-05	0.000509113
NADH dehydrogenase [ubiquinone] iron-sulfur protein 8, mitochondrial-like	VaccDscaff208-augustus-gene-0.36	Bloom_vs_Pad	-1.23485	down	5e-05	0.000509113
15-cis-zeta-carotene isomerase	VaccDscaff4-augustus-gene-133.27	Bloom_vs_Pad	-1.23087	down	0.0002	0.00178731
UDP-3-O-acyl N-acetylglycosamine deacetylase family protein	VaccDscaff3-augustus-gene-319.18	Bloom_vs_Pad	-1.23044	down	0.0002	0.00178731
Nucleoside transporter family protein	VaccDscaff60-augustus-gene-3.30	Bloom_vs_Pad	-1.2299	down	5e-05	0.000509113
hypothetical protein (DUF1682)	VaccDscaff34-augustus-gene-217.27	Bloom_vs_Pad	-1.22795	down	5e-05	0.000509113
thioredoxin 2	VaccDscaff3-augustus-gene-165.22	Bloom_vs_Pad	-1.22623	down	0.0018	0.0118272
ring finger protein, LIM domain interacting S homeolog	VaccDscaff23-augustus-gene-150.13	Bloom_vs_Pad	-1.22538	down	0.00365	0.0213397
TRICHOME BIREFRINGENCE-LIKE 16	VaccDscaff39-augustus-gene-135.26	Bloom_vs_Pad	-1.22325	down	0.00945	0.0463849
aminoalcoholphosphotransferase 1	VaccDscaff3-snap-gene-132.32	Bloom_vs_Pad	-1.21864	down	0.00165	0.0110142
pol-like 5	VaccDscaff24-augustus-gene-82.28	Bloom_vs_Pad	-1.21175	down	0.0038	0.0220507
SPX (SYG1/Pho81/XPR1) domain-containing protein	VaccDscaff51-augustus-gene-12.20	Bloom_vs_Pad	-1.21126	down	5e-05	0.000509113
Cystathionine beta-synthase (CBS) family protein	VaccDscaff34-augustus-gene-139.28	Bloom_vs_Pad	-1.21079	down	5e-05	0.000509113
Exostosin family protein	VaccDscaff4-augustus-gene-392.40	Bloom_vs_Pad	-1.20804	down	0.0002	0.00178731
Ubiquitin-conjugating enzyme/RWD-like protein	VaccDscaff23-processed-gene-89.2	Bloom_vs_Pad	-1.20233	down	0.00055	0.00434745
acyl-CoA oxidase 4	VaccDscaff73-snap-gene-3.36	Bloom_vs_Pad	-1.20217	down	5e-05	0.000509113
solute carrier family 25, member 44	VaccDscaff4-processed-gene-412.6	Bloom_vs_Pad	-1.19447	down	0.00115	0.00818736
serine and arginine repetitive matrix 1	VaccDscaff24-augustus-gene-77.42	Bloom_vs_Pad	-1.18905	down	5e-05	0.000509113
SMEK homolog 1, suppressor of mek1 (Dictyostelium)	VaccDscaff1-snap-gene-19.28	Bloom_vs_Pad	-1.18895	down	0.01	0.0484994
trehalose phosphatase/synthase 11	VaccDscaff39-augustus-gene-6.34	Bloom_vs_Pad	-1.18855	down	0.0088	0.0438342
Protein phosphatase 2C family protein	VaccDscaff29-augustus-gene-42.39	Bloom_vs_Pad	-1.18738	down	0.0004	0.00328645
RING/U-box superfamily protein	VaccDscaff1-processed-gene-65.3	Bloom_vs_Pad	-1.18629	down	0.0103	0.0496922
proteasome inhibitor-like protein	VaccDscaff34-augustus-gene-251.24	Bloom_vs_Pad	-1.18466	down	0.0016	0.0107463
PDS5 cohesin associated factor B	VaccDscaff82-snap-gene-0.26	Bloom_vs_Pad	-1.18461	down	0.00265	0.0163189
RING/U-box superfamily protein	VaccDscaff3-processed-gene-30.12	Bloom_vs_Pad	-1.18359	down	0.00045	0.00364749
non-intrinsic ABC protein 7	VaccDscaff29-snap-gene-102.34	Bloom_vs_Pad	-1.18264	down	0.00165	0.0110142
slufate transporter 2;1	VaccDscaff42-snap-gene-50.34	Bloom_vs_Pad	-1.1794	down	5e-05	0.000509113
glutathione peroxidase 6	VaccDscaff43-augustus-gene-247.26	Bloom_vs_Pad	-1.17782	down	5e-05	0.000509113
phosphate transporter 1;7	VaccDscaff1-processed-gene-115.0	Bloom_vs_Pad	-1.17612	down	0.00355	0.0208507
Uncharacterized protein family (UPF0016)	VaccDscaff28-snap-gene-224.19	Bloom_vs_Pad	-1.15949	down	0.00095	0.00696513
ubiquitin-conjugating enzyme 33	VaccDscaff17-augustus-gene-366.24	Bloom_vs_Pad	-1.15405	down	0.0002	0.00178731
Protein kinase superfamily protein	VaccDscaff23-snap-gene-34.30	Bloom_vs_Pad	-1.14933	down	0.0017	0.0112779
pleiotropic regulatory locus 1	VaccDscaff1-augustus-gene-30.36	Bloom_vs_Pad	-1.14927	down	0.0015	0.0101994
EF hand calcium-binding protein family	VaccDscaff39-processed-gene-41.8	Bloom_vs_Pad	-1.14724	down	5e-05	0.000509113
phosphoprotein phosphatase inhibitor	VaccDscaff48-snap-gene-79.42	Bloom_vs_Pad	-1.14682	down	0.0059	0.0316691
pectin methylesterase PCR fragment F	VaccDscaff29-augustus-gene-38.26	Bloom_vs_Pad	-1.14422	down	0.0095	0.0465232
MINDY lysine 48 deubiquitinase 1	VaccDscaff91-augustus-gene-5.52	Bloom_vs_Pad	-1.14175	down	0.0003	0.00255629
transcription factor TGA2.2-like	VaccDscaff10-augustus-gene-154.21	Bloom_vs_Pad	-1.1417	down	5e-05	0.000509113
ubiquitin-specific protease 4	VaccDscaff34-augustus-gene-234.34	Bloom_vs_Pad	-1.1411	down	0.00035	0.00292308
Ribosomal protein L10 family protein	VaccDscaff47-augustus-gene-109.28	Bloom_vs_Pad	-1.13903	down	0.00275	0.0168337
Galactose oxidase/kelch repeat superfamily protein	VaccDscaff47-augustus-gene-166.35	Bloom_vs_Pad	-1.1349	down	0.0012	0.00848185
PHD and ring finger domains 1	VaccDscaff3-augustus-gene-77.23	Bloom_vs_Pad	-1.13432	down	5e-05	0.000509113
Calcium-binding EF-hand family protein	VaccDscaff29-augustus-gene-316.30	Bloom_vs_Pad	-1.13415	down	0.0001	0.000960986
Topoisomerase I-interacting protein	VaccDscaff1-augustus-gene-40.28	Bloom_vs_Pad	-1.13348	down	0.0027	0.0165756
serine/threonine-protein phosphatase PP1 isozyme 1	VaccDscaff24-processed-gene-76.4	Bloom_vs_Pad	-1.13176	down	0.0027	0.0165756
DEAD-box ATP-dependent RNA helicase 30-like	VaccDscaff34-augustus-gene-92.31	Bloom_vs_Pad	-1.12665	down	0.00025	0.00217815
phosphofructokinase 3	VaccDscaff17-augustus-gene-359.25	Bloom_vs_Pad	-1.12151	down	5e-05	0.000509113
bromodomain containing 9	VaccDscaff12-augustus-gene-37.29	Bloom_vs_Pad	-1.12132	down	0.0006	0.00468546
Pectin lyase-like superfamily protein	VaccDscaff24-snap-gene-166.40	Bloom_vs_Pad	-1.12104	down	5e-05	0.000509113
Oxoglutarate/iron-dependent oxygenase	VaccDscaff30-snap-gene-331.26	Bloom_vs_Pad	-1.11955	down	0.0009	0.00664913
VIRB2-interacting protein 2	VaccDscaff28-augustus-gene-35.25	Bloom_vs_Pad	-1.1157	down	5e-05	0.000509113
OSBP(oxysterol binding protein)-related protein 1C	VaccDscaff3-augustus-gene-258.29	Bloom_vs_Pad	-1.11558	down	0.00125	0.0087766
SNF7 family protein	VaccDscaff42-snap-gene-265.22	Bloom_vs_Pad	-1.11523	down	0.00105	0.00757987
autophagy 18 G-like protein	VaccDscaff47-snap-gene-181.38	Bloom_vs_Pad	-1.11243	down	0.0033	0.0196304
xylose isomerase family protein	VaccDscaff39-augustus-gene-2.30	Bloom_vs_Pad	-1.11243	down	0.0012	0.00848185
Purple acid phosphatases superfamily protein	VaccDscaff4-processed-gene-322.22	Bloom_vs_Pad	-1.11212	down	5e-05	0.000509113
MAP kinase 9	VaccDscaff4-snap-gene-330.24	Bloom_vs_Pad	-1.11122	down	0.00185	0.0120815
SKP1-like 3	VaccDscaff18-augustus-gene-13.44	Bloom_vs_Pad	-1.10653	down	5e-05	0.000509113
F-box/RNI-like superfamily protein	VaccDscaff47-augustus-gene-182.24	Bloom_vs_Pad	-1.10346	down	0.00195	0.0126184
polyamine oxidase 2	VaccDscaff39-augustus-gene-248.28	Bloom_vs_Pad	-1.10226	down	0.00145	0.00992179
2-oxoglutarate (2OG) and Fe(II)-dependent oxygenase superfamily protein	VaccDscaff28-augustus-gene-184.20	Bloom_vs_Pad	-1.09856	down	5e-05	0.000509113
60S ribosomal protein L39-3-like	VaccDscaff13-snap-gene-86.25	Bloom_vs_Pad	-1.08976	down	0.0011	0.00788288
acetyl-CoA carboxylase beta subunit	VaccDscaff42-augustus-gene-50.31	Bloom_vs_Pad	-1.0863	down	0.0003	0.00255629
BES1-interacting Myc-like protein 2	VaccDscaff3-snap-gene-127.12	Bloom_vs_Pad	-1.08583	down	0.0013	0.0090707
endoplasmic reticulum metallopeptidase 1	VaccDscaff4-augustus-gene-267.18	Bloom_vs_Pad	-1.0856	down	0.0001	0.000960986
RAB5 interacting factor	VaccDscaff47-augustus-gene-96.25	Bloom_vs_Pad	-1.08387	down	0.0012	0.00848185
repressor of lrx1	VaccDscaff12-augustus-gene-41.25	Bloom_vs_Pad	-1.08164	down	0.00295	0.017862
Ran BP2/NZF zinc finger-like superfamily protein	VaccDscaff3-augustus-gene-197.24	Bloom_vs_Pad	-1.08121	down	0.00255	0.015794
response regulator 2	VaccDscaff4-snap-gene-30.31	Bloom_vs_Pad	-1.07825	down	0.00015	0.00138565
MINDY lysine 48 deubiquitinase 3	VaccDscaff23-snap-gene-185.32	Bloom_vs_Pad	-1.07751	down	0.00725	0.0374455
UDP-galactose transporter 3	VaccDscaff42-augustus-gene-164.24	Bloom_vs_Pad	-1.06902	down	0.00995	0.0483037
NAD(P)-binding Rossmann-fold superfamily protein	VaccDscaff24-augustus-gene-151.23	Bloom_vs_Pad	-1.06816	down	0.00575	0.0309915
SET domain protein 16	VaccDscaff29-augustus-gene-39.27	Bloom_vs_Pad	-1.06747	down	0.00935	0.045984
TRICHOME BIREFRINGENCE-LIKE 38	VaccDscaff24-augustus-gene-256.27	Bloom_vs_Pad	-1.06713	down	5e-05	0.000509113
longifolia1	VaccDscaff47-processed-gene-170.15	Bloom_vs_Pad	-1.06681	down	5e-05	0.000509113
autoinhibited Ca2+-ATPase 1	VaccDscaff23-augustus-gene-299.25	Bloom_vs_Pad	-1.06665	down	0.00335	0.0198581
Calcium-binding EF-hand family protein	VaccDscaff1-augustus-gene-282.18	Bloom_vs_Pad	-1.06285	down	5e-05	0.000509113
signal peptide peptidase	VaccDscaff24-snap-gene-344.23	Bloom_vs_Pad	-1.06261	down	0.0044	0.0249164
A20/AN1-like zinc finger family protein	VaccDscaff29-processed-gene-201.8	Bloom_vs_Pad	-1.06238	down	0.00055	0.00434745
regulatory particle triple-A 1A	VaccDscaff17-augustus-gene-366.21	Bloom_vs_Pad	-1.06157	down	0.0023	0.0144852
bifunctional nitrilase/nitrile hydratase NIT4A	VaccDscaff47-augustus-gene-46.31	Bloom_vs_Pad	-1.05844	down	0.00145	0.00992179
ADP-ribosylation factor 1-like	VaccDscaff30-snap-gene-338.34	Bloom_vs_Pad	-1.05839	down	0.001	0.0072762
Tim10/DDP family zinc finger protein	VaccDscaff24-augustus-gene-76.36	Bloom_vs_Pad	-1.05787	down	0.00025	0.00217815
nodulin MtN21 /EamA-like transporter family protein	VaccDscaff24-augustus-gene-60.33	Bloom_vs_Pad	-1.04818	down	0.00615	0.0327138
pentatricopeptide (PPR) repeat protein	VaccDscaff24-snap-gene-323.27	Bloom_vs_Pad	-1.04759	down	0.0025	0.0155349
TBP-associated factor 2	VaccDscaff87-augustus-gene-3.30	Bloom_vs_Pad	-1.04647	down	0.0001	0.000960986
sorting nexin 1	VaccDscaff29-snap-gene-248.40	Bloom_vs_Pad	-1.04428	down	0.00465	0.0260951
BEL1-like homeodomain 8	VaccDscaff47-augustus-gene-72.24	Bloom_vs_Pad	-1.04399	down	0.0055	0.0298735
peptide transporter 2	VaccDscaff28-augustus-gene-158.33	Bloom_vs_Pad	-1.0395	down	0.0048	0.0267622
nitrate transporter 1:2	VaccDscaff3-augustus-gene-60.30	Bloom_vs_Pad	-1.03758	down	5e-05	0.000509113
RNA binding protein with multiple splicing 2 S homeolog	VaccDscaff34-snap-gene-19.35	Bloom_vs_Pad	-1.03586	down	0.0049	0.0272038
NADH dehydrogenase ubiquinone 1 beta subcomplex subunit 10-B-like protein (Complex I subunit NDUFS6)	VaccDscaff39-augustus-gene-134.10	Bloom_vs_Pad	-1.03418	down	5e-05	0.000509113
outer envelope pore 24B-like protein	VaccDscaff23-augustus-gene-339.31	Bloom_vs_Pad	-1.03169	down	0.005	0.0276481
alfin-like 1	VaccDscaff34-augustus-gene-273.33	Bloom_vs_Pad	-1.03109	down	0.0006	0.00468546
calcineurin B subunit-like protein	VaccDscaff23-snap-gene-109.30	Bloom_vs_Pad	-1.02949	down	0.00425	0.0242135
Protein phosphatase 2C family protein	VaccDscaff1-augustus-gene-14.22	Bloom_vs_Pad	-1.02689	down	5e-05	0.000509113
GDP-L-galactose phosphorylase 1	VaccDscaff93-augustus-gene-2.31	Bloom_vs_Pad	-1.02465	down	0.0011	0.00788288
SufE/NifU family protein	VaccDscaff23-snap-gene-200.43	Bloom_vs_Pad	-1.0229	down	0.00525	0.0287909
proteasome subunit alpha type-6	VaccDscaff29-augustus-gene-10.32	Bloom_vs_Pad	-1.02259	down	0.0003	0.00255629
dicer-like 1	VaccDscaff1-snap-gene-0.31	Bloom_vs_Pad	-1.02076	down	0.0003	0.00255629
HCP-like superfamily protein	VaccDscaff57-augustus-gene-1.24	Bloom_vs_Pad	-1.01758	down	0.00025	0.00217815
Eukaryotic release factor 1 (eRF1) family protein	VaccDscaff48-snap-gene-21.32	Bloom_vs_Pad	-1.01685	down	5e-05	0.000509113
Inositol phosphorylceramide synthase 2	VaccDscaff1-snap-gene-152.28	Bloom_vs_Pad	-1.0164	down	0.00185	0.0120815
probable adenylate kinase 1, chloroplastic	VaccDscaff84-augustus-gene-5.41	Bloom_vs_Pad	-1.01575	down	0.00225	0.0142218
Ankyrin repeat family protein	VaccDscaff2-augustus-gene-154.19	Bloom_vs_Pad	-1.01521	down	0.00185	0.0120815
Double Clp-N motif-containing P-loop nucleoside triphosphate hydrolases superfamily protein	VaccDscaff70-augustus-gene-2.28	Bloom_vs_Pad	-1.01294	down	0.0019	0.0123531
tubby like protein 7	VaccDscaff833-snap-gene-0.9	Bloom_vs_Pad	-1.01171	down	0.0005	0.00400018
regulatory particle AAA-ATPase 2A	VaccDscaff47-augustus-gene-150.19	Bloom_vs_Pad	-1.00933	down	5e-05	0.000509113
homeobox-leucine zipper protein ROC2-like	VaccDscaff1-snap-gene-362.29	Bloom_vs_Pad	-1.00828	down	0.00585	0.0314445
DEA(D/H)-box RNA helicase family protein	VaccDscaff23-processed-gene-344.8	Bloom_vs_Pad	-1.00776	down	5e-05	0.000509113
mediator of RNA polymerase II transcription subunit	VaccDscaff28-augustus-gene-166.22	Bloom_vs_Pad	-1.00738	down	0.0046	0.0258662
U-box domain-containing protein	VaccDscaff30-augustus-gene-323.29	Bloom_vs_Pad	-1.00424	down	0.0023	0.0144852
RINT-1 / TIP-1 family	VaccDscaff42-snap-gene-172.30	Bloom_vs_Pad	-1.00048	down	0.0041	0.0235034
galacturonosyltransferase 3	VaccDscaff24-snap-gene-136.63	Bloom_vs_Pad	-0.999807	down	0.0005	0.00400018
SKP1 interacting partner 6	VaccDscaff39-processed-gene-103.12	Bloom_vs_Pad	-0.99844	down	0.00895	0.0444405
long-chain acyl-CoA synthetase 7	VaccDscaff1-augustus-gene-70.30	Bloom_vs_Pad	-0.998303	down	0.00075	0.00568581
Protein phosphatase 2C family protein	VaccDscaff1-processed-gene-6.15	Bloom_vs_Pad	-0.997274	down	0.00055	0.00434745
Ctr copper transporter family	VaccDscaff47-processed-gene-105.3	Bloom_vs_Pad	-0.997207	down	0.00025	0.00217815
TBC1 domain family member 2	VaccDscaff1-augustus-gene-377.22	Bloom_vs_Pad	-0.995737	down	0.00435	0.0246889
protein kinase family protein / peptidoglycan-binding LysM domain-containing protein	VaccDscaff48-processed-gene-55.8	Bloom_vs_Pad	-0.990098	down	0.0016	0.0107463
ubiquitin family protein	VaccDscaff23-snap-gene-62.40	Bloom_vs_Pad	-0.988639	down	0.0002	0.00178731
NADPH--cytochrome P450 reductase	VaccDscaff18-augustus-gene-54.30	Bloom_vs_Pad	-0.988406	down	0.0008	0.00600935
auxin signaling F-box 2	VaccDscaff121-augustus-gene-1.34	Bloom_vs_Pad	-0.986888	down	0.0002	0.00178731
RIKEN cDNA 2310033P09 gene	VaccDscaff48-snap-gene-39.55	Bloom_vs_Pad	-0.982576	down	0.00295	0.017862
Zinc finger C-x8-C-x5-C-x3-H type family protein	VaccDscaff3-processed-gene-423.7	Bloom_vs_Pad	-0.981355	down	0.0005	0.00400018
putative elongin-A Pof4	VaccDscaff6-augustus-gene-161.19	Bloom_vs_Pad	-0.980227	down	0.0005	0.00400018
membrane-anchored ubiquitin-fold protein 3-like	VaccDscaff47-augustus-gene-183.39	Bloom_vs_Pad	-0.977683	down	0.00865	0.0432732
chromosome-associated kinesin	VaccDscaff23-augustus-gene-138.20	Bloom_vs_Pad	-0.977318	down	5e-05	0.000509113
Ca(2+)-dependent nuclease family protein	VaccDscaff29-snap-gene-116.34	Bloom_vs_Pad	-0.973161	down	0.0007	0.00535742
plant U-box 17	VaccDscaff4-processed-gene-213.15	Bloom_vs_Pad	-0.972244	down	5e-05	0.000509113
RS2-interacting KH protein	VaccDscaff18-snap-gene-321.65	Bloom_vs_Pad	-0.970906	down	0.00045	0.00364749
RNA-binding (RRM/RBD/RNP motifs) family protein with retrovirus zinc finger-like domain-containing protein	VaccDscaff29-augustus-gene-221.36	Bloom_vs_Pad	-0.968141	down	0.00365	0.0213397
serine/arginine repetitive matrix 1	VaccDscaff19-snap-gene-356.43	Bloom_vs_Pad	-0.967604	down	0.0018	0.0118272
plant intracellular ras group-related LRR 9	VaccDscaff4-augustus-gene-374.35	Bloom_vs_Pad	-0.966881	down	0.0002	0.00178731
casein kinase alpha 1	VaccDscaff18-augustus-gene-255.25	Bloom_vs_Pad	-0.963235	down	0.00075	0.00568581
plant UBX domain-containing protein 2	VaccDscaff3-augustus-gene-317.35	Bloom_vs_Pad	-0.962912	down	0.00055	0.00434745
plant U-box 29	VaccDscaff6-processed-gene-301.4	Bloom_vs_Pad	-0.961157	down	5e-05	0.000509113
RNA-binding (RRM/RBD/RNP motifs) family protein	VaccDscaff44-snap-gene-128.23	Bloom_vs_Pad	-0.959725	down	0.0005	0.00400018
SEC14 cytosolic factor family protein / phosphoglyceride transfer family protein	VaccDscaff3-augustus-gene-218.15	Bloom_vs_Pad	-0.958131	down	0.00415	0.0237389
galacturonosyltransferase 11	VaccDscaff42-snap-gene-144.32	Bloom_vs_Pad	-0.956987	down	0.0018	0.0118272
UDP-XYL synthase 6	VaccDscaff28-processed-gene-301.31	Bloom_vs_Pad	-0.954598	down	5e-05	0.000509113
CONSTANS-like 9	VaccDscaff1-augustus-gene-404.27	Bloom_vs_Pad	-0.952313	down	5e-05	0.000509113
F-box family protein	VaccDscaff34-processed-gene-153.1	Bloom_vs_Pad	-0.948049	down	0.00585	0.0314445
golgi apparatus membrane protein-like protein ECHIDNA protein	VaccDscaff3-snap-gene-71.47	Bloom_vs_Pad	-0.944239	down	0.00855	0.0428607
Adenine nucleotide alpha hydrolases-like superfamily protein	VaccDscaff4-augustus-gene-31.64	Bloom_vs_Pad	-0.940766	down	0.00235	0.0147509
Mo25 family protein	VaccDscaff4-snap-gene-162.42	Bloom_vs_Pad	-0.938053	down	0.00325	0.0193808
PDI-like 5-3	VaccDscaff797-augustus-gene-0.15	Bloom_vs_Pad	-0.935862	down	0.0001	0.000960986
OTU deubiquitinase 5	VaccDscaff24-augustus-gene-120.23	Bloom_vs_Pad	-0.933381	down	0.0006	0.00468546
methyl-CPG-binding domain protein 13	VaccDscaff29-augustus-gene-66.42	Bloom_vs_Pad	-0.933054	down	0.00015	0.00138565
SU(VAR)3-9 homolog 2	VaccDscaff35-augustus-gene-105.20	Bloom_vs_Pad	-0.932758	down	0.00265	0.0163189
pyruvate kinase 2, cytosolic-like	VaccDscaff29-snap-gene-231.37	Bloom_vs_Pad	-0.930484	down	5e-05	0.000509113
myosin 2	VaccDscaff1-augustus-gene-423.37	Bloom_vs_Pad	-0.92412	down	0.0022	0.0139552
CDK-activating kinase 1AT	VaccDscaff41-augustus-gene-207.34	Bloom_vs_Pad	-0.920837	down	5e-05	0.000509113
hypothetical protein	VaccDscaff29-snap-gene-66.57	Bloom_vs_Pad	-0.920537	down	0.00175	0.0115544
Modifier of rudimentary (Mod(r)) protein	VaccDscaff29-augustus-gene-228.25	Bloom_vs_Pad	-0.918313	down	0.0001	0.000960986
CBL-interacting protein kinase 18-like	VaccDscaff1-snap-gene-247.21	Bloom_vs_Pad	-0.918169	down	5e-05	0.000509113
ATPase, V0 complex, subunit E	VaccDscaff93-augustus-gene-4.31	Bloom_vs_Pad	-0.916081	down	5e-05	0.000509113
Translocon-associated protein (TRAP), alpha subunit	VaccDscaff30-snap-gene-102.33	Bloom_vs_Pad	-0.914052	down	0.0064	0.0337963
beta-galactosidase 17	VaccDscaff4-snap-gene-415.36	Bloom_vs_Pad	-0.912952	down	0.001	0.0072762
proline-rich family protein	VaccDscaff14-snap-gene-347.32	Bloom_vs_Pad	-0.911952	down	5e-05	0.000509113
BTB/POZ domain with WD40/YVTN repeat-like protein	VaccDscaff1701-processed-gene-0.0	Bloom_vs_Pad	-0.910667	down	0.00865	0.0432732
dCTP pyrophosphatase 1	VaccDscaff47-augustus-gene-134.34	Bloom_vs_Pad	-0.909246	down	5e-05	0.000509113
GRAM domain family protein	VaccDscaff4-augustus-gene-255.23	Bloom_vs_Pad	-0.908488	down	0.0009	0.00664913
probable glycerol-3-phosphate dehydrogenase [NAD(+)] 1, cytosolic	VaccDscaff1326-augustus-gene-0.7	Bloom_vs_Pad	-0.904832	down	0.0001	0.000960986
gamma-soluble NSF attachment protein	VaccDscaff24-snap-gene-154.32	Bloom_vs_Pad	-0.894259	down	0.0075	0.0385183
2-aminoethanethiol dioxygenase, putative (DUF1637)	VaccDscaff29-augustus-gene-278.22	Bloom_vs_Pad	-0.890924	down	0.00105	0.00757987
aldehyde dehydrogenase 3F1	VaccDscaff42-augustus-gene-17.42	Bloom_vs_Pad	-0.890002	down	0.00025	0.00217815
thaumatin-like protein 1a	VaccDscaff23-snap-gene-345.31	Bloom_vs_Pad	-0.887909	down	0.0001	0.000960986
regulatory particle triple-A ATPase 5A	VaccDscaff34-processed-gene-172.10	Bloom_vs_Pad	-0.886394	down	0.00015	0.00138565
methionine gamma-lyase	VaccDscaff28-snap-gene-3.36	Bloom_vs_Pad	-0.885619	down	5e-05	0.000509113
cyclin-dependent kinase F-4-like	VaccDscaff47-augustus-gene-10.21	Bloom_vs_Pad	-0.882115	down	0.00055	0.00434745
inositol transporter 1	VaccDscaff3-augustus-gene-266.22	Bloom_vs_Pad	-0.882011	down	0.0009	0.00664913
hypothetical protein	VaccDscaff3-snap-gene-383.44	Bloom_vs_Pad	-0.880456	down	0.0029	0.0176082
auxin-regulated gene involved in organ size	VaccDscaff319-snap-gene-0.50	Bloom_vs_Pad	-0.87905	down	0.0034	0.0201079
homeotic protein knotted-1	VaccDscaff23-augustus-gene-291.17	Bloom_vs_Pad	-0.872108	down	0.00085	0.00632968
RPM1 interacting protein 4	VaccDscaff47-augustus-gene-144.36	Bloom_vs_Pad	-0.871327	down	0.0005	0.00400018
Transcription elongation factor (TFIIS) family protein	VaccDscaff39-snap-gene-112.32	Bloom_vs_Pad	-0.870955	down	0.0004	0.00328645
Signal transduction histidine kinase, hybrid-type, ethylene sensor	VaccDscaff1-augustus-gene-104.11	Bloom_vs_Pad	-0.870769	down	0.01	0.0484994
RING-H2 finger A1B	VaccDscaff1210-processed-gene-0.0	Bloom_vs_Pad	-0.869153	down	0.00065	0.00502564
putative sec14 family protein	VaccDscaff23-snap-gene-340.39	Bloom_vs_Pad	-0.868606	down	0.0007	0.00535742
R3H domain containing 2	VaccDscaff1-augustus-gene-268.28	Bloom_vs_Pad	-0.86795	down	5e-05	0.000509113
ENTH/VHS family protein	VaccDscaff34-augustus-gene-27.24	Bloom_vs_Pad	-0.865939	down	0.00545	0.0296438
FASCICLIN-like arabinogalactan protein 17 precursor	VaccDscaff29-processed-gene-261.8	Bloom_vs_Pad	-0.862693	down	0.0062	0.0329347
phosphoglucose isomerase 1	VaccDscaff23-augustus-gene-273.27	Bloom_vs_Pad	-0.858325	down	0.00765	0.0391281
eukaryotic translation initiation factor-like	VaccDscaff1-augustus-gene-138.25	Bloom_vs_Pad	-0.856695	down	5e-05	0.000509113
O-glucosyltransferase rumi	VaccDscaff23-processed-gene-105.1	Bloom_vs_Pad	-0.852528	down	5e-05	0.000509113
magnesium transporter, putative (DUF803)	VaccDscaff227-snap-gene-0.48	Bloom_vs_Pad	-0.851368	down	0.0014	0.00964257
phloem protein 2-B1	VaccDscaff48-snap-gene-20.50	Bloom_vs_Pad	-0.848903	down	0.00085	0.00632968
cytidinediphosphate diacylglycerol synthase 4	VaccDscaff22-snap-gene-43.33	Bloom_vs_Pad	-0.848351	down	0.0024	0.0150115
phosphatidylinositol synthase 1	VaccDscaff42-augustus-gene-204.30	Bloom_vs_Pad	-0.844923	down	0.00165	0.0110142
Protein phosphatase 1 regulatory subunit SDS22 homolog	VaccDscaff1-processed-gene-355.5	Bloom_vs_Pad	-0.834711	down	0.006	0.0321144
PDI-like 5-2	VaccDscaff37-snap-gene-99.30	Bloom_vs_Pad	-0.832384	down	0.0015	0.0101994
alpha-mannosidase 2	VaccDscaff34-processed-gene-7.4	Bloom_vs_Pad	-0.832334	down	0.0001	0.000960986
TBP-associated factor II 15	VaccDscaff383-augustus-gene-0.19	Bloom_vs_Pad	-0.831067	down	0.00035	0.00292308
serine/threonine-protein phosphatase PP1 isozyme 2	VaccDscaff15-augustus-gene-328.51	Bloom_vs_Pad	-0.82528	down	0.00095	0.00696513
putative transcription factor TFIIA complex large subunit Toa1	VaccDscaff47-augustus-gene-103.28	Bloom_vs_Pad	-0.825025	down	0.00575	0.0309915
transcription factor BHLH094-like	VaccDscaff35-augustus-gene-219.31	Bloom_vs_Pad	-0.822968	down	0.00905	0.0447893
Leucine-rich repeat receptor-like protein kinase family protein	VaccDscaff3-augustus-gene-330.22	Bloom_vs_Pad	-0.82067	down	0.00035	0.00292308
golgin Putative 2	VaccDscaff4-augustus-gene-329.24	Bloom_vs_Pad	-0.818452	down	0.0001	0.000960986
Putative adipose-regulatory protein (Seipin)	VaccDscaff28-augustus-gene-142.22	Bloom_vs_Pad	-0.816473	down	0.0001	0.000960986
Phosphoinositide phosphatase family protein	VaccDscaff158-augustus-gene-0.19	Bloom_vs_Pad	-0.816349	down	0.0005	0.00400018
Transcription elongation factor (TFIIS) family protein	VaccDscaff1-augustus-gene-271.13	Bloom_vs_Pad	-0.813319	down	0.0095	0.0465232
oxidation resistance 1	VaccDscaff39-snap-gene-87.42	Bloom_vs_Pad	-0.810661	down	0.0037	0.0215877
Pentatricopeptide repeat (PPR) superfamily protein	VaccDscaff29-snap-gene-64.40	Bloom_vs_Pad	-0.809873	down	0.00765	0.0391281
lipoamide dehydrogenase 2	VaccDscaff5-augustus-gene-7.27	Bloom_vs_Pad	-0.808261	down	5e-05	0.000509113
Protease-associated (PA) RING/U-box zinc finger family protein	VaccDscaff37-augustus-gene-99.27	Bloom_vs_Pad	-0.80772	down	0.00455	0.0256318
ENTH/ANTH/VHS superfamily protein	VaccDscaff28-augustus-gene-190.20	Bloom_vs_Pad	-0.804197	down	5e-05	0.000509113
ENHANCED DISEASE RESISTANCE 2	VaccDscaff47-augustus-gene-0.16	Bloom_vs_Pad	-0.802627	down	0.00095	0.00696513
RING-H2 group F1A	VaccDscaff4-snap-gene-100.36	Bloom_vs_Pad	-0.800349	down	5e-05	0.000509113
ferredoxin 2	VaccDscaff24-processed-gene-52.7	Bloom_vs_Pad	-0.794752	down	0.001	0.0072762
beta tubulin 7	VaccDscaff24-augustus-gene-143.52	Bloom_vs_Pad	-0.788597	down	5e-05	0.000509113
Chlorophyll A-B binding family protein	VaccDscaff4-augustus-gene-54.49	Bloom_vs_Pad	-0.78197	down	5e-05	0.000509113
Thiamine pyrophosphate dependent pyruvate decarboxylase family protein	VaccDscaff18-augustus-gene-288.20	Bloom_vs_Pad	-0.780606	down	0.00035	0.00292308
transmembrane protein 230	VaccDscaff41-augustus-gene-232.26	Bloom_vs_Pad	-0.777292	down	0.00215	0.0136909
Protein phosphatase 2C family protein	VaccDscaff45-augustus-gene-187.27	Bloom_vs_Pad	-0.770966	down	0.00225	0.0142218
delta(3,5),delta(2,4)-dienoyl-CoA isomerase 1	VaccDscaff3-snap-gene-201.26	Bloom_vs_Pad	-0.769688	down	0.0001	0.000960986
cytochrome B5	VaccDscaff29-snap-gene-28.33	Bloom_vs_Pad	-0.755473	down	0.0013	0.0090707
casein kinase I	VaccDscaff4-processed-gene-82.1	Bloom_vs_Pad	-0.750574	down	0.00215	0.0136909
BTB/POZ/MATH-domains containing protein	VaccDscaff48-snap-gene-77.29	Bloom_vs_Pad	-0.746703	down	5e-05	0.000509113
ring finger protein, transmembrane 2	VaccDscaff48-snap-gene-84.40	Bloom_vs_Pad	-0.743906	down	0.00515	0.0283308
ubiquitin-specific protease 16	VaccDscaff23-augustus-gene-275.28	Bloom_vs_Pad	-0.737103	down	0.0028	0.0170969
nudix hydrolase homolog 19	VaccDscaff60-snap-gene-1.34	Bloom_vs_Pad	-0.732646	down	0.00025	0.00217815
Protein kinase superfamily protein	VaccDscaff23-augustus-gene-67.25	Bloom_vs_Pad	-0.717952	down	0.0088	0.0438342
transmembrane protein	VaccDscaff31-augustus-gene-47.22	Bloom_vs_Pad	0.716243	up	0.00085	0.00632968
Aldolase-type TIM barrel family protein	VaccDscaff4-snap-gene-176.23	Bloom_vs_Pad	0.723268	up	5e-05	0.000509113
cytochrome P450, family 94, subfamily B, polypeptide 1	VaccDscaff34-snap-gene-76.23	Bloom_vs_Pad	0.725877	up	0.0024	0.0150115
Glutathione S-transferase family protein	VaccDscaff17-snap-gene-37.46	Bloom_vs_Pad	0.729066	up	0.0003	0.00255629
secreted protein	VaccDscaff28-augustus-gene-144.30	Bloom_vs_Pad	0.738808	up	5e-05	0.000509113
GTP binding Elongation factor Tu family protein	VaccDscaff51-augustus-gene-21.56	Bloom_vs_Pad	0.739896	up	0.00315	0.0188828
myosin 2	VaccDscaff47-augustus-gene-152.22	Bloom_vs_Pad	0.744455	up	5e-05	0.000509113
Rad23 UV excision repair protein family	VaccDscaff28-augustus-gene-222.19	Bloom_vs_Pad	0.747545	up	0.0001	0.000960986
probable nucleoredoxin 2	VaccDscaff396-augustus-gene-0.23	Bloom_vs_Pad	0.755475	up	5e-05	0.000509113
Transducin family protein / WD-40 repeat family protein	VaccDscaff4-snap-gene-416.22	Bloom_vs_Pad	0.759762	up	5e-05	0.000509113
allene oxide cyclase, chloroplastic-like	VaccDscaff18-augustus-gene-301.31	Bloom_vs_Pad	0.760095	up	5e-05	0.000509113
probable inactive beta-glucosidase 14	VaccDscaff338-snap-gene-0.31	Bloom_vs_Pad	0.760324	up	0.00375	0.0218303
leucine-rich repeat transmembrane protein kinase family protein	VaccDscaff42-augustus-gene-47.25	Bloom_vs_Pad	0.764394	up	0.00375	0.0218303
Radical SAM superfamily protein	VaccDscaff3-augustus-gene-265.17	Bloom_vs_Pad	0.765271	up	0.00085	0.00632968
RAN GTPase activating protein 1	VaccDscaff24-processed-gene-25.14	Bloom_vs_Pad	0.773165	up	0.0082	0.0414109
Ribonuclease III family protein	VaccDscaff9-processed-gene-345.8	Bloom_vs_Pad	0.778759	up	0.0001	0.000960986
hydrophobic protein LTI6A-like	VaccDscaff3-augustus-gene-62.24	Bloom_vs_Pad	0.791756	up	5e-05	0.000509113
K-box region and MADS-box transcription factor family protein	VaccDscaff3-augustus-gene-224.23	Bloom_vs_Pad	0.800637	up	5e-05	0.000509113
rotamase CYP 3	VaccDscaff2-processed-gene-436.6	Bloom_vs_Pad	0.80119	up	5e-05	0.000509113
FTSH protease 11	VaccDscaff29-augustus-gene-43.24	Bloom_vs_Pad	0.801588	up	5e-05	0.000509113
Eukaryotic rpb5 RNA polymerase subunit family protein	VaccDscaff29-augustus-gene-311.39	Bloom_vs_Pad	0.804526	up	5e-05	0.000509113
STRUBBELIG-receptor family 6	VaccDscaff34-snap-gene-3.34	Bloom_vs_Pad	0.810132	up	0.00375	0.0218303
thioredoxin family protein	VaccDscaff24-processed-gene-235.3	Bloom_vs_Pad	0.810424	up	0.0001	0.000960986
Coatomer, alpha subunit	VaccDscaff30-processed-gene-116.8	Bloom_vs_Pad	0.815704	up	5e-05	0.000509113
GCR2-like 1	VaccDscaff42-augustus-gene-46.26	Bloom_vs_Pad	0.82286	up	0.00055	0.00434745
Ribosomal protein S26e family protein	VaccDscaff34-processed-gene-98.3	Bloom_vs_Pad	0.82586	up	5e-05	0.000509113
Ribosomal protein L21	VaccDscaff2-snap-gene-171.26	Bloom_vs_Pad	0.827314	up	5e-05	0.000509113
CLP protease proteolytic subunit 3	VaccDscaff31-augustus-gene-42.24	Bloom_vs_Pad	0.83745	up	5e-05	0.000509113
ycf39	VaccDscaff14-augustus-gene-390.39	Bloom_vs_Pad	0.837465	up	0.00015	0.00138565
cellulose synthase 1	VaccDscaff44-augustus-gene-84.32	Bloom_vs_Pad	0.8416	up	0.00155	0.0104737
ENTH/VHS family protein	VaccDscaff469-snap-gene-0.26	Bloom_vs_Pad	0.850207	up	5e-05	0.000509113
desumoylating isopeptidase 1	VaccDscaff47-augustus-gene-147.36	Bloom_vs_Pad	0.854278	up	5e-05	0.000509113
histidine kinase 2	VaccDscaff1-processed-gene-389.11	Bloom_vs_Pad	0.854919	up	0.0003	0.00255629
Actin binding Calponin homology (CH) domain-containing protein	VaccDscaff24-augustus-gene-51.33	Bloom_vs_Pad	0.856094	up	5e-05	0.000509113
fumarase 1	VaccDscaff24-augustus-gene-7.30	Bloom_vs_Pad	0.867178	up	5e-05	0.000509113
histone H2A 12	VaccDscaff47-augustus-gene-91.31	Bloom_vs_Pad	0.86873	up	0.00325	0.0193808
Leucine-rich repeat protein kinase family protein	VaccDscaff28-augustus-gene-209.30	Bloom_vs_Pad	0.871108	up	0.00015	0.00138565
acyl-CoA oxidase 1	VaccDscaff197-augustus-gene-1.52	Bloom_vs_Pad	0.875585	up	0.0002	0.00178731
transducin family protein / WD-40 repeat family protein	VaccDscaff47-processed-gene-154.0	Bloom_vs_Pad	0.876988	up	5e-05	0.000509113
GTP binding protein	VaccDscaff28-snap-gene-132.32	Bloom_vs_Pad	0.883878	up	0.0088	0.0438342
Thiamine pyrophosphate dependent pyruvate decarboxylase family protein	VaccDscaff34-snap-gene-276.37	Bloom_vs_Pad	0.884558	up	5e-05	0.000509113
FRIGIDA like 1	VaccDscaff93-augustus-gene-5.48	Bloom_vs_Pad	0.889555	up	0.00405	0.023265
early-responsive to dehydration stress protein (ERD4)	VaccDscaff3-augustus-gene-400.27	Bloom_vs_Pad	0.895219	up	5e-05	0.000509113
AGAMOUS-like 6	VaccDscaff1265-augustus-gene-0.3	Bloom_vs_Pad	0.902949	up	5e-05	0.000509113
TCP-1/cpn60 chaperonin family protein	VaccDscaff34-snap-gene-142.41	Bloom_vs_Pad	0.903177	up	0.00205	0.0131537
Phototropic-responsive NPH3 family protein	VaccDscaff28-processed-gene-137.15	Bloom_vs_Pad	0.903444	up	0.0001	0.000960986
zinc ion binding protein	VaccDscaff1-snap-gene-353.31	Bloom_vs_Pad	0.906789	up	5e-05	0.000509113
SCAR family protein	VaccDscaff4-snap-gene-220.29	Bloom_vs_Pad	0.908971	up	0.0058	0.0312156
Calcium-binding tetratricopeptide family protein	VaccDscaff23-processed-gene-353.2	Bloom_vs_Pad	0.918877	up	5e-05	0.000509113
Polynucleotidyl transferase, ribonuclease H-like superfamily protein	VaccDscaff47-processed-gene-49.2	Bloom_vs_Pad	0.919595	up	0.0098	0.0477051
DNA-binding storekeeper protein-related transcriptional regulator	VaccDscaff19-processed-gene-257.1	Bloom_vs_Pad	0.920242	up	0.00845	0.0424535
stomatin like 2	VaccDscaff29-augustus-gene-22.30	Bloom_vs_Pad	0.921215	up	0.0055	0.0298735
methyl-CPG-binding domain protein 02	VaccDscaff23-augustus-gene-75.21	Bloom_vs_Pad	0.927639	up	0.0051	0.0280997
methionine aminopeptidase 1A	VaccDscaff1311-augustus-gene-0.6	Bloom_vs_Pad	0.930809	up	0.00085	0.00632968
plastid developmental protein DAG	VaccDscaff1-augustus-gene-24.36	Bloom_vs_Pad	0.934637	up	0.00165	0.0110142
P-loop containing nucleoside triphosphate hydrolases superfamily protein	VaccDscaff4-augustus-gene-128.22	Bloom_vs_Pad	0.934731	up	5e-05	0.000509113
TCP-1/cpn60 chaperonin family protein	VaccDscaff4-snap-gene-281.21	Bloom_vs_Pad	0.941865	up	0.00935	0.045984
TCP-1/cpn60 chaperonin family protein	VaccDscaff4-augustus-gene-331.23	Bloom_vs_Pad	0.943253	up	0.0028	0.0170969
rotamase cyclophilin 2	VaccDscaff48-processed-gene-30.3	Bloom_vs_Pad	0.945448	up	0.00255	0.015794
Pheophorbide a oxygenase family protein with Rieske 2Fe-2S domain-containing protein	VaccDscaff37-augustus-gene-128.19	Bloom_vs_Pad	0.945505	up	0.0013	0.0090707
copper transporter 5	VaccDscaff42-processed-gene-214.3	Bloom_vs_Pad	0.949499	up	5e-05	0.000509113
vacuolar protein sorting 13 homolog C	VaccDscaff3-snap-gene-363.28	Bloom_vs_Pad	0.950386	up	5e-05	0.000509113
Putative BCR, YbaB family COG0718	VaccDscaff18-snap-gene-170.37	Bloom_vs_Pad	0.954092	up	0.0028	0.0170969
60S ribosomal protein L10a	VaccDscaff47-augustus-gene-51.35	Bloom_vs_Pad	0.954629	up	0.0017	0.0112779
heat shock cognate protein 80	VaccDscaff1-snap-gene-453.41	Bloom_vs_Pad	0.954673	up	0.00335	0.0198581
Structural maintenance of chromosomes (SMC) family protein	VaccDscaff24-augustus-gene-35.37	Bloom_vs_Pad	0.954882	up	0.001	0.0072762
hypothetical protein	VaccDscaff17-processed-gene-55.1	Bloom_vs_Pad	0.963792	up	0.0007	0.00535742
BR-signaling kinase 2	VaccDscaff23-snap-gene-172.28	Bloom_vs_Pad	0.968357	up	0.00695	0.0361801
DNAse I-like superfamily protein	VaccDscaff4-snap-gene-378.39	Bloom_vs_Pad	0.97039	up	0.001	0.0072762
Thioredoxin superfamily protein	VaccDscaff32-snap-gene-263.29	Bloom_vs_Pad	0.971536	up	5e-05	0.000509113
Glycosyl hydrolase family 38 protein	VaccDscaff121-augustus-gene-3.51	Bloom_vs_Pad	0.972376	up	0.00375	0.0218303
alpha-amylase-like 3	VaccDscaff4-snap-gene-316.32	Bloom_vs_Pad	0.974693	up	0.0004	0.00328645
Tetratricopeptide repeat (TPR)-like superfamily protein	VaccDscaff4-augustus-gene-294.22	Bloom_vs_Pad	0.978885	up	0.00415	0.0237389
plant intracellular Ras-group-related LRR protein 6-like	VaccDscaff1546-processed-gene-0.0	Bloom_vs_Pad	0.979935	up	0.00015	0.00138565
ubiquitin-conjugating enzyme 22	VaccDscaff29-processed-gene-297.7	Bloom_vs_Pad	0.987417	up	0.0003	0.00255629
HSP70-interacting protein 1	VaccDscaff22-augustus-gene-139.30	Bloom_vs_Pad	0.98915	up	0.0076	0.0389428
Copper amine oxidase family protein	VaccDscaff3-augustus-gene-440.43	Bloom_vs_Pad	0.993276	up	5e-05	0.000509113
anaphase-promoting complex subunit 8	VaccDscaff9-augustus-gene-342.32	Bloom_vs_Pad	0.994101	up	0.0017	0.0112779
single myb histone 3	VaccDscaff42-snap-gene-229.22	Bloom_vs_Pad	0.994288	up	0.0019	0.0123531
CELLULOSE SYNTHASE INTERACTIVE 3	VaccDscaff3-processed-gene-244.4	Bloom_vs_Pad	0.997989	up	5e-05	0.000509113
RNA-binding CRS1 / YhbY (CRM) domain-containing protein	VaccDscaff30-augustus-gene-73.36	Bloom_vs_Pad	1.00007	up	0.0001	0.000960986
annexin 2	VaccDscaff39-augustus-gene-87.22	Bloom_vs_Pad	1.00251	up	0.0015	0.0101994
gamma tonoplast intrinsic protein	VaccDscaff47-augustus-gene-66.24	Bloom_vs_Pad	1.00501	up	0.0004	0.00328645
nuclear RNA polymerase A1	VaccDscaff34-snap-gene-318.28	Bloom_vs_Pad	1.01	up	5e-05	0.000509113
T-complex protein 1 alpha subunit	VaccDscaff23-snap-gene-138.28	Bloom_vs_Pad	1.01303	up	5e-05	0.000509113
nodulin MtN21 /EamA-like transporter family protein	VaccDscaff1-augustus-gene-263.27	Bloom_vs_Pad	1.01655	up	0.00125	0.0087766
L-ascorbate oxidase homolog	VaccDscaff39-snap-gene-274.27	Bloom_vs_Pad	1.01824	up	5e-05	0.000509113
J domain-containing protein	VaccDscaff16-augustus-gene-340.25	Bloom_vs_Pad	1.01979	up	0.0002	0.00178731
omega-3 fatty acid desaturase, chloroplastic	VaccDscaff29-augustus-gene-123.24	Bloom_vs_Pad	1.02016	up	5e-05	0.000509113
Integrase-type DNA-binding superfamily protein	VaccDscaff39-processed-gene-91.3	Bloom_vs_Pad	1.02018	up	5e-05	0.000509113
proline-rich family protein	VaccDscaff23-augustus-gene-38.33	Bloom_vs_Pad	1.02318	up	5e-05	0.000509113
LRR receptor kinase BAK1-like	VaccDscaff39-augustus-gene-99.36	Bloom_vs_Pad	1.02546	up	0.0054	0.0294661
protein arginine methyltransferase 6	VaccDscaff4-augustus-gene-193.13	Bloom_vs_Pad	1.02747	up	0.00785	0.0399544
DnaJ heat shock protein family (Hsp40) member B12	VaccDscaff31-processed-gene-289.2	Bloom_vs_Pad	1.03078	up	0.0057	0.03077
molybdenum cofactor sulfurase (LOS5) (ABA3)	VaccDscaff29-processed-gene-73.1	Bloom_vs_Pad	1.03491	up	5e-05	0.000509113
Neutral/alkaline non-lysosomal ceramidase	VaccDscaff34-augustus-gene-256.30	Bloom_vs_Pad	1.03857	up	5e-05	0.000509113
uncharacterized protein	VaccDscaff1-snap-gene-372.39	Bloom_vs_Pad	1.04856	up	0.00015	0.00138565
Tetratricopeptide repeat (TPR)-like superfamily protein	VaccDscaff43-augustus-gene-263.27	Bloom_vs_Pad	1.04908	up	5e-05	0.000509113
Glutathione S-transferase family protein	VaccDscaff3-augustus-gene-167.39	Bloom_vs_Pad	1.04983	up	5e-05	0.000509113
oxidoreductases, acting on NADH or NADPH, quinone or similar compound as acceptor	VaccDscaff47-augustus-gene-125.23	Bloom_vs_Pad	1.05099	up	5e-05	0.000509113
Mitochondrial transcription termination factor family protein	VaccDscaff42-snap-gene-184.34	Bloom_vs_Pad	1.05163	up	0.0005	0.00400018
Class II aminoacyl-tRNA and biotin synthetases superfamily protein	VaccDscaff38-processed-gene-288.8	Bloom_vs_Pad	1.0572	up	5e-05	0.000509113
CAX-interacting protein 2	VaccDscaff73-augustus-gene-5.30	Bloom_vs_Pad	1.0604	up	5e-05	0.000509113
galacturonic acid kinase	VaccDscaff23-augustus-gene-77.28	Bloom_vs_Pad	1.07599	up	0.0001	0.000960986
ATP-dependent caseinolytic (Clp) protease/crotonase family protein	VaccDscaff28-snap-gene-70.34	Bloom_vs_Pad	1.07674	up	0.0088	0.0438342
Major facilitator superfamily protein	VaccDscaff48-snap-gene-109.48	Bloom_vs_Pad	1.08071	up	0.00565	0.0305475
Pmr5/Cas1p GDSL/SGNH-like acyl-esterase family protein (DUF828)	VaccDscaff47-processed-gene-111.7	Bloom_vs_Pad	1.08417	up	5e-05	0.000509113
Transducin/WD40 repeat-like superfamily protein	VaccDscaff3-augustus-gene-11.38	Bloom_vs_Pad	1.08449	up	0.0026	0.0160553
phosphatidylserine decarboxylase 2	VaccDscaff3-snap-gene-36.40	Bloom_vs_Pad	1.08619	up	5e-05	0.000509113
Plant invertase/pectin methylesterase inhibitor superfamily	VaccDscaff48-augustus-gene-101.27	Bloom_vs_Pad	1.09162	up	5e-05	0.000509113
TCP-1/cpn60 chaperonin family protein	VaccDscaff39-augustus-gene-280.30	Bloom_vs_Pad	1.10246	up	0.00085	0.00632968
probable protein arginine N-methyltransferase 1	VaccDscaff30-augustus-gene-49.31	Bloom_vs_Pad	1.10259	up	0.0006	0.00468546
5'-3' exoribonuclease 3	VaccDscaff23-augustus-gene-348.18	Bloom_vs_Pad	1.10458	up	0.0048	0.0267622
Squamosa promoter-binding protein-like (SBP domain) transcription factor family protein	VaccDscaff34-augustus-gene-72.27	Bloom_vs_Pad	1.1048	up	5e-05	0.000509113
shikimate kinase like 2	VaccDscaff1-snap-gene-30.39	Bloom_vs_Pad	1.10749	up	5e-05	0.000509113
alanine-2-oxoglutarate aminotransferase 2	VaccDscaff35-augustus-gene-197.37	Bloom_vs_Pad	1.11021	up	5e-05	0.000509113
Cytochrome b561/ferric reductase transmembrane protein family	VaccDscaff29-processed-gene-64.4	Bloom_vs_Pad	1.12069	up	5e-05	0.000509113
peptide methionine sulfoxide reductase B5-like	VaccDscaff1-augustus-gene-49.22	Bloom_vs_Pad	1.12588	up	0.0056	0.0303223
tetratricopeptide repeat domain 5	VaccDscaff28-augustus-gene-201.30	Bloom_vs_Pad	1.13181	up	0.00435	0.0246889
IQ-domain 1	VaccDscaff48-processed-gene-101.3	Bloom_vs_Pad	1.13196	up	0.00265	0.0163189
galacturonosyltransferase 4	VaccDscaff4-augustus-gene-153.24	Bloom_vs_Pad	1.13421	up	0.00155	0.0104737
poltergeist like 1	VaccDscaff3-augustus-gene-371.12	Bloom_vs_Pad	1.13465	up	0.0074	0.0380901
Leucine-rich repeat (LRR) family protein	VaccDscaff1-processed-gene-82.0	Bloom_vs_Pad	1.13515	up	5e-05	0.000509113
Calcium-binding tetratricopeptide family protein	VaccDscaff23-processed-gene-352.0	Bloom_vs_Pad	1.1373	up	5e-05	0.000509113
AHA1, activator of heat shock protein ATPase 1	VaccDscaff29-augustus-gene-345.29	Bloom_vs_Pad	1.13803	up	5e-05	0.000509113
serine/threonine receptor-like kinase NFP	VaccDscaff4-augustus-gene-58.28	Bloom_vs_Pad	1.14005	up	5e-05	0.000509113
GTP1/OBG family protein	VaccDscaff1-snap-gene-39.51	Bloom_vs_Pad	1.14124	up	0.0004	0.00328645
Sec14p-like phosphatidylinositol transfer family protein	VaccDscaff397-snap-gene-0.32	Bloom_vs_Pad	1.14275	up	5e-05	0.000509113
homeobox leucine zipper protein	VaccDscaff4-augustus-gene-315.25	Bloom_vs_Pad	1.14857	up	5e-05	0.000509113
myb domain protein 4	VaccDscaff28-augustus-gene-197.19	Bloom_vs_Pad	1.14929	up	0.0008	0.00600935
Fe superoxide dismutase 3	VaccDscaff42-augustus-gene-176.17	Bloom_vs_Pad	1.15155	up	0.0006	0.00468546
HOPM interactor 7	VaccDscaff29-snap-gene-14.31	Bloom_vs_Pad	1.15277	up	0.00025	0.00217815
Pyridoxal phosphate (PLP)-dependent transferases superfamily protein	VaccDscaff3-augustus-gene-100.30	Bloom_vs_Pad	1.15389	up	5e-05	0.000509113
Glutamyl/glutaminyl-tRNA synthetase, class Ic	VaccDscaff34-snap-gene-197.33	Bloom_vs_Pad	1.15642	up	0.0002	0.00178731
microtubule-associated proteins 65-1	VaccDscaff93-snap-gene-3.55	Bloom_vs_Pad	1.16364	up	0.00235	0.0147509
Cellulose-synthase-like C5	VaccDscaff224-snap-gene-1.39	Bloom_vs_Pad	1.16451	up	0.00015	0.00138565
Endomembrane protein 70 protein family	VaccDscaff39-augustus-gene-48.31	Bloom_vs_Pad	1.16746	up	5e-05	0.000509113
RNA-binding KH domain-containing protein	VaccDscaff34-augustus-gene-238.26	Bloom_vs_Pad	1.16971	up	0.00015	0.00138565
replication factor C 2	VaccDscaff46-augustus-gene-2.26	Bloom_vs_Pad	1.1726	up	0.00435	0.0246889
phosphoenolpyruvate carboxylase 4	VaccDscaff28-snap-gene-239.29	Bloom_vs_Pad	1.17336	up	0.00775	0.0395426
Galactosyltransferase family protein	VaccDscaff28-augustus-gene-1.26	Bloom_vs_Pad	1.17494	up	0.0052	0.0285584
plastid developmental protein DAG	VaccDscaff133-snap-gene-1.33	Bloom_vs_Pad	1.17541	up	5e-05	0.000509113
Pyridoxal phosphate (PLP)-dependent transferases superfamily protein	VaccDscaff47-snap-gene-154.43	Bloom_vs_Pad	1.1755	up	5e-05	0.000509113
polymerase gamma 1	VaccDscaff1702-augustus-gene-0.2	Bloom_vs_Pad	1.17558	up	0.0067	0.035103
AAA-type ATPase family protein	VaccDscaff24-augustus-gene-265.16	Bloom_vs_Pad	1.18164	up	0.0003	0.00255629
Double Clp-N motif-containing P-loop nucleoside triphosphate hydrolases superfamily protein	VaccDscaff47-augustus-gene-110.26	Bloom_vs_Pad	1.18302	up	5e-05	0.000509113
chromatin-remodeling protein 11	VaccDscaff4-snap-gene-36.43	Bloom_vs_Pad	1.18615	up	0.002	0.0128861
RING/U-box superfamily protein	VaccDscaff29-snap-gene-319.21	Bloom_vs_Pad	1.18758	up	5e-05	0.000509113
K+ uptake permease 11	VaccDscaff28-snap-gene-126.21	Bloom_vs_Pad	1.19126	up	0.0002	0.00178731
transmembrane protein 87B	VaccDscaff3-snap-gene-0.23	Bloom_vs_Pad	1.19244	up	5e-05	0.000509113
zinc transporter 5-like	VaccDscaff24-augustus-gene-167.31	Bloom_vs_Pad	1.19434	up	5e-05	0.000509113
glucose 6-phosphate/phosphate translocator 1	VaccDscaff4-augustus-gene-172.19	Bloom_vs_Pad	1.19482	up	5e-05	0.000509113
photosystem I reaction center subunit IV A, chloroplastic	VaccDscaff34-processed-gene-240.22	Bloom_vs_Pad	1.19663	up	5e-05	0.000509113
O-Glycosyl hydrolases family 17 protein	VaccDscaff23-augustus-gene-65.28	Bloom_vs_Pad	1.19848	up	0.0001	0.000960986
Leucine-rich repeat protein kinase family protein	VaccDscaff18-augustus-gene-236.20	Bloom_vs_Pad	1.21375	up	0.00015	0.00138565
thylakoid rhodanese-like protein	VaccDscaff23-snap-gene-89.44	Bloom_vs_Pad	1.21425	up	5e-05	0.000509113
FH interacting protein 1	VaccDscaff23-augustus-gene-266.22	Bloom_vs_Pad	1.21744	up	0.00035	0.00292308
copper/zinc superoxide dismutase 2	VaccDscaff15-augustus-gene-278.29	Bloom_vs_Pad	1.22139	up	5e-05	0.000509113
TIFY domain protein 8	VaccDscaff28-augustus-gene-99.18	Bloom_vs_Pad	1.22181	up	0.00625	0.0331368
YGGT family protein	VaccDscaff24-augustus-gene-325.19	Bloom_vs_Pad	1.22409	up	5e-05	0.000509113
IQ calmodulin-binding motif family protein	VaccDscaff29-snap-gene-240.27	Bloom_vs_Pad	1.22416	up	0.00035	0.00292308
ATP-dependent caseinolytic (Clp) protease/crotonase family protein	VaccDscaff1-augustus-gene-320.32	Bloom_vs_Pad	1.22445	up	5e-05	0.000509113
myb-like HTH transcriptional regulator family protein	VaccDscaff34-augustus-gene-309.24	Bloom_vs_Pad	1.22713	up	5e-05	0.000509113
GDP-mannose 3,5-epimerase 1-like	VaccDscaff1397-augustus-gene-0.2	Bloom_vs_Pad	1.22727	up	0.0002	0.00178731
O-Glycosyl hydrolases family 17 protein	VaccDscaff47-augustus-gene-138.40	Bloom_vs_Pad	1.2286	up	0.0001	0.000960986
structural maintenance of chromosomes 6A	VaccDscaff29-snap-gene-87.28	Bloom_vs_Pad	1.23399	up	0.00025	0.00217815
NAD(P)-binding Rossmann-fold superfamily protein	VaccDscaff42-augustus-gene-19.41	Bloom_vs_Pad	1.23525	up	0.00695	0.0361801
Thioredoxin superfamily protein	VaccDscaff29-processed-gene-233.16	Bloom_vs_Pad	1.23641	up	0.0002	0.00178731
glutelin type-A 2-like	VaccDscaff3-augustus-gene-40.37	Bloom_vs_Pad	1.2379	up	5e-05	0.000509113
Phosphatidic acid phosphatase (PAP2) family protein	VaccDscaff42-augustus-gene-97.26	Bloom_vs_Pad	1.2413	up	0.0006	0.00468546
Nitrogen regulatory PII-like, alpha/beta	VaccDscaff18-snap-gene-60.55	Bloom_vs_Pad	1.24774	up	0.00435	0.0246889
C-terminal domain phosphatase-like 4	VaccDscaff39-augustus-gene-17.13	Bloom_vs_Pad	1.24849	up	0.0008	0.00600935
Aspartate kinase family protein	VaccDscaff42-augustus-gene-218.35	Bloom_vs_Pad	1.24916	up	0.0002	0.00178731
proline, glutamate and leucine rich protein 1	VaccDscaff29-snap-gene-203.41	Bloom_vs_Pad	1.25157	up	0.00915	0.0451879
Why2 protein	VaccDscaff28-augustus-gene-117.27	Bloom_vs_Pad	1.25636	up	0.00025	0.00217815
kinesin 3	VaccDscaff6-augustus-gene-51.40	Bloom_vs_Pad	1.25734	up	5e-05	0.000509113
general control non-repressible 5	VaccDscaff42-augustus-gene-52.36	Bloom_vs_Pad	1.25755	up	5e-05	0.000509113
spore coat protein	VaccDscaff27-augustus-gene-312.34	Bloom_vs_Pad	1.25818	up	0.0083	0.041832
ORF108	VaccDscaff47-augustus-gene-126.39	Bloom_vs_Pad	1.25952	up	0.0001	0.000960986
chaperonin 20	VaccDscaff48-processed-gene-81.15	Bloom_vs_Pad	1.26566	up	5e-05	0.000509113
Calcium-binding EF-hand family protein	VaccDscaff3-processed-gene-273.6	Bloom_vs_Pad	1.26952	up	5e-05	0.000509113
Disease resistance protein (CC-NBS-LRR class) family	VaccDscaff42-augustus-gene-67.25	Bloom_vs_Pad	1.27324	up	5e-05	0.000509113
beta-galactosidase 3	VaccDscaff42-augustus-gene-102.21	Bloom_vs_Pad	1.27384	up	0.0095	0.0465232
thioredoxin M-type 4	VaccDscaff1-augustus-gene-419.34	Bloom_vs_Pad	1.27612	up	0.00705	0.0366072
Thioredoxin superfamily protein	VaccDscaff17-snap-gene-236.30	Bloom_vs_Pad	1.28304	up	0.0075	0.0385183
actin 7	VaccDscaff39-augustus-gene-123.18	Bloom_vs_Pad	1.28474	up	0.0045	0.0253955
geranylgeranyl diphosphate reductase, chloroplastic	VaccDscaff4-snap-gene-357.34	Bloom_vs_Pad	1.28494	up	5e-05	0.000509113
Dof-type zinc finger DNA-binding family protein	VaccDscaff15-augustus-gene-292.25	Bloom_vs_Pad	1.2866	up	0.0016	0.0107463
ARM repeat superfamily protein	VaccDscaff1-augustus-gene-4.30	Bloom_vs_Pad	1.29544	up	0.00845	0.0424535
phosphatidylinositol/phosphatidylcholine-binding protein	VaccDscaff1-augustus-gene-143.28	Bloom_vs_Pad	1.29566	up	0.0005	0.00400018
NAD(P)H dehydrogenase B2	VaccDscaff24-augustus-gene-215.15	Bloom_vs_Pad	1.29733	up	0.00305	0.018373
COLD REGULATED 314 INNER MEMBRANE 1	VaccDscaff28-augustus-gene-149.27	Bloom_vs_Pad	1.29735	up	0.00785	0.0399544
pyrophosphorylase 1	VaccDscaff28-augustus-gene-0.29	Bloom_vs_Pad	1.29779	up	0.00465	0.0260951
ferric reduction oxidase 6	VaccDscaff45-augustus-gene-111.18	Bloom_vs_Pad	1.29831	up	5e-05	0.000509113
QUASIMODO2 LIKE 2	VaccDscaff3-augustus-gene-122.24	Bloom_vs_Pad	1.29922	up	0.0021	0.0134248
MUTS homolog 2	VaccDscaff87-augustus-gene-5.64	Bloom_vs_Pad	1.30287	up	0.00875	0.0436793
Tetratricopeptide repeat (TPR)-like superfamily protein	VaccDscaff38-processed-gene-279.9	Bloom_vs_Pad	1.30926	up	0.00965	0.0471113
FKBP-like peptidyl-prolyl cis-trans isomerase family protein	VaccDscaff4-augustus-gene-329.27	Bloom_vs_Pad	1.31004	up	5e-05	0.000509113
glycosyltransferase 18	VaccDscaff29-processed-gene-77.6	Bloom_vs_Pad	1.31265	up	5e-05	0.000509113
RING/U-box superfamily protein with ARM repeat domain-containing protein	VaccDscaff18-augustus-gene-356.34	Bloom_vs_Pad	1.31349	up	0.00305	0.018373
12-oxophytodienoate reductase 3	VaccDscaff29-augustus-gene-9.33	Bloom_vs_Pad	1.31613	up	0.00135	0.00935942
Pentatricopeptide repeat (PPR) superfamily protein	VaccDscaff4-snap-gene-160.30	Bloom_vs_Pad	1.31706	up	0.0026	0.0160553
S-adenosyl-L-methionine-dependent methyltransferases superfamily protein	VaccDscaff29-augustus-gene-312.20	Bloom_vs_Pad	1.3194	up	0.00055	0.00434745
TRICHOME BIREFRINGENCE-LIKE 11	VaccDscaff24-augustus-gene-24.27	Bloom_vs_Pad	1.32297	up	0.00275	0.0168337
NAD(P)H-quinone oxidoreductase subunit S	VaccDscaff28-processed-gene-17.19	Bloom_vs_Pad	1.32375	up	5e-05	0.000509113
ATP-dependent caseinolytic (Clp) protease/crotonase family protein	VaccDscaff34-snap-gene-171.17	Bloom_vs_Pad	1.32634	up	5e-05	0.000509113
GroES-like zinc-binding dehydrogenase family protein	VaccDscaff29-augustus-gene-14.27	Bloom_vs_Pad	1.33018	up	0.00175	0.0115544
major facilitator superfamily domain containing 5	VaccDscaff48-augustus-gene-103.35	Bloom_vs_Pad	1.33221	up	5e-05	0.000509113
Ribosomal protein L19e family protein	VaccDscaff47-augustus-gene-190.30	Bloom_vs_Pad	1.33503	up	0.00085	0.00632968
potassium transporter 23-like	VaccDscaff8-snap-gene-163.23	Bloom_vs_Pad	1.33682	up	0.0001	0.000960986
F-box SKIP23-like protein (DUF295)	VaccDscaff28-processed-gene-63.5	Bloom_vs_Pad	1.34052	up	0.00025	0.00217815
P-loop containing nucleoside triphosphate hydrolases superfamily protein	VaccDscaff4-augustus-gene-427.27	Bloom_vs_Pad	1.34135	up	5e-05	0.000509113
DNA ligase 1	VaccDscaff24-augustus-gene-106.30	Bloom_vs_Pad	1.34182	up	0.00115	0.00818736
ACT domain-containing protein	VaccDscaff29-snap-gene-154.17	Bloom_vs_Pad	1.34787	up	5e-05	0.000509113
DnaJ heat shock protein family (Hsp40) member B5	VaccDscaff38-augustus-gene-221.19	Bloom_vs_Pad	1.35087	up	5e-05	0.000509113
cleavage and polyadenylation specificity factor 160	VaccDscaff29-snap-gene-79.38	Bloom_vs_Pad	1.35137	up	0.00035	0.00292308
basic helix-loop-helix (bHLH) DNA-binding superfamily protein	VaccDscaff34-processed-gene-27.5	Bloom_vs_Pad	1.35571	up	0.0019	0.0123531
chloroplast signal recognition particle component (CAO)	VaccDscaff14-processed-gene-389.3	Bloom_vs_Pad	1.35726	up	0.00705	0.0366072
homologue of trithorax	VaccDscaff28-augustus-gene-78.16	Bloom_vs_Pad	1.36033	up	0.007	0.0363902
valine-tRNA ligase	VaccDscaff46-augustus-gene-60.19	Bloom_vs_Pad	1.36211	up	0.00055	0.00434745
heat shock cognate protein 70-1	VaccDscaff23-augustus-gene-346.25	Bloom_vs_Pad	1.36735	up	0.0001	0.000960986
endonuclease	VaccDscaff3-augustus-gene-6.41	Bloom_vs_Pad	1.36796	up	0.0008	0.00600935
Ribosomal protein L1p/L10e family	VaccDscaff23-augustus-gene-194.24	Bloom_vs_Pad	1.3714	up	5e-05	0.000509113
UDP-glucosyltransferase 74F2	VaccDscaff4-augustus-gene-152.30	Bloom_vs_Pad	1.37188	up	5e-05	0.000509113
O-Glycosyl hydrolases family 17 protein	VaccDscaff39-augustus-gene-190.26	Bloom_vs_Pad	1.37567	up	0.00135	0.00935942
MAP kinase kinase 6	VaccDscaff42-augustus-gene-269.52	Bloom_vs_Pad	1.37735	up	5e-05	0.000509113
CheY-like two-component responsive regulator family protein	VaccDscaff3-augustus-gene-370.17	Bloom_vs_Pad	1.37809	up	0.00015	0.00138565
CRM family member 3A	VaccDscaff1-augustus-gene-95.16	Bloom_vs_Pad	1.38	up	0.0092	0.0453884
armadillo repeat kinesin 3	VaccDscaff46-augustus-gene-14.18	Bloom_vs_Pad	1.3834	up	5e-05	0.000509113
neuroguidin	VaccDscaff23-snap-gene-279.32	Bloom_vs_Pad	1.38723	up	0.00015	0.00138565
probable inactive heme oxygenase 2, chloroplastic	VaccDscaff23-snap-gene-323.32	Bloom_vs_Pad	1.38982	up	0.00015	0.00138565
TRICHOME BIREFRINGENCE-LIKE 23	VaccDscaff28-augustus-gene-29.32	Bloom_vs_Pad	1.39012	up	0.0002	0.00178731
Pentatricopeptide repeat (PPR) superfamily protein	VaccDscaff3-snap-gene-70.44	Bloom_vs_Pad	1.39549	up	5e-05	0.000509113
malonyl-CoA-acyl carrier protein transacylase	VaccDscaff24-augustus-gene-66.36	Bloom_vs_Pad	1.39717	up	5e-05	0.000509113
response regulator 3	VaccDscaff29-processed-gene-310.14	Bloom_vs_Pad	1.40386	up	0.003	0.0181156
early nodulin-like protein 2	VaccDscaff1-snap-gene-417.31	Bloom_vs_Pad	1.40422	up	0.002	0.0128861
actin-related protein 4	VaccDscaff4-augustus-gene-336.20	Bloom_vs_Pad	1.41307	up	0.0003	0.00255629
Nucleic acid-binding, OB-fold-like protein	VaccDscaff4-augustus-gene-380.31	Bloom_vs_Pad	1.41417	up	0.00175	0.0115544
RNA-directed DNA polymerase (reverse transcriptase)	VaccDscaff29-augustus-gene-312.21	Bloom_vs_Pad	1.41827	up	0.0008	0.00600935
Leucine-rich receptor-like protein kinase family protein	VaccDscaff28-augustus-gene-132.26	Bloom_vs_Pad	1.41905	up	0.00605	0.0323192
auxin response factor 2A	VaccDscaff34-snap-gene-64.35	Bloom_vs_Pad	1.42413	up	0.0002	0.00178731
MAP kinase kinase 7	VaccDscaff3-processed-gene-42.8	Bloom_vs_Pad	1.42583	up	5e-05	0.000509113
hypothetical protein 1	VaccDscaff30-snap-gene-324.28	Bloom_vs_Pad	1.43011	up	0.001	0.0072762
male-gametophyte specific 1	VaccDscaff18-augustus-gene-81.17	Bloom_vs_Pad	1.43507	up	5e-05	0.000509113
aminopeptidase M1	VaccDscaff34-snap-gene-14.37	Bloom_vs_Pad	1.43576	up	0.0001	0.000960986
outer envelope protein of 80 kDa	VaccDscaff1644-snap-gene-0.3	Bloom_vs_Pad	1.43695	up	0.0054	0.0294661
Ribosomal protein L31	VaccDscaff18-snap-gene-23.32	Bloom_vs_Pad	1.43779	up	0.00575	0.0309915
Heat shock protein 70 (Hsp 70) family protein	VaccDscaff4-processed-gene-425.20	Bloom_vs_Pad	1.44933	up	5e-05	0.000509113
Protein kinase superfamily protein	VaccDscaff23-augustus-gene-69.23	Bloom_vs_Pad	1.45012	up	0.01025	0.0495004
epoxide hydrolase 2	VaccDscaff52-snap-gene-4.26	Bloom_vs_Pad	1.45097	up	0.00615	0.0327138
ubiquitin activating enzyme 2	VaccDscaff34-augustus-gene-278.32	Bloom_vs_Pad	1.45543	up	5e-05	0.000509113
2-methylene-furan-3-one reductase	VaccDscaff3-augustus-gene-175.20	Bloom_vs_Pad	1.45556	up	5e-05	0.000509113
protein DCL, chloroplastic	VaccDscaff23-snap-gene-318.42	Bloom_vs_Pad	1.45791	up	0.0004	0.00328645
FASCICLIN-like arabinogalactan protein 8	VaccDscaff23-augustus-gene-123.34	Bloom_vs_Pad	1.46185	up	5e-05	0.000509113
Lipase/lipooxygenase, PLAT/LH2 family protein	VaccDscaff37-snap-gene-226.25	Bloom_vs_Pad	1.46232	up	0.0011	0.00788288
Leucine-rich repeat (LRR) family protein	VaccDscaff95-snap-gene-1.33	Bloom_vs_Pad	1.46256	up	0.0051	0.0280997
RAN GTPase 3	VaccDscaff23-augustus-gene-26.22	Bloom_vs_Pad	1.46741	up	0.0052	0.0285584
jasmonate-zim-domain protein 3	VaccDscaff28-augustus-gene-182.19	Bloom_vs_Pad	1.46984	up	0.00065	0.00502564
14-3-3 protein 10	VaccDscaff41-augustus-gene-1.11	Bloom_vs_Pad	1.47065	up	5e-05	0.000509113
plastid movement impaired 2	VaccDscaff44-processed-gene-195.2	Bloom_vs_Pad	1.47634	up	5e-05	0.000509113
ABC transporter family protein	VaccDscaff37-snap-gene-181.38	Bloom_vs_Pad	1.47998	up	0.00075	0.00568581
receptor like protein 51	VaccDscaff24-processed-gene-262.6	Bloom_vs_Pad	1.4831	up	5e-05	0.000509113
Argonaute family protein	VaccDscaff69-snap-gene-4.35	Bloom_vs_Pad	1.48366	up	5e-05	0.000509113
transferases, transferring acyl groups	VaccDscaff3-snap-gene-381.21	Bloom_vs_Pad	1.48836	up	0.00675	0.035322
Thioredoxin z	VaccDscaff22-snap-gene-101.41	Bloom_vs_Pad	1.49456	up	0.00165	0.0110142
deoxycytidine kinase	VaccDscaff6-augustus-gene-185.16	Bloom_vs_Pad	1.49787	up	0.00385	0.0222963
9-cis-epoxycarotenoid dioxygenase 2	VaccDscaff24-processed-gene-122.11	Bloom_vs_Pad	1.50698	up	0.0003	0.00255629
cinnamoyl-CoA reductase-like SNL6	VaccDscaff3-augustus-gene-382.28	Bloom_vs_Pad	1.50885	up	0.00025	0.00217815
Leucine-rich repeat protein kinase family protein	VaccDscaff48-augustus-gene-84.30	Bloom_vs_Pad	1.51527	up	0.0078	0.0397474
TRICHOME BIREFRINGENCE-LIKE 36	VaccDscaff29-augustus-gene-203.29	Bloom_vs_Pad	1.51643	up	5e-05	0.000509113
Argonaute family protein	VaccDscaff47-augustus-gene-32.24	Bloom_vs_Pad	1.51819	up	5e-05	0.000509113
S-adenosyl-L-methionine-dependent methyltransferases superfamily protein	VaccDscaff42-processed-gene-262.6	Bloom_vs_Pad	1.51893	up	0.0017	0.0112779
ATP synthase protein I-like protein	VaccDscaff39-augustus-gene-240.23	Bloom_vs_Pad	1.52698	up	0.0033	0.0196304
laccase 14	VaccDscaff3-snap-gene-89.44	Bloom_vs_Pad	1.52785	up	5e-05	0.000509113
homologue of bacterial MinE 1	VaccDscaff3-snap-gene-120.34	Bloom_vs_Pad	1.52901	up	5e-05	0.000509113
Nucleotide-sugar transporter family protein	VaccDscaff1-snap-gene-287.31	Bloom_vs_Pad	1.54021	up	5e-05	0.000509113
DNA polymerase delta catalytic subunit-like	VaccDscaff39-snap-gene-136.13	Bloom_vs_Pad	1.54195	up	0.0054	0.0294661
Nucleotide-diphospho-sugar transferases superfamily protein	VaccDscaff29-snap-gene-233.30	Bloom_vs_Pad	1.55119	up	0.0088	0.0438342
hypothetical protein	VaccDscaff48-augustus-gene-106.39	Bloom_vs_Pad	1.56003	up	5e-05	0.000509113
elongation factor 1-alpha-like	VaccDscaff47-snap-gene-79.33	Bloom_vs_Pad	1.56299	up	0.00085	0.00632968
uridine kinase-like 4	VaccDscaff5-snap-gene-409.23	Bloom_vs_Pad	1.56444	up	0.0087	0.0434743
non-specific phospholipase C3	VaccDscaff22-snap-gene-67.43	Bloom_vs_Pad	1.56493	up	0.00125	0.0087766
metacaspase 4	VaccDscaff166-augustus-gene-0.25	Bloom_vs_Pad	1.56647	up	0.00075	0.00568581
WPP domain interacting protein 2	VaccDscaff90-augustus-gene-2.20	Bloom_vs_Pad	1.57686	up	0.0022	0.0139552
methionine aminopeptidase 1B	VaccDscaff28-augustus-gene-233.13	Bloom_vs_Pad	1.57962	up	0.0003	0.00255629
ABC2 homolog 13	VaccDscaff42-snap-gene-51.43	Bloom_vs_Pad	1.58009	up	5e-05	0.000509113
GNAT acetyltransferase (DUF699)	VaccDscaff42-snap-gene-53.46	Bloom_vs_Pad	1.58331	up	0.0092	0.0453884
TCP-1/cpn60 chaperonin family protein	VaccDscaff39-augustus-gene-261.28	Bloom_vs_Pad	1.5851	up	5e-05	0.000509113
ribosomal protein L5 B	VaccDscaff4-augustus-gene-152.24	Bloom_vs_Pad	1.58617	up	5e-05	0.000509113
nei like DNA glycosylase 3	VaccDscaff32-snap-gene-318.24	Bloom_vs_Pad	1.58826	up	0.00115	0.00818736
GATA transcription factor 1	VaccDscaff3-augustus-gene-329.27	Bloom_vs_Pad	1.59174	up	0.00105	0.00757987
probable GTP-binding protein OBGC2	VaccDscaff18-augustus-gene-20.24	Bloom_vs_Pad	1.59233	up	5e-05	0.000509113
transmembrane kinase-like 1	VaccDscaff24-augustus-gene-42.37	Bloom_vs_Pad	1.59328	up	0.0017	0.0112779
jasmonate-zim-domain protein 8	VaccDscaff24-augustus-gene-122.25	Bloom_vs_Pad	1.59352	up	5e-05	0.000509113
chloroplast RNA-binding protein 33	VaccDscaff23-augustus-gene-260.33	Bloom_vs_Pad	1.59378	up	0.0023	0.0144852
nucleobase-ascorbate transporter 12	VaccDscaff24-augustus-gene-112.17	Bloom_vs_Pad	1.59495	up	0.0013	0.0090707
ubiquitin-specific protease 15	VaccDscaff38-augustus-gene-291.13	Bloom_vs_Pad	1.59791	up	0.00765	0.0391281
enolase	VaccDscaff29-processed-gene-233.5	Bloom_vs_Pad	1.60286	up	5e-05	0.000509113
N-terminal nucleophile aminohydrolases (Ntn hydrolases) superfamily protein	VaccDscaff42-augustus-gene-143.16	Bloom_vs_Pad	1.60363	up	5e-05	0.000509113
UPF0497 membrane protein 16	VaccDscaff6-augustus-gene-41.33	Bloom_vs_Pad	1.6048	up	5e-05	0.000509113
DNA primase subunit 1	VaccDscaff510-augustus-gene-0.9	Bloom_vs_Pad	1.60911	up	0.008	0.0405836
ABI five binding protein	VaccDscaff28-augustus-gene-258.23	Bloom_vs_Pad	1.6108	up	5e-05	0.000509113
Protein kinase superfamily protein	VaccDscaff24-augustus-gene-130.35	Bloom_vs_Pad	1.61535	up	0.0095	0.0465232
DYNAMIN-like 1E	VaccDscaff3-processed-gene-368.0	Bloom_vs_Pad	1.61726	up	5e-05	0.000509113
Leucine-rich receptor-like protein kinase family protein	VaccDscaff3-augustus-gene-47.22	Bloom_vs_Pad	1.62002	up	5e-05	0.000509113
CMP-sialic acid transporter 1-like	VaccDscaff22-augustus-gene-9.25	Bloom_vs_Pad	1.62039	up	5e-05	0.000509113
thylakoid lumen 18.3 kDa protein	VaccDscaff18-snap-gene-104.20	Bloom_vs_Pad	1.62042	up	5e-05	0.000509113
homeobox 12	VaccDscaff39-augustus-gene-174.30	Bloom_vs_Pad	1.62052	up	5e-05	0.000509113
P-loop containing nucleoside triphosphate hydrolases superfamily protein	VaccDscaff4-augustus-gene-427.24	Bloom_vs_Pad	1.62949	up	0.0018	0.0118272
Brassinosteroid signaling positive regulator (BZR1) family protein	VaccDscaff18-augustus-gene-31.39	Bloom_vs_Pad	1.63126	up	5e-05	0.000509113
ARM repeat superfamily protein	VaccDscaff1-augustus-gene-436.31	Bloom_vs_Pad	1.6338	up	0.00325	0.0193808
cryptochrome DASH, chloroplastic/mitochondrial-like	VaccDscaff18-snap-gene-160.23	Bloom_vs_Pad	1.63439	up	5e-05	0.000509113
beta-ketoacyl-acyl carrier protein reductase	VaccDscaff29-snap-gene-302.54	Bloom_vs_Pad	1.63567	up	0.0001	0.000960986
nuclear RNA polymerase D2A	VaccDscaff28-snap-gene-70.33	Bloom_vs_Pad	1.64182	up	5e-05	0.000509113
BRI1 kinase inhibitor 1	VaccDscaff23-processed-gene-320.6	Bloom_vs_Pad	1.64255	up	0.002	0.0128861
WD repeat domain 76 S homeolog	VaccDscaff39-snap-gene-26.30	Bloom_vs_Pad	1.64428	up	0.0027	0.0165756
K+ efflux antiporter 3	VaccDscaff3-snap-gene-26.28	Bloom_vs_Pad	1.65007	up	0.0004	0.00328645
S-adenosyl-L-methionine-dependent methyltransferases superfamily protein	VaccDscaff3-augustus-gene-311.23	Bloom_vs_Pad	1.65095	up	0.0001	0.000960986
transducin family protein / WD-40 repeat family protein	VaccDscaff29-augustus-gene-214.25	Bloom_vs_Pad	1.65544	up	0.00335	0.0198581
Phototropic-responsive NPH3 family protein	VaccDscaff51-augustus-gene-16.30	Bloom_vs_Pad	1.65749	up	0.00405	0.023265
cytochrome P450, family 88, subfamily A, polypeptide 3	VaccDscaff1122-augustus-gene-0.3	Bloom_vs_Pad	1.6617	up	0.00045	0.00364749
chaperonin 10	VaccDscaff3-augustus-gene-380.23	Bloom_vs_Pad	1.663	up	0.0063	0.033355
translocon at the outer envelope membrane of chloroplasts 75-III	VaccDscaff24-augustus-gene-78.31	Bloom_vs_Pad	1.66594	up	5e-05	0.000509113
DUF580 domain protein Pns1, putative	VaccDscaff29-augustus-gene-284.30	Bloom_vs_Pad	1.66725	up	0.0003	0.00255629
cysteine and histidine-rich domain-containing protein RAR1	VaccDscaff29-snap-gene-77.29	Bloom_vs_Pad	1.66842	up	0.0017	0.0112779
glycosyltransferase family protein (DUF23)	VaccDscaff28-augustus-gene-121.28	Bloom_vs_Pad	1.66953	up	5e-05	0.000509113
death associated protein 3	VaccDscaff3-snap-gene-413.27	Bloom_vs_Pad	1.66961	up	0.00975	0.047509
Hyp O-arabinosyltransferase-like protein	VaccDscaff779-augustus-gene-0.6	Bloom_vs_Pad	1.67341	up	0.00745	0.0383035
NDH-dependent cyclic electron flow 1	VaccDscaff28-augustus-gene-100.22	Bloom_vs_Pad	1.67523	up	5e-05	0.000509113
enolase 1	VaccDscaff30-snap-gene-181.25	Bloom_vs_Pad	1.68022	up	0.00295	0.017862
nitrate transporter 1.1	VaccDscaff46-snap-gene-25.32	Bloom_vs_Pad	1.68217	up	0.00035	0.00292308
Subtilase family protein	VaccDscaff2-augustus-gene-432.32	Bloom_vs_Pad	1.68285	up	5e-05	0.000509113
formin-like protein 6	VaccDscaff44-snap-gene-58.42	Bloom_vs_Pad	1.68441	up	0.0041	0.0235034
SNF1-related protein kinase 2.10	VaccDscaff3-augustus-gene-42.30	Bloom_vs_Pad	1.68813	up	5e-05	0.000509113
ferric reduction oxidase 7	VaccDscaff34-augustus-gene-198.23	Bloom_vs_Pad	1.69215	up	5e-05	0.000509113
membrane-associated mannitol-induced	VaccDscaff1-snap-gene-424.60	Bloom_vs_Pad	1.70952	up	0.00025	0.00217815
reticulata-related 1	VaccDscaff3-snap-gene-39.47	Bloom_vs_Pad	1.71134	up	0.00145	0.00992179
strictosidine synthase-like 4	VaccDscaff4-augustus-gene-134.37	Bloom_vs_Pad	1.71439	up	0.00805	0.0407922
transmembrane protein 161B	VaccDscaff26-processed-gene-64.30	Bloom_vs_Pad	1.71733	up	0.0056	0.0303223
thioredoxin F2	VaccDscaff1304-processed-gene-0.0	Bloom_vs_Pad	1.71765	up	5e-05	0.000509113
IRREGULAR XYLEM protein (DUF579)	VaccDscaff34-processed-gene-139.7	Bloom_vs_Pad	1.72108	up	0.00105	0.00757987
Ribose 5-phosphate isomerase, type A protein	VaccDscaff4-augustus-gene-240.29	Bloom_vs_Pad	1.72639	up	0.0001	0.000960986
Calcium-binding endonuclease/exonuclease/phosphatase family	VaccDscaff47-augustus-gene-48.23	Bloom_vs_Pad	1.72792	up	0.00825	0.0416181
SNF7 family protein	VaccDscaff29-augustus-gene-213.30	Bloom_vs_Pad	1.73706	up	5e-05	0.000509113
DnaJ heat shock protein family (Hsp40) member B13	VaccDscaff37-augustus-gene-59.17	Bloom_vs_Pad	1.73869	up	0.00145	0.00992179
uncharacterized protein	VaccDscaff20-augustus-gene-76.20	Bloom_vs_Pad	1.74321	up	5e-05	0.000509113
ribosomal protein S27	VaccDscaff4-augustus-gene-251.30	Bloom_vs_Pad	1.74383	up	0.0002	0.00178731
DNA replication and sister chromatid cohesion 1	VaccDscaff41-snap-gene-126.26	Bloom_vs_Pad	1.75153	up	0.0003	0.00255629
RINT-1 / TIP-1 family	VaccDscaff24-augustus-gene-360.20	Bloom_vs_Pad	1.76006	up	0.00985	0.0479065
Argonaute family protein	VaccDscaff41-snap-gene-57.36	Bloom_vs_Pad	1.76061	up	5e-05	0.000509113
SAWADEE HOMEODOMAIN protein	VaccDscaff4-snap-gene-421.31	Bloom_vs_Pad	1.76292	up	0.00675	0.035322
Leucine-rich repeat protein kinase family protein	VaccDscaff4-augustus-gene-215.25	Bloom_vs_Pad	1.77787	up	5e-05	0.000509113
hypothetical chloroplast protein 23	VaccDscaff1-augustus-gene-298.25	Bloom_vs_Pad	1.7796	up	0.0002	0.00178731
isoamylase 3	VaccDscaff23-snap-gene-259.30	Bloom_vs_Pad	1.77981	up	0.0083	0.041832
bifunctional dihydroflavonol 4-reductase/flavanone 4-reductase	VaccDscaff30-augustus-gene-208.37	Bloom_vs_Pad	1.7816	up	5e-05	0.000509113
early nodulin-like protein 13	VaccDscaff797-processed-gene-0.1	Bloom_vs_Pad	1.78202	up	0.00185	0.0120815
NIN like protein 7	VaccDscaff28-augustus-gene-26.20	Bloom_vs_Pad	1.78442	up	0.00265	0.0163189
Probable splicing factor, arginine/serine-rich 4	VaccDscaff3-processed-gene-372.3	Bloom_vs_Pad	1.78445	up	0.0073	0.0376586
tubulin alpha-2 chain	VaccDscaff31-augustus-gene-295.31	Bloom_vs_Pad	1.79998	up	5e-05	0.000509113
ATP citrate lyase subunit B 2	VaccDscaff1-augustus-gene-16.36	Bloom_vs_Pad	1.80384	up	0.00375	0.0218303
S-adenosyl-L-methionine-dependent methyltransferases superfamily protein	VaccDscaff48-augustus-gene-78.25	Bloom_vs_Pad	1.8092	up	5e-05	0.000509113
shikimate kinase like 1	VaccDscaff121-snap-gene-1.36	Bloom_vs_Pad	1.80957	up	0.0098	0.0477051
BCL-2-associated athanogene 1	VaccDscaff29-augustus-gene-69.21	Bloom_vs_Pad	1.8103	up	5e-05	0.000509113
Ribosomal L18p/L5e family protein	VaccDscaff3-augustus-gene-311.21	Bloom_vs_Pad	1.81302	up	5e-05	0.000509113
LIGHT-DEPENDENT SHORT HYPOCOTYLS-like protein (DUF640)	VaccDscaff47-processed-gene-113.1	Bloom_vs_Pad	1.8159	up	0.0001	0.000960986
Pyridoxal-dependent decarboxylase family protein	VaccDscaff47-augustus-gene-77.24	Bloom_vs_Pad	1.81934	up	0.00075	0.00568581
pectin esterase	VaccDscaff15-snap-gene-192.35	Bloom_vs_Pad	1.8207	up	0.0061	0.0324943
FASCICLIN-like arabinoogalactan 9	VaccDscaff37-augustus-gene-61.19	Bloom_vs_Pad	1.82222	up	5e-05	0.000509113
ATP binding cassette subfamily B1	VaccDscaff29-augustus-gene-219.24	Bloom_vs_Pad	1.82956	up	5e-05	0.000509113
GATA transcription factor 4	VaccDscaff23-augustus-gene-138.22	Bloom_vs_Pad	1.83234	up	5e-05	0.000509113
BTB/POZ domain protein	VaccDscaff42-augustus-gene-79.27	Bloom_vs_Pad	1.83432	up	0.00115	0.00818736
PSF2	VaccDscaff28-snap-gene-303.50	Bloom_vs_Pad	1.8386	up	0.00045	0.00364749
50S ribosomal protein L10, chloroplastic	VaccDscaff48-augustus-gene-58.42	Bloom_vs_Pad	1.83908	up	0.00115	0.00818736
origin recognition complex second largest subunit 2	VaccDscaff169-augustus-gene-2.45	Bloom_vs_Pad	1.84143	up	0.0006	0.00468546
Chlorophyll A-B binding family protein	VaccDscaff37-augustus-gene-126.12	Bloom_vs_Pad	1.8606	up	5e-05	0.000509113
Protein phosphatase 2C family protein	VaccDscaff1-augustus-gene-341.25	Bloom_vs_Pad	1.86603	up	0.0086	0.0430663
TEOSINTE BRANCHED, cycloidea and PCF (TCP) 14	VaccDscaff42-processed-gene-170.0	Bloom_vs_Pad	1.86744	up	0.00865	0.0432732
fatty acid desaturase 7	VaccDscaff15-snap-gene-311.36	Bloom_vs_Pad	1.87091	up	5e-05	0.000509113
arabinogalactan protein 18	VaccDscaff454-augustus-gene-0.22	Bloom_vs_Pad	1.87246	up	5e-05	0.000509113
TCP family transcription factor	VaccDscaff4-processed-gene-248.11	Bloom_vs_Pad	1.87562	up	0.00775	0.0395426
RNA-binding KH domain-containing protein	VaccDscaff48-augustus-gene-102.26	Bloom_vs_Pad	1.87852	up	0.00045	0.00364749
HECT and RLD domain containing E3 ubiquitin protein ligase family member 1	VaccDscaff30-snap-gene-282.27	Bloom_vs_Pad	1.88227	up	0.00195	0.0126184
ATP-citrate synthase beta chain protein 1-like	VaccDscaff4-processed-gene-32.6	Bloom_vs_Pad	1.88398	up	0.00095	0.00696513
auxin response factor 19-like	VaccDscaff23-processed-gene-74.1	Bloom_vs_Pad	1.88426	up	0.00215	0.0136909
RNA-binding (RRM/RBD/RNP motifs) family protein	VaccDscaff753-augustus-gene-0.15	Bloom_vs_Pad	1.8867	up	0.0005	0.00400018
ABC-2 and Plant PDR ABC-type transporter family protein	VaccDscaff4-augustus-gene-389.37	Bloom_vs_Pad	1.89306	up	5e-05	0.000509113
Chromosome segregation 1	VaccDscaff5-augustus-gene-4.22	Bloom_vs_Pad	1.89387	up	0.00405	0.023265
hypersensitive-induced response protein 1	VaccDscaff42-processed-gene-180.17	Bloom_vs_Pad	1.89607	up	5e-05	0.000509113
RNA-dependent RNA polymerase 2	VaccDscaff34-augustus-gene-107.26	Bloom_vs_Pad	1.89889	up	5e-05	0.000509113
Stress responsive A/B Barrel Domain-containing protein	VaccDscaff47-augustus-gene-57.24	Bloom_vs_Pad	1.90806	up	0.0095	0.0465232
long chain acyl-CoA synthetase 9	VaccDscaff3-processed-gene-248.6	Bloom_vs_Pad	1.9105	up	0.00015	0.00138565
abhydrolase domain containing 17C, depalmitoylase	VaccDscaff3-augustus-gene-387.25	Bloom_vs_Pad	1.9128	up	5e-05	0.000509113
TRAF-like family protein	VaccDscaff34-snap-gene-148.27	Bloom_vs_Pad	1.91818	up	5e-05	0.000509113
BCL-2-associated athanogene 6	VaccDscaff1437-augustus-gene-0.6	Bloom_vs_Pad	1.9211	up	0.0001	0.000960986
mannosyltransferase family protein	VaccDscaff3-snap-gene-16.35	Bloom_vs_Pad	1.92469	up	0.006	0.0321144
probable sodium/metabolite cotransporter BASS2, chloroplastic	VaccDscaff34-augustus-gene-216.20	Bloom_vs_Pad	1.92488	up	0.00395	0.0227778
chromatin remodeling 42	VaccDscaff29-augustus-gene-118.30	Bloom_vs_Pad	1.92742	up	0.0038	0.0220507
Senescence/dehydration-associated protein-like protein	VaccDscaff23-augustus-gene-7.23	Bloom_vs_Pad	1.93139	up	5e-05	0.000509113
Protein kinase superfamily protein	VaccDscaff1-augustus-gene-257.20	Bloom_vs_Pad	1.93172	up	0.0002	0.00178731
hexokinase-2, chloroplastic	VaccDscaff23-augustus-gene-347.25	Bloom_vs_Pad	1.93683	up	5e-05	0.000509113
Leucine-rich receptor-like protein kinase family protein	VaccDscaff39-augustus-gene-99.39	Bloom_vs_Pad	1.93732	up	0.0004	0.00328645
myb domain protein 66	VaccDscaff28-augustus-gene-122.42	Bloom_vs_Pad	1.94391	up	5e-05	0.000509113
alpha-galactosidase 1	VaccDscaff42-snap-gene-144.27	Bloom_vs_Pad	1.94992	up	0.00085	0.00632968
SKI/DACH domain protein	VaccDscaff42-augustus-gene-221.34	Bloom_vs_Pad	1.95809	up	0.0075	0.0385183
one helix protein	VaccDscaff17-augustus-gene-55.30	Bloom_vs_Pad	1.95815	up	5e-05	0.000509113
Inorganic H pyrophosphatase family protein	VaccDscaff17-augustus-gene-169.23	Bloom_vs_Pad	1.96046	up	0.0009	0.00664913
Glycosyltransferase family 29 (sialyltransferase) family protein	VaccDscaff24-processed-gene-117.5	Bloom_vs_Pad	1.9606	up	0.00645	0.0340164
pyruvate kinase isozyme A, chloroplastic-like	VaccDscaff3-processed-gene-15.8	Bloom_vs_Pad	1.96089	up	5e-05	0.000509113
Phototropic-responsive NPH3 family protein	VaccDscaff42-snap-gene-77.25	Bloom_vs_Pad	1.96165	up	5e-05	0.000509113
exocyst complex component sec3A	VaccDscaff18-snap-gene-35.30	Bloom_vs_Pad	1.96826	up	0.0005	0.00400018
CURVATURE THYLAKOID protein	VaccDscaff34-snap-gene-28.50	Bloom_vs_Pad	1.96895	up	0.00445	0.0251549
Phototropic-responsive NPH3 family protein	VaccDscaff3-augustus-gene-184.38	Bloom_vs_Pad	1.97323	up	0.00105	0.00757987
SEC14 cytosolic factor family protein / phosphoglyceride transfer family protein	VaccDscaff34-processed-gene-280.0	Bloom_vs_Pad	1.97963	up	5e-05	0.000509113
rubredoxin	VaccDscaff50-augustus-gene-17.26	Bloom_vs_Pad	1.9822	up	0.001	0.0072762
Dynamin related protein 4C	VaccDscaff70-processed-gene-4.4	Bloom_vs_Pad	1.99008	up	5e-05	0.000509113
Tetratricopeptide repeat (TPR)-like superfamily protein	VaccDscaff1-augustus-gene-3.19	Bloom_vs_Pad	1.99073	up	5e-05	0.000509113
indeterminate(ID)-domain 7	VaccDscaff4-augustus-gene-414.25	Bloom_vs_Pad	1.99518	up	0.0066	0.0346654
ERF domain protein 12	VaccDscaff4-processed-gene-233.6	Bloom_vs_Pad	1.99976	up	5e-05	0.000509113
pectin methylesterase	VaccDscaff34-augustus-gene-2.28	Bloom_vs_Pad	2.00581	up	5e-05	0.000509113
squamosa promoter binding protein-like 8	VaccDscaff22-augustus-gene-46.36	Bloom_vs_Pad	2.00739	up	5e-05	0.000509113
Cellulose synthase family protein	VaccDscaff1372-augustus-gene-0.4	Bloom_vs_Pad	2.01012	up	5e-05	0.000509113
ataurora1	VaccDscaff31-snap-gene-115.31	Bloom_vs_Pad	2.01534	up	5e-05	0.000509113
Leucine-rich receptor-like protein kinase family protein	VaccDscaff82-augustus-gene-4.19	Bloom_vs_Pad	2.01882	up	0.0006	0.00468546
DUTP-PYROPHOSPHATASE-LIKE 1	VaccDscaff7-snap-gene-35.33	Bloom_vs_Pad	2.02392	up	5e-05	0.000509113
oxidoreductase, 2OG-Fe(II) oxygenase family protein	VaccDscaff39-augustus-gene-88.14	Bloom_vs_Pad	2.03411	up	0.0008	0.00600935
Kinesin motor family protein	VaccDscaff42-snap-gene-198.36	Bloom_vs_Pad	2.0383	up	5e-05	0.000509113
Protein kinase superfamily protein	VaccDscaff22-augustus-gene-28.26	Bloom_vs_Pad	2.0391	up	5e-05	0.000509113
chloroplast RNA binding protein	VaccDscaff3-processed-gene-70.9	Bloom_vs_Pad	2.04085	up	5e-05	0.000509113
RING/U-box superfamily protein	VaccDscaff29-augustus-gene-68.17	Bloom_vs_Pad	2.05093	up	0.00075	0.00568581
magnesium-chelatase subunit chlH, chloroplast, putative / Mg-protoporphyrin IX chelatase, putative (CHLH)	VaccDscaff1-augustus-gene-291.25	Bloom_vs_Pad	2.05114	up	5e-05	0.000509113
anthocyanin regulatory C1 protein-like	VaccDscaff4-augustus-gene-410.23	Bloom_vs_Pad	2.05426	up	0.00275	0.0168337
NADH-dependent glutamate synthase 1	VaccDscaff48-snap-gene-100.43	Bloom_vs_Pad	2.05542	up	0.0004	0.00328645
movement protein binding protein 2C	VaccDscaff42-augustus-gene-142.18	Bloom_vs_Pad	2.06058	up	0.0076	0.0389428
squamosa promoter-binding-like protein 7	VaccDscaff22-augustus-gene-46.33	Bloom_vs_Pad	2.06116	up	0.0003	0.00255629
RING/U-box superfamily protein	VaccDscaff30-processed-gene-326.3	Bloom_vs_Pad	2.06417	up	5e-05	0.000509113
tetraspanin2	VaccDscaff29-processed-gene-2.4	Bloom_vs_Pad	2.06732	up	0.0003	0.00255629
3-ketoacyl-CoA synthase 19	VaccDscaff48-augustus-gene-62.48	Bloom_vs_Pad	2.06874	up	0.00145	0.00992179
4-coumarate--CoA ligase 1	VaccDscaff34-processed-gene-57.9	Bloom_vs_Pad	2.07302	up	0.00375	0.0218303
endopeptidase La	VaccDscaff1622-processed-gene-0.0	Bloom_vs_Pad	2.07364	up	5e-05	0.000509113
UDP-Glycosyltransferase superfamily protein	VaccDscaff3-processed-gene-129.15	Bloom_vs_Pad	2.07487	up	0.00035	0.00292308
nudix hydrolase 1	VaccDscaff19-snap-gene-118.26	Bloom_vs_Pad	2.07985	up	5e-05	0.000509113
auxin response factor 18	VaccDscaff28-snap-gene-12.29	Bloom_vs_Pad	2.08086	up	0.00695	0.0361801
alpha carbonic anhydrase 4	VaccDscaff29-augustus-gene-316.28	Bloom_vs_Pad	2.08114	up	5e-05	0.000509113
NPC intracellular cholesterol transporter 1	VaccDscaff23-snap-gene-358.49	Bloom_vs_Pad	2.08222	up	0.0013	0.0090707
Amino acid permease family protein	VaccDscaff3-processed-gene-222.11	Bloom_vs_Pad	2.08325	up	0.0043	0.024449
Phototropic-responsive NPH3 family protein	VaccDscaff47-augustus-gene-146.38	Bloom_vs_Pad	2.08648	up	0.00865	0.0432732
Phosphoglycerate mutase-like family protein	VaccDscaff18-processed-gene-350.5	Bloom_vs_Pad	2.09663	up	5e-05	0.000509113
multiprotein bridging factor 1C	VaccDscaff347-processed-gene-0.0	Bloom_vs_Pad	2.0983	up	0.00545	0.0296438
dehydratase family	VaccDscaff25-snap-gene-174.23	Bloom_vs_Pad	2.09948	up	5e-05	0.000509113
basic helix-loop-helix (bHLH) DNA-binding superfamily protein	VaccDscaff28-augustus-gene-45.27	Bloom_vs_Pad	2.10392	up	0.0025	0.0155349
cyclic nucleotide-gated cation channel 4	VaccDscaff1198-augustus-gene-0.4	Bloom_vs_Pad	2.10643	up	5e-05	0.000509113
outer envelope pore 21B-like protein	VaccDscaff23-snap-gene-362.47	Bloom_vs_Pad	2.10854	up	0.00425	0.0242135
alpha/beta-Hydrolases superfamily protein	VaccDscaff39-processed-gene-237.0	Bloom_vs_Pad	2.10978	up	0.0011	0.00788288
SH3 domain-containing protein	VaccDscaff24-snap-gene-271.31	Bloom_vs_Pad	2.11094	up	0.00015	0.00138565
Eukaryotic aspartyl protease family protein	VaccDscaff28-processed-gene-224.4	Bloom_vs_Pad	2.11141	up	0.0095	0.0465232
FKBP-like peptidyl-prolyl cis-trans isomerase family protein	VaccDscaff23-snap-gene-142.25	Bloom_vs_Pad	2.11992	up	5e-05	0.000509113
cysteine-rich RLK (RECEPTOR-like protein kinase) 2	VaccDscaff4-snap-gene-295.41	Bloom_vs_Pad	2.12228	up	0.0017	0.0112779
pleiotropic drug resistance 6	VaccDscaff1-augustus-gene-206.21	Bloom_vs_Pad	2.12245	up	5e-05	0.000509113
plastid transcriptionally active 2	VaccDscaff34-augustus-gene-118.18	Bloom_vs_Pad	2.13989	up	0.0014	0.00964257
Ribosomal L29 family protein	VaccDscaff29-augustus-gene-221.30	Bloom_vs_Pad	2.13999	up	5e-05	0.000509113
ACD1-like protein	VaccDscaff39-processed-gene-189.9	Bloom_vs_Pad	2.14244	up	0.00655	0.0344565
Auxin-responsive GH3 family protein	VaccDscaff1050-augustus-gene-0.2	Bloom_vs_Pad	2.15121	up	5e-05	0.000509113
MADS-box protein 1	VaccDscaff4-processed-gene-347.9	Bloom_vs_Pad	2.15368	up	5e-05	0.000509113
alpha-xylosidase 1	VaccDscaff3-processed-gene-112.1	Bloom_vs_Pad	2.15502	up	5e-05	0.000509113
RNA-dependent RNA polymerase 1	VaccDscaff28-augustus-gene-175.22	Bloom_vs_Pad	2.15991	up	5e-05	0.000509113
PsbP-like protein 1	VaccDscaff4-processed-gene-348.1	Bloom_vs_Pad	2.15991	up	0.00595	0.0318928
Auxin-responsive family protein	VaccDscaff47-augustus-gene-134.32	Bloom_vs_Pad	2.16013	up	5e-05	0.000509113
chitinase-like protein	VaccDscaff4-processed-gene-136.0	Bloom_vs_Pad	2.16837	up	0.0019	0.0123531
photosystem II subunit Q-2	VaccDscaff4-augustus-gene-176.15	Bloom_vs_Pad	2.16881	up	5e-05	0.000509113
plastid ribosomal protein l11	VaccDscaff28-augustus-gene-0.30	Bloom_vs_Pad	2.17138	up	5e-05	0.000509113
actin binding protein	VaccDscaff4-snap-gene-354.36	Bloom_vs_Pad	2.17186	up	5e-05	0.000509113
hypothetical protein	VaccDscaff24-augustus-gene-51.32	Bloom_vs_Pad	2.17665	up	0.00345	0.020355
CHY-type/CTCHY-type/RING-type Zinc finger protein	VaccDscaff47-snap-gene-66.30	Bloom_vs_Pad	2.17698	up	5e-05	0.000509113
purple acid phosphatase 22	VaccDscaff29-snap-gene-244.23	Bloom_vs_Pad	2.17752	up	0.00065	0.00502564
S-adenosyl-L-methionine-dependent methyltransferases superfamily protein	VaccDscaff28-processed-gene-352.17	Bloom_vs_Pad	2.18635	up	0.0056	0.0303223
galacturonosyltransferase-like 7	VaccDscaff47-processed-gene-191.9	Bloom_vs_Pad	2.18727	up	5e-05	0.000509113
receptor-like protein kinase	VaccDscaff34-augustus-gene-5.20	Bloom_vs_Pad	2.19601	up	5e-05	0.000509113
dicer-like 4	VaccDscaff39-snap-gene-26.36	Bloom_vs_Pad	2.2049	up	5e-05	0.000509113
cell wall-associated kinase	VaccDscaff3-snap-gene-269.27	Bloom_vs_Pad	2.20703	up	5e-05	0.000509113
oxygen-evolving enhancer protein 2-2, chloroplastic	VaccDscaff3-augustus-gene-210.22	Bloom_vs_Pad	2.21185	up	5e-05	0.000509113
HXXXD-type acyl-transferase family protein	VaccDscaff48-augustus-gene-19.19	Bloom_vs_Pad	2.21212	up	0.0033	0.0196304
membrane-associated kinase regulator	VaccDscaff26-augustus-gene-49.32	Bloom_vs_Pad	2.21484	up	0.00075	0.00568581
dehydration-induced protein (ERD15)	VaccDscaff29-augustus-gene-116.28	Bloom_vs_Pad	2.22791	up	5e-05	0.000509113
EFR3 homolog A	VaccDscaff34-augustus-gene-185.24	Bloom_vs_Pad	2.22869	up	0.0034	0.0201079
Protein kinase superfamily protein	VaccDscaff24-augustus-gene-101.17	Bloom_vs_Pad	2.23084	up	0.00025	0.00217815
histone H4	VaccDscaff47-processed-gene-91.10	Bloom_vs_Pad	2.23775	up	0.00465	0.0260951
Auxin efflux carrier family protein	VaccDscaff34-augustus-gene-291.26	Bloom_vs_Pad	2.24217	up	0.00025	0.00217815
Kinase interacting (KIP1-like) family protein	VaccDscaff1-processed-gene-81.4	Bloom_vs_Pad	2.24382	up	5e-05	0.000509113
glutathione S-transferase F11	VaccDscaff18-augustus-gene-12.28	Bloom_vs_Pad	2.25247	up	5e-05	0.000509113
chromatin remodeling 1	VaccDscaff3-snap-gene-23.22	Bloom_vs_Pad	2.25827	up	5e-05	0.000509113
thioredoxin-like 1-2, chloroplastic	VaccDscaff36-augustus-gene-84.29	Bloom_vs_Pad	2.26275	up	0.00235	0.0147509
binding protein	VaccDscaff39-processed-gene-94.11	Bloom_vs_Pad	2.26508	up	0.009	0.0446415
GDSL-like Lipase/Acylhydrolase superfamily protein	VaccDscaff4-snap-gene-227.35	Bloom_vs_Pad	2.26844	up	5e-05	0.000509113
glycosyltransferase family protein (DUF23)	VaccDscaff23-augustus-gene-367.26	Bloom_vs_Pad	2.2752	up	5e-05	0.000509113
S-adenosyl-L-methionine-dependent methyltransferases superfamily protein	VaccDscaff3-augustus-gene-161.20	Bloom_vs_Pad	2.28365	up	0.0007	0.00535742
Protein kinase superfamily protein	VaccDscaff4-processed-gene-397.12	Bloom_vs_Pad	2.29207	up	0.00055	0.00434745
auxin-induced protein 13	VaccDscaff1-snap-gene-141.13	Bloom_vs_Pad	2.30485	up	0.0054	0.0294661
transcription factor-like protein	VaccDscaff47-augustus-gene-42.10	Bloom_vs_Pad	2.31914	up	0.00165	0.0110142
RNA-dependent RNA polymerase family protein	VaccDscaff26-augustus-gene-0.13	Bloom_vs_Pad	2.32174	up	0.00375	0.0218303
sterol 4-alpha-methyl-oxidase 2-1	VaccDscaff47-snap-gene-104.27	Bloom_vs_Pad	2.32934	up	5e-05	0.000509113
photosystem I reaction center subunit II, chloroplastic-like	VaccDscaff1-processed-gene-68.5	Bloom_vs_Pad	2.3335	up	5e-05	0.000509113
Ribosomal protein L19 family protein	VaccDscaff46-augustus-gene-42.33	Bloom_vs_Pad	2.34652	up	5e-05	0.000509113
homeobox protein knotted-1-like 4	VaccDscaff15-snap-gene-209.37	Bloom_vs_Pad	2.35842	up	0.00035	0.00292308
Glycosyl hydrolase superfamily protein	VaccDscaff42-augustus-gene-96.24	Bloom_vs_Pad	2.3618	up	5e-05	0.000509113
transmembrane nine 1	VaccDscaff3-snap-gene-42.34	Bloom_vs_Pad	2.3676	up	0.00355	0.0208507
production of anthocyanin pigment 1	VaccDscaff13-augustus-gene-105.26	Bloom_vs_Pad	2.3695	up	0.00045	0.00364749
glycosyl hydrolase 9C2	VaccDscaff28-augustus-gene-24.25	Bloom_vs_Pad	2.3793	up	0.002	0.0128861
50S ribosomal protein L4, chloroplastic	VaccDscaff47-augustus-gene-108.30	Bloom_vs_Pad	2.38694	up	0.0049	0.0272038
probable protein ABIL5	VaccDscaff41-augustus-gene-209.38	Bloom_vs_Pad	2.39144	up	0.00675	0.035322
RAB GTPase homolog C2A	VaccDscaff29-augustus-gene-224.18	Bloom_vs_Pad	2.39442	up	5e-05	0.000509113
Argonaute family protein	VaccDscaff11-augustus-gene-291.15	Bloom_vs_Pad	2.3948	up	0.00775	0.0395426
Plasma-membrane choline transporter family protein	VaccDscaff933-augustus-gene-0.10	Bloom_vs_Pad	2.40425	up	0.00025	0.00217815
Protein kinase superfamily protein	VaccDscaff3-processed-gene-167.1	Bloom_vs_Pad	2.40538	up	0.00715	0.0370195
Tetratricopeptide repeat (TPR)-like superfamily protein	VaccDscaff121-processed-gene-2.5	Bloom_vs_Pad	2.40848	up	0.0057	0.03077
Cyclin A2;4	VaccDscaff34-augustus-gene-35.25	Bloom_vs_Pad	2.41019	up	5e-05	0.000509113
uridine kinase-like 3	VaccDscaff1-snap-gene-455.28	Bloom_vs_Pad	2.4106	up	0.01	0.0484994
nei like DNA glycosylase 3	VaccDscaff1337-augustus-gene-0.6	Bloom_vs_Pad	2.4203	up	0.00625	0.0331368
glycosylphosphatidylinositol-anchored lipid protein transfer 1	VaccDscaff360-snap-gene-0.36	Bloom_vs_Pad	2.42092	up	5e-05	0.000509113
sulfate transmembrane transporter	VaccDscaff4-processed-gene-427.6	Bloom_vs_Pad	2.42315	up	5e-05	0.000509113
transmembrane protein, putative (DUF3464)	VaccDscaff29-processed-gene-51.4	Bloom_vs_Pad	2.42639	up	0.0021	0.0134248
NAD(P)H dehydrogenase 18	VaccDscaff1-augustus-gene-91.22	Bloom_vs_Pad	2.4281	up	0.0032	0.0191338
PSII polypeptide	VaccDscaff6-augustus-gene-30.20	Bloom_vs_Pad	2.43175	up	5e-05	0.000509113
auxin response factor 9	VaccDscaff39-augustus-gene-167.7	Bloom_vs_Pad	2.43435	up	0.0025	0.0155349
NIMA-related kinase 2	VaccDscaff45-snap-gene-151.35	Bloom_vs_Pad	2.43462	up	0.00205	0.0131537
BEL1-like homeodomain 1	VaccDscaff24-augustus-gene-294.19	Bloom_vs_Pad	2.44301	up	5e-05	0.000509113
pentatricopeptide (PPR) repeat-containing protein	VaccDscaff22-processed-gene-7.5	Bloom_vs_Pad	2.44486	up	0.0027	0.0165756
CYCLIN D3;2	VaccDscaff23-augustus-gene-312.33	Bloom_vs_Pad	2.4492	up	0.00475	0.0265277
UDP-Glycosyltransferase superfamily protein	VaccDscaff39-snap-gene-69.46	Bloom_vs_Pad	2.45448	up	0.00015	0.00138565
Long-chain fatty alcohol dehydrogenase family protein	VaccDscaff34-snap-gene-208.24	Bloom_vs_Pad	2.45484	up	5e-05	0.000509113
50S ribosomal protein L17, chloroplastic	VaccDscaff24-augustus-gene-56.22	Bloom_vs_Pad	2.46013	up	5e-05	0.000509113
photosystem I subunit K	VaccDscaff24-augustus-gene-130.34	Bloom_vs_Pad	2.46165	up	5e-05	0.000509113
photosystem I subunit l	VaccDscaff47-augustus-gene-133.40	Bloom_vs_Pad	2.47264	up	5e-05	0.000509113
thiamine thiazole synthase, chloroplastic-like	VaccDscaff1-augustus-gene-434.23	Bloom_vs_Pad	2.487	up	5e-05	0.000509113
BRCA1 interacting protein C-terminal helicase 1	VaccDscaff23-augustus-gene-360.29	Bloom_vs_Pad	2.48772	up	0.00015	0.00138565
cell division cycle 45	VaccDscaff2-processed-gene-87.11	Bloom_vs_Pad	2.49656	up	5e-05	0.000509113
COBW domain containing 1	VaccDscaff4-processed-gene-401.4	Bloom_vs_Pad	2.50437	up	0.0093	0.0457814
remorin 4.1-like	VaccDscaff3-augustus-gene-192.29	Bloom_vs_Pad	2.50461	up	0.00305	0.018373
calcium-dependent protein kinase 29	VaccDscaff396-augustus-gene-0.18	Bloom_vs_Pad	2.50553	up	0.00015	0.00138565
Eukaryotic aspartyl protease family protein	VaccDscaff29-processed-gene-254.11	Bloom_vs_Pad	2.50667	up	0.0011	0.00788288
DHHC-type zinc finger family protein	VaccDscaff3-augustus-gene-120.25	Bloom_vs_Pad	2.5181	up	0.0001	0.000960986
auxin response factor 21-like	VaccDscaff12-processed-gene-320.2	Bloom_vs_Pad	2.53103	up	5e-05	0.000509113
F-box family protein	VaccDscaff28-processed-gene-180.7	Bloom_vs_Pad	2.53585	up	0.00935	0.045984
Galactose oxidase/kelch repeat superfamily protein	VaccDscaff34-processed-gene-38.11	Bloom_vs_Pad	2.55699	up	0.00015	0.00138565
geranylgeranyl reductase	VaccDscaff1-processed-gene-441.6	Bloom_vs_Pad	2.56176	up	5e-05	0.000509113
Rho GTPase activating protein with PAK-box/P21-Rho-binding domain-containing protein	VaccDscaff24-augustus-gene-119.32	Bloom_vs_Pad	2.56785	up	5e-05	0.000509113
LIGHT-DEPENDENT SHORT HYPOCOTYLS-like protein (DUF640)	VaccDscaff48-processed-gene-26.15	Bloom_vs_Pad	2.56999	up	5e-05	0.000509113
Leucine-rich repeat protein kinase family protein	VaccDscaff276-augustus-gene-0.41	Bloom_vs_Pad	2.57409	up	0.0008	0.00600935
formin homology 1	VaccDscaff47-augustus-gene-130.26	Bloom_vs_Pad	2.58341	up	5e-05	0.000509113
cyclin-dependent kinase-subunit 1	VaccDscaff24-snap-gene-107.25	Bloom_vs_Pad	2.59168	up	0.0052	0.0285584
Pentatricopeptide repeat (PPR) superfamily protein	VaccDscaff29-snap-gene-51.33	Bloom_vs_Pad	2.59782	up	0.0005	0.00400018
tubulin beta-1 chain-like	VaccDscaff1-augustus-gene-270.26	Bloom_vs_Pad	2.60858	up	5e-05	0.000509113
beta-glucosidase 18-like	VaccDscaff338-snap-gene-0.30	Bloom_vs_Pad	2.61489	up	0.0043	0.024449
B-box type zinc finger protein with CCT domain-containing protein	VaccDscaff7-snap-gene-402.42	Bloom_vs_Pad	2.61619	up	5e-05	0.000509113
Oxidoreductase family protein	VaccDscaff3-snap-gene-81.46	Bloom_vs_Pad	2.61682	up	0.0055	0.0298735
light harvesting complex photosystem II	VaccDscaff34-augustus-gene-269.38	Bloom_vs_Pad	2.6201	up	0.0006	0.00468546
high mobility group A	VaccDscaff28-augustus-gene-189.23	Bloom_vs_Pad	2.62551	up	5e-05	0.000509113
photosystem II 5 kDa protein, chloroplastic	VaccDscaff41-snap-gene-105.45	Bloom_vs_Pad	2.62631	up	5e-05	0.000509113
calcyclin binding protein	VaccDscaff28-augustus-gene-140.18	Bloom_vs_Pad	2.62817	up	0.0014	0.00964257
2-alkenal reductase (NADP(+)-dependent)	VaccDscaff48-snap-gene-18.29	Bloom_vs_Pad	2.63976	up	0.0006	0.00468546
ROP interactive partner 2	VaccDscaff1-processed-gene-398.4	Bloom_vs_Pad	2.64345	up	0.00025	0.00217815
Plant invertase/pectin methylesterase inhibitor superfamily	VaccDscaff18-augustus-gene-90.27	Bloom_vs_Pad	2.64437	up	5e-05	0.000509113
FK506-binding protein 13	VaccDscaff82-processed-gene-6.15	Bloom_vs_Pad	2.64994	up	0.00055	0.00434745
plastid transcriptionally active 16	VaccDscaff24-augustus-gene-77.41	Bloom_vs_Pad	2.66059	up	5e-05	0.000509113
cyclophilin 38	VaccDscaff30-augustus-gene-336.33	Bloom_vs_Pad	2.6662	up	5e-05	0.000509113
EPS15 homology domain 2	VaccDscaff4-snap-gene-164.31	Bloom_vs_Pad	2.67708	up	0.00055	0.00434745
Pentatricopeptide repeat (PPR) superfamily protein	VaccDscaff30-augustus-gene-106.30	Bloom_vs_Pad	2.67854	up	5e-05	0.000509113
Major facilitator superfamily protein	VaccDscaff22-snap-gene-19.32	Bloom_vs_Pad	2.68924	up	0.0001	0.000960986
Chlorophyll a-b binding protein CP24 10A, chloroplastic	VaccDscaff3-augustus-gene-34.35	Bloom_vs_Pad	2.6893	up	5e-05	0.000509113
effector of transcription2	VaccDscaff29-snap-gene-2.28	Bloom_vs_Pad	2.69209	up	0.00045	0.00364749
Melibiase family protein	VaccDscaff48-augustus-gene-83.37	Bloom_vs_Pad	2.69594	up	0.007	0.0363902
PLAT/LH2 domain-containing lipoxygenase family protein	VaccDscaff4-augustus-gene-272.25	Bloom_vs_Pad	2.70396	up	0.0067	0.035103
Eukaryotic aspartyl protease family protein	VaccDscaff39-snap-gene-94.24	Bloom_vs_Pad	2.70538	up	0.0023	0.0144852
beta-galactosidase	VaccDscaff29-augustus-gene-3.21	Bloom_vs_Pad	2.70624	up	0.00125	0.0087766
ASH1-related protein 2	VaccDscaff161-processed-gene-2.4	Bloom_vs_Pad	2.707	up	0.00955	0.0467232
protein GENOMES UNCOUPLED 4	VaccDscaff3-processed-gene-272.6	Bloom_vs_Pad	2.72737	up	5e-05	0.000509113
cationic amino acid transporter 8	VaccDscaff1-snap-gene-398.33	Bloom_vs_Pad	2.72787	up	0.00015	0.00138565
chlorophyll a/b-binding protein precursor	VaccDscaff1-augustus-gene-388.23	Bloom_vs_Pad	2.74711	up	0.0081	0.0409946
crinkly4	VaccDscaff47-snap-gene-76.33	Bloom_vs_Pad	2.75387	up	5e-05	0.000509113
EPIDERMAL PATTERNING FACTOR-like protein	VaccDscaff42-snap-gene-46.43	Bloom_vs_Pad	2.77058	up	0.0095	0.0465232
accelerated cell death 2 (ACD2)	VaccDscaff30-processed-gene-239.8	Bloom_vs_Pad	2.77194	up	0.00805	0.0407922
light harvesting complex of photosystem II 5	VaccDscaff3-augustus-gene-229.23	Bloom_vs_Pad	2.78246	up	0.001	0.0072762
oxygen-evolving enhancer protein 1, chloroplastic	VaccDscaff42-augustus-gene-78.28	Bloom_vs_Pad	2.80456	up	5e-05	0.000509113
Plant invertase/pectin methylesterase inhibitor superfamily protein	VaccDscaff48-processed-gene-90.7	Bloom_vs_Pad	2.81112	up	0.0098	0.0477051
3-deoxy-D-arabino-heptulosonate 7-phosphate synthase	VaccDscaff42-augustus-gene-46.35	Bloom_vs_Pad	2.82743	up	0.00635	0.0335752
autoinhibited H[+]-ATPase	VaccDscaff4-augustus-gene-407.24	Bloom_vs_Pad	2.83025	up	5e-05	0.000509113
C2H2-like zinc finger protein	VaccDscaff34-augustus-gene-304.23	Bloom_vs_Pad	2.83267	up	5e-05	0.000509113
serine/threonine-protein kinase Nek2-like	VaccDscaff47-augustus-gene-172.33	Bloom_vs_Pad	2.83367	up	0.00375	0.0218303
GDSL-like Lipase/Acylhydrolase superfamily protein	VaccDscaff14-augustus-gene-288.27	Bloom_vs_Pad	2.84847	up	5e-05	0.000509113
ankyrin 2	VaccDscaff18-augustus-gene-381.30	Bloom_vs_Pad	2.85151	up	0.00105	0.00757987
PGR5-LIKE A	VaccDscaff46-snap-gene-11.33	Bloom_vs_Pad	2.87373	up	5e-05	0.000509113
topoisomerase II	VaccDscaff47-augustus-gene-166.39	Bloom_vs_Pad	2.87534	up	5e-05	0.000509113
Leucine-rich receptor-like protein kinase family protein	VaccDscaff1249-augustus-gene-0.3	Bloom_vs_Pad	2.88502	up	5e-05	0.000509113
rotamase CYP 4	VaccDscaff46-snap-gene-208.36	Bloom_vs_Pad	2.88763	up	0.0002	0.00178731
inositol-3-phosphate synthase	VaccDscaff30-augustus-gene-267.30	Bloom_vs_Pad	2.89554	up	5e-05	0.000509113
phosphatidylinositol-speciwc phospholipase C4	VaccDscaff24-snap-gene-69.37	Bloom_vs_Pad	2.90464	up	0.0003	0.00255629
senescence-associated family protein (DUF581)	VaccDscaff46-augustus-gene-46.12	Bloom_vs_Pad	2.90885	up	0.00445	0.0251549
O-Glycosyl hydrolases family 17 protein	VaccDscaff28-augustus-gene-181.22	Bloom_vs_Pad	2.91537	up	0.0065	0.0342384
galacturonosyltransferase 12	VaccDscaff662-augustus-gene-0.9	Bloom_vs_Pad	2.92843	up	5e-05	0.000509113
ovate family protein 12	VaccDscaff36-processed-gene-270.0	Bloom_vs_Pad	2.93586	up	5e-05	0.000509113
AGAMOUS-like 31	VaccDscaff42-snap-gene-9.49	Bloom_vs_Pad	2.94341	up	0.0037	0.0215877
plasmodesmata callose-binding protein 5	VaccDscaff1-augustus-gene-333.31	Bloom_vs_Pad	2.94501	up	0.0014	0.00964257
P-loop containing nucleoside triphosphate hydrolases superfamily protein	VaccDscaff18-augustus-gene-45.12	Bloom_vs_Pad	2.94586	up	5e-05	0.000509113
Rad21/Rec8-like family protein	VaccDscaff753-snap-gene-0.19	Bloom_vs_Pad	2.95402	up	5e-05	0.000509113
Pyridoxal phosphate phosphatase-related protein	VaccDscaff4-snap-gene-417.36	Bloom_vs_Pad	2.95659	up	0.0015	0.0101994
LOB domain-containing protein 25	VaccDscaff30-snap-gene-343.78	Bloom_vs_Pad	2.95842	up	5e-05	0.000509113
B-box type zinc finger protein with CCT domain-containing protein	VaccDscaff28-snap-gene-218.19	Bloom_vs_Pad	2.96273	up	5e-05	0.000509113
Tetratricopeptide repeat (TPR)-like superfamily protein	VaccDscaff18-processed-gene-21.11	Bloom_vs_Pad	2.98275	up	5e-05	0.000509113
PA-domain containing subtilase family protein	VaccDscaff23-augustus-gene-81.14	Bloom_vs_Pad	2.98464	up	5e-05	0.000509113
photosystem I reaction center subunit PSI-N, chloroplast, putative / PSI-N, putative (PSAN)	VaccDscaff39-augustus-gene-133.31	Bloom_vs_Pad	2.9854	up	5e-05	0.000509113
dynein light chain LC8-type 1	VaccDscaff4-augustus-gene-423.38	Bloom_vs_Pad	2.9875	up	0.0087	0.0434743
leucine-rich repeat transmembrane protein kinase family protein	VaccDscaff28-augustus-gene-212.24	Bloom_vs_Pad	2.99615	up	5e-05	0.000509113
DNA replication licensing factor MCM5-like	VaccDscaff6-augustus-gene-387.32	Bloom_vs_Pad	3.01232	up	5e-05	0.000509113
peroxidase superfamily protein	VaccDscaff60-augustus-gene-3.27	Bloom_vs_Pad	3.0174	up	5e-05	0.000509113
Immunoglobulin E-set superfamily protein	VaccDscaff47-augustus-gene-156.45	Bloom_vs_Pad	3.01851	up	0.0008	0.00600935
basic helix-loop-helix (bHLH) DNA-binding superfamily protein	VaccDscaff47-augustus-gene-136.28	Bloom_vs_Pad	3.02086	up	0.00545	0.0296438
B-S glucosidase 44	VaccDscaff34-augustus-gene-289.31	Bloom_vs_Pad	3.02225	up	0.00085	0.00632968
Bifunctional inhibitor/lipid-transfer protein/seed storage 2S albumin superfamily protein	VaccDscaff46-snap-gene-25.33	Bloom_vs_Pad	3.02225	up	0.0016	0.0107463
weak chloroplast movement under blue light protein (DUF827)	VaccDscaff34-augustus-gene-284.39	Bloom_vs_Pad	3.02646	up	5e-05	0.000509113
probable terpene synthase 12	VaccDscaff1-snap-gene-357.21	Bloom_vs_Pad	3.02691	up	5e-05	0.000509113
cell wall / vacuolar inhibitor of fructosidase 2	VaccDscaff39-processed-gene-130.9	Bloom_vs_Pad	3.02771	up	5e-05	0.000509113
s uncoupled 1	VaccDscaff47-augustus-gene-194.22	Bloom_vs_Pad	3.03073	up	0.00035	0.00292308
Chalcone-flavanone isomerase family protein	VaccDscaff29-augustus-gene-108.20	Bloom_vs_Pad	3.04258	up	5e-05	0.000509113
SC35-like splicing factor 33	VaccDscaff5-processed-gene-287.4	Bloom_vs_Pad	3.05418	up	0.00115	0.00818736
BURP domain-containing protein 3-like	VaccDscaff23-augustus-gene-13.15	Bloom_vs_Pad	3.06615	up	0.0009	0.00664913
protein argonaute MEL1-like	VaccDscaff24-augustus-gene-109.14	Bloom_vs_Pad	3.0759	up	0.00295	0.017862
P-loop containing nucleoside triphosphate hydrolases superfamily protein	VaccDscaff23-snap-gene-165.27	Bloom_vs_Pad	3.08809	up	0.0092	0.0453884
chlorophyll a/b binding protein precursor	VaccDscaff48-augustus-gene-58.36	Bloom_vs_Pad	3.11242	up	5e-05	0.000509113
Eukaryotic aspartyl protease family protein	VaccDscaff3-processed-gene-115.10	Bloom_vs_Pad	3.11725	up	0.00135	0.00935942
mitogen-activated protein kinase kinase kinase 12	VaccDscaff268-snap-gene-0.63	Bloom_vs_Pad	3.11985	up	0.0016	0.0107463
MATE efflux family protein	VaccDscaff3-snap-gene-104.28	Bloom_vs_Pad	3.12557	up	0.00505	0.0278692
squamosa promoter-binding-like protein 12	VaccDscaff3-augustus-gene-197.26	Bloom_vs_Pad	3.132	up	5e-05	0.000509113
STRUBBELIG-receptor family 8	VaccDscaff4-augustus-gene-166.27	Bloom_vs_Pad	3.14042	up	5e-05	0.000509113
Eukaryotic aspartyl protease family protein	VaccDscaff779-augustus-gene-0.7	Bloom_vs_Pad	3.1869	up	5e-05	0.000509113
xyloglucan endotransglucosylase/hydrolase 9	VaccDscaff52-augustus-gene-15.38	Bloom_vs_Pad	3.18711	up	5e-05	0.000509113
P-loop containing nucleoside triphosphate hydrolases superfamily protein	VaccDscaff23-augustus-gene-277.20	Bloom_vs_Pad	3.19539	up	5e-05	0.000509113
Lycopene beta/epsilon cyclase protein	VaccDscaff29-augustus-gene-5.17	Bloom_vs_Pad	3.20152	up	0.00395	0.0227778
BCL-2-associated athanogene 5	VaccDscaff3-augustus-gene-200.29	Bloom_vs_Pad	3.21508	up	0.00425	0.0242135
ATP synthase delta chain, chloroplastic	VaccDscaff18-processed-gene-84.0	Bloom_vs_Pad	3.22231	up	5e-05	0.000509113
Leucine-rich repeat protein kinase family protein	VaccDscaff222-snap-gene-0.21	Bloom_vs_Pad	3.27386	up	5e-05	0.000509113
Class II aaRS and biotin synthetases superfamily protein	VaccDscaff48-snap-gene-94.46	Bloom_vs_Pad	3.28007	up	0.00315	0.0188828
Glycosyl hydrolase family 47 protein	VaccDscaff1-snap-gene-92.14	Bloom_vs_Pad	3.29196	up	0.0002	0.00178731
serine carboxypeptidase-like 25	VaccDscaff18-processed-gene-320.8	Bloom_vs_Pad	3.34114	up	0.00045	0.00364749
Auxin-responsive family protein	VaccDscaff37-snap-gene-1.35	Bloom_vs_Pad	3.35414	up	0.00035	0.00292308
hypothetical protein	VaccDscaff4-augustus-gene-224.34	Bloom_vs_Pad	3.36327	up	0.001	0.0072762
CRINKLY4 related 1	VaccDscaff1-snap-gene-182.29	Bloom_vs_Pad	3.37835	up	0.00615	0.0327138
kinase with tetratricopeptide repeat domain-containing protein	VaccDscaff34-augustus-gene-253.27	Bloom_vs_Pad	3.38326	up	0.00035	0.00292308
6-phosphogluconolactonase 1	VaccDscaff3-augustus-gene-123.18	Bloom_vs_Pad	3.3922	up	0.0027	0.0165756
chloroplast stem-loop binding protein of 41 kDa	VaccDscaff47-augustus-gene-176.20	Bloom_vs_Pad	3.39249	up	5e-05	0.000509113
cytokinin oxidase 5	VaccDscaff12-processed-gene-61.13	Bloom_vs_Pad	3.3995	up	0.0007	0.00535742
SSXT family protein	VaccDscaff34-augustus-gene-295.15	Bloom_vs_Pad	3.41029	up	0.00315	0.0188828
UPF0497 membrane protein 14	VaccDscaff4-augustus-gene-421.24	Bloom_vs_Pad	3.43801	up	5e-05	0.000509113
plectin-like protein	VaccDscaff29-augustus-gene-300.28	Bloom_vs_Pad	3.43925	up	5e-05	0.000509113
Rhodanese/Cell cycle control phosphatase superfamily protein	VaccDscaff29-snap-gene-338.34	Bloom_vs_Pad	3.4423	up	0.00775	0.0395426
cell division cycle associated 7 like	VaccDscaff1071-augustus-gene-0.4	Bloom_vs_Pad	3.45818	up	5e-05	0.000509113
Stabilizer of iron transporter SufD / Polynucleotidyl transferase	VaccDscaff1-augustus-gene-87.24	Bloom_vs_Pad	3.47892	up	0.0002	0.00178731
cyclin family	VaccDscaff34-augustus-gene-165.26	Bloom_vs_Pad	3.48237	up	5e-05	0.000509113
chorismate mutase 2	VaccDscaff18-augustus-gene-171.13	Bloom_vs_Pad	3.52331	up	0.0086	0.0430663
chloroplast thylakoid lumen protein	VaccDscaff23-snap-gene-35.44	Bloom_vs_Pad	3.52397	up	0.0013	0.0090707
histone H3.2	VaccDscaff39-processed-gene-153.0	Bloom_vs_Pad	3.52561	up	5e-05	0.000509113
ATP binding microtubule motor family protein	VaccDscaff34-snap-gene-317.40	Bloom_vs_Pad	3.5362	up	5e-05	0.000509113
Peptidase M28 family protein	VaccDscaff29-snap-gene-269.40	Bloom_vs_Pad	3.54646	up	0.0056	0.0303223
thylakoid lumenal protein (Mog1/PsbP/DUF1795-like photosystem II reaction center PsbP family protein)	VaccDscaff29-augustus-gene-299.24	Bloom_vs_Pad	3.54951	up	0.00075	0.00568581
suppressor	VaccDscaff48-processed-gene-15.8	Bloom_vs_Pad	3.59755	up	0.0016	0.0107463
lysm domain GPI-anchored protein 1 precursor	VaccDscaff3-augustus-gene-250.27	Bloom_vs_Pad	3.59846	up	5e-05	0.000509113
adenine phosphoribosyltransferase 5	VaccDscaff28-snap-gene-83.32	Bloom_vs_Pad	3.61824	up	0.0022	0.0139552
cellulose synthase-like A02	VaccDscaff24-augustus-gene-112.18	Bloom_vs_Pad	3.63183	up	5e-05	0.000509113
phragmoplast-associated kinesin-related protein	VaccDscaff4-augustus-gene-128.19	Bloom_vs_Pad	3.66919	up	0.0002	0.00178731
growth-regulating factor 6-like	VaccDscaff31-augustus-gene-299.27	Bloom_vs_Pad	3.68373	up	5e-05	0.000509113
ion channel POLLUX-like protein, putative (DUF1012)	VaccDscaff5-snap-gene-106.39	Bloom_vs_Pad	3.70164	up	0.00015	0.00138565
Peroxidase superfamily protein	VaccDscaff39-snap-gene-85.41	Bloom_vs_Pad	3.70304	up	0.002	0.0128861
Glucose-methanol-choline (GMC) oxidoreductase family protein	VaccDscaff3-augustus-gene-324.28	Bloom_vs_Pad	3.70603	up	5e-05	0.000509113
LOW protein: UPF0503-like protein, putative (DUF740)	VaccDscaff34-processed-gene-258.3	Bloom_vs_Pad	3.71727	up	5e-05	0.000509113
non-SMC condensin I complex subunit G	VaccDscaff39-snap-gene-52.35	Bloom_vs_Pad	3.73335	up	5e-05	0.000509113
chlororespiratory reduction 6	VaccDscaff39-augustus-gene-30.26	Bloom_vs_Pad	3.75123	up	0.008	0.0405836
plant glycogenin-like starch initiation protein 3	VaccDscaff23-augustus-gene-319.42	Bloom_vs_Pad	3.77802	up	0.0008	0.00600935
gamma-tubulin complex protein 2	VaccDscaff12-augustus-gene-300.32	Bloom_vs_Pad	3.78529	up	5e-05	0.000509113
chlorophyll a-b binding protein 40, chloroplastic	VaccDscaff23-processed-gene-152.8	Bloom_vs_Pad	3.799	up	0.0038	0.0220507
RAB GTPase homolog A3	VaccDscaff22-augustus-gene-2.23	Bloom_vs_Pad	3.80078	up	0.00065	0.00502564
P-loop containing nucleoside triphosphate hydrolases superfamily protein	VaccDscaff47-augustus-gene-37.18	Bloom_vs_Pad	3.80312	up	5e-05	0.000509113
RAN GTPase activating protein 2	VaccDscaff4-processed-gene-99.7	Bloom_vs_Pad	3.82653	up	0.00035	0.00292308
plasma membrane intrinsic protein 3	VaccDscaff14-augustus-gene-386.31	Bloom_vs_Pad	3.83881	up	5e-05	0.000509113
Duplicated homeodomain-like superfamily protein	VaccDscaff18-augustus-gene-245.14	Bloom_vs_Pad	3.8591	up	5e-05	0.000509113
early nodulin-like protein 17	VaccDscaff4-augustus-gene-397.37	Bloom_vs_Pad	3.86436	up	5e-05	0.000509113
expansin A1	VaccDscaff3-processed-gene-159.7	Bloom_vs_Pad	3.86901	up	0.0002	0.00178731
serine/arginine repetitive matrix-like protein	VaccDscaff23-augustus-gene-47.32	Bloom_vs_Pad	3.87333	up	5e-05	0.000509113
kinase family with ARM repeat domain-containing protein	VaccDscaff1-augustus-gene-45.25	Bloom_vs_Pad	3.87878	up	5e-05	0.000509113
phragmoplast orienting kinesin 1	VaccDscaff1-snap-gene-4.44	Bloom_vs_Pad	3.88391	up	5e-05	0.000509113
Subtilase family protein	VaccDscaff24-augustus-gene-154.26	Bloom_vs_Pad	3.88815	up	5e-05	0.000509113
condensin complex subunit	VaccDscaff1-snap-gene-369.31	Bloom_vs_Pad	3.89601	up	5e-05	0.000509113
ATPase, F1 complex, gamma subunit protein	VaccDscaff24-processed-gene-184.3	Bloom_vs_Pad	3.90993	up	5e-05	0.000509113
chlorophyll a-b binding protein 13, chloroplastic	VaccDscaff1-augustus-gene-423.44	Bloom_vs_Pad	3.91467	up	0.0001	0.000960986
Transducin/WD40 repeat-like superfamily protein	VaccDscaff4-augustus-gene-83.25	Bloom_vs_Pad	3.91685	up	0.00505	0.0278692
ankyrin repeat domain 44	VaccDscaff26-augustus-gene-124.29	Bloom_vs_Pad	3.93067	up	0.00485	0.0269919
Raffinose synthase family protein	VaccDscaff39-augustus-gene-40.28	Bloom_vs_Pad	3.95775	up	0.00935	0.045984
cell wall protein precursor	VaccDscaff52-snap-gene-6.30	Bloom_vs_Pad	3.99102	up	5e-05	0.000509113
S-adenosyl-L-methionine-dependent methyltransferases superfamily protein	VaccDscaff3-processed-gene-369.13	Bloom_vs_Pad	4.01501	up	5e-05	0.000509113
chloroplastic lipocalin	VaccDscaff6-snap-gene-45.34	Bloom_vs_Pad	4.03219	up	0.00485	0.0269919
fatty acid hydroperoxide lyase	VaccDscaff8-augustus-gene-85.28	Bloom_vs_Pad	4.06962	up	5e-05	0.000509113
Peroxidase superfamily protein	VaccDscaff24-augustus-gene-184.30	Bloom_vs_Pad	4.08124	up	5e-05	0.000509113
photosystem I subunit O	VaccDscaff47-augustus-gene-47.38	Bloom_vs_Pad	4.10408	up	0.00335	0.0198581
Leucine-rich receptor-like protein kinase family protein	VaccDscaff4-augustus-gene-131.32	Bloom_vs_Pad	4.11669	up	5e-05	0.000509113
MLP-like protein 34	VaccDscaff3-snap-gene-378.35	Bloom_vs_Pad	4.12108	up	5e-05	0.000509113
Kinesin motor family protein	VaccDscaff93-augustus-gene-5.54	Bloom_vs_Pad	4.14318	up	5e-05	0.000509113
transmembrane protein	VaccDscaff52-augustus-gene-12.19	Bloom_vs_Pad	4.19522	up	0.00955	0.0467232
DNA-binding HORMA family protein	VaccDscaff3-augustus-gene-190.39	Bloom_vs_Pad	4.22092	up	0.0001	0.000960986
NDH-dependent cyclic electron flow 1	VaccDscaff34-augustus-gene-52.24	Bloom_vs_Pad	4.2637	up	5e-05	0.000509113
BREVIS RADIX-like 4	VaccDscaff29-processed-gene-7.15	Bloom_vs_Pad	4.27765	up	5e-05	0.000509113
ammonium transporter	VaccDscaff47-processed-gene-109.3	Bloom_vs_Pad	4.37195	up	0.00035	0.00292308
mitochondrion-localized small heat shock protein 23.6	VaccDscaff29-augustus-gene-85.48	Bloom_vs_Pad	4.38974	up	0.0067	0.035103
auxin transporter-like protein 5	VaccDscaff14-snap-gene-384.50	Bloom_vs_Pad	4.43111	up	5e-05	0.000509113
BRI1-like 2	VaccDscaff28-snap-gene-161.37	Bloom_vs_Pad	4.44895	up	0.0019	0.0123531
expansin B3	VaccDscaff1-snap-gene-344.43	Bloom_vs_Pad	4.47021	up	5e-05	0.000509113
ARM repeat superfamily protein	VaccDscaff28-augustus-gene-65.17	Bloom_vs_Pad	4.48057	up	5e-05	0.000509113
ribonucleoside-diphosphate reductase small chain	VaccDscaff4-processed-gene-384.2	Bloom_vs_Pad	4.48956	up	5e-05	0.000509113
protein O-glucosyltransferase 1	VaccDscaff49-snap-gene-45.55	Bloom_vs_Pad	4.50058	up	0.0003	0.00255629
plasma membrane intrinsic protein 2	VaccDscaff1-augustus-gene-182.25	Bloom_vs_Pad	4.50251	up	0.0064	0.0337963
Microtubule associated protein (MAP65/ASE1) family protein	VaccDscaff48-snap-gene-91.42	Bloom_vs_Pad	4.57325	up	5e-05	0.000509113
Integrase-type DNA-binding superfamily protein	VaccDscaff159-processed-gene-2.25	Bloom_vs_Pad	4.62844	up	5e-05	0.000509113
Homeobox-leucine zipper family protein / lipid-binding START domain-containing protein	VaccDscaff47-augustus-gene-75.30	Bloom_vs_Pad	4.62864	up	0.0066	0.0346654
white-brown complex-like protein	VaccDscaff3-augustus-gene-31.27	Bloom_vs_Pad	4.66109	up	5e-05	0.000509113
TARGET OF MONOPTEROS 6	VaccDscaff47-augustus-gene-82.20	Bloom_vs_Pad	4.83254	up	5e-05	0.000509113
Zinc finger (C3HC4-type RING finger) family protein	VaccDscaff82-augustus-gene-3.26	Bloom_vs_Pad	4.86855	up	0.0045	0.0253955
Heavy metal transport/detoxification superfamily protein	VaccDscaff3-augustus-gene-351.19	Bloom_vs_Pad	4.94001	up	5e-05	0.000509113
MLP-like protein 328	VaccDscaff3-augustus-gene-356.34	Bloom_vs_Pad	5.00936	up	5e-05	0.000509113
ubiquitin-conjugating enzyme 20	VaccDscaff24-augustus-gene-332.34	Bloom_vs_Pad	5.02272	up	0.00015	0.00138565
forkhead-associated (FHA) domain-containing protein	VaccDscaff37-augustus-gene-104.17	Bloom_vs_Pad	5.18256	up	5e-05	0.000509113
heat shock protein 83	VaccDscaff29-augustus-gene-52.36	Bloom_vs_Pad	5.22743	up	5e-05	0.000509113
two-component response regulator ORR4-like	VaccDscaff3-augustus-gene-246.16	Bloom_vs_Pad	5.29074	up	0.00965	0.0471113
cytochrome P450, family 89, subfamily A, polypeptide 2	VaccDscaff29-augustus-gene-13.54	Bloom_vs_Pad	5.45726	up	0.00185	0.0120815
basic helix-loop-helix (bHLH) DNA-binding superfamily protein	VaccDscaff66-augustus-gene-0.18	Bloom_vs_Pad	5.50767	up	5e-05	0.000509113
homeobox protein 21	VaccDscaff42-augustus-gene-84.31	Bloom_vs_Pad	5.60456	up	5e-05	0.000509113
chlorophyllase 1	VaccDscaff24-processed-gene-28.4	Bloom_vs_Pad	5.84664	up	5e-05	0.000509113
Pectate lyase family protein	VaccDscaff4-augustus-gene-378.35	Bloom_vs_Pad	6.19445	up	5e-05	0.000509113
NAC (No Apical Meristem) domain transcriptional regulator superfamily protein	VaccDscaff1386-augustus-gene-0.5	Bloom_vs_Pad	6.48594	up	0.00075	0.00568581
Pectin lyase-like superfamily protein	VaccDscaff3-augustus-gene-177.37	Bloom_vs_Pad	6.63655	up	5e-05	0.000509113
binding protein	VaccDscaff91-augustus-gene-5.57	Bloom_vs_Pad	10	up	5e-05	0.000509113
Gibberellin-regulated family protein	VaccDscaff37-augustus-gene-102.16	Bloom_vs_Pad	10	up	5e-05	0.000509113
probable homogentisate phytyltransferase 1, chloroplastic	VaccDscaff95-augustus-gene-0.16	Bloom_vs_Pad	10	up	0.00185	0.0120815
Integrase-type DNA-binding superfamily protein	VaccDscaff28-augustus-gene-73.20	Bloom_vs_Pad	10	up	0.00105	0.00757987
maternal effect embryo arrest 14	VaccDscaff3-augustus-gene-6.37	Bloom_vs_Pad	10	up	0.00205	0.0131537
heat shock protein 21	VaccDscaff3-snap-gene-189.49	Bloom_vs_Pad	10	up	5e-05	0.000509113
ABC-2 type transporter family protein	VaccDscaff3-snap-gene-350.44	Bloom_vs_Pad	10	up	0.0001	0.000960986
DNA replication licensing factor MCM2-like	VaccDscaff2-augustus-gene-84.23	Bloom_vs_Pad	10	up	0.00985	0.0479065
histone H2AX	VaccDscaff51-augustus-gene-19.38	Bloom_vs_Pad	10	up	0.00115	0.00818736
sesquiterpene synthase	VaccDscaff20-augustus-gene-287.22	Bloom_vs_Pad	10	up	5e-05	0.000509113
Defensin-like (DEFL) family protein	VaccDscaff4-augustus-gene-36.38	Bloom_vs_Pad	10	up	5e-05	0.000509113
Calcium-binding EF-hand family protein	VaccDscaff4-processed-gene-180.14	Bloom_vs_Pad	10	up	5e-05	0.000509113
ROP-interactive CRIB motif-containing protein 4	VaccDscaff3-augustus-gene-315.18	Bloom_vs_Pad	10	up	5e-05	0.000509113
SNF7 family protein	VaccDscaff28-augustus-gene-129.21	Bloom_vs_Pad	10	up	5e-05	0.000509113
K+ efflux antiporter 1	VaccDscaff1557-snap-gene-0.4	Bloom_vs_Pad	10	up	0.00015	0.00138565
myb domain protein 61	VaccDscaff28-processed-gene-38.0	Bloom_vs_Pad	10	up	5e-05	0.000509113
sterol methyltransferase 1	VaccDscaff17-snap-gene-40.46	Bloom_vs_Pad	10	up	0.00115	0.00818736
G-type lectin S-receptor-like Serine/Threonine-kinase	VaccDscaff15-snap-gene-171.41	Bloom_vs_Pad	10	up	0.00025	0.00217815
cyclin-J18-like	VaccDscaff28-snap-gene-163.34	Bloom_vs_Pad	10	up	0.0001	0.000960986
thymocyte nuclear protein 1	VaccDscaff34-processed-gene-153.17	Bloom_vs_Pad	10	up	5e-05	0.000509113
ROP guanine nucleotide exchange factor 5	VaccDscaff48-augustus-gene-75.34	Bloom_vs_Pad	10	up	0.00355	0.0208507
laccase 6	VaccDscaff22-augustus-gene-3.24	Bloom_vs_Pad	10	up	5e-05	0.000509113
Xanthine/uracil permease family protein	VaccDscaff422-snap-gene-0.27	Bloom_vs_Pad	10	up	0.00015	0.00138565
ARM repeat superfamily protein	VaccDscaff95-processed-gene-5.38	Bloom_vs_Pad	10	up	0.00035	0.00292308
HSP20-like chaperones superfamily protein	VaccDscaff47-snap-gene-36.36	Bloom_vs_Pad	10	up	5e-05	0.000509113
Cytochrome b561/ferric reductase transmembrane protein family	VaccDscaff28-augustus-gene-236.31	Bloom_vs_Pad	10	up	5e-05	0.000509113
basic helix-loop-helix (bHLH) DNA-binding family protein	VaccDscaff4-augustus-gene-359.33	Bloom_vs_Pad	10	up	5e-05	0.000509113
probable histone H2A variant 3	VaccDscaff47-augustus-gene-169.31	Bloom_vs_Pad	10	up	5e-05	0.000509113
E3 ubiquitin-protein ligase Os03g0188200-like	VaccDscaff21-processed-gene-29.0	Bloom_vs_Pad	10	up	5e-05	0.000509113
phy rapidly regulated 1	VaccDscaff39-processed-gene-209.2	Bloom_vs_Pad	10	up	0.0022	0.0139552
allergen-like protein	VaccDscaff1-augustus-gene-84.25	Bloom_vs_Pad	10	up	5e-05	0.000509113
Rhodanese/Cell cycle control phosphatase superfamily protein	VaccDscaff34-augustus-gene-273.34	Bloom_vs_Pad	10	up	0.00465	0.0260951
homeobox protein 21	VaccDscaff3-processed-gene-52.0	Bloom_vs_Pad	10	up	0.0001	0.000960986
thionin-like protein	VaccDscaff34-augustus-gene-32.22	Bloom_vs_Pad	10	up	0.00605	0.0323192
teosinte glume architecture1	VaccDscaff4-snap-gene-261.23	Bloom_vs_Pad	10	up	0.00155	0.0104737
IAA carboxylmethyltransferase 1	VaccDscaff93-augustus-gene-3.50	Bloom_vs_Pad	10	up	0.00125	0.0087766
Yippee family putative zinc-binding protein	VaccDscaff48-snap-gene-103.46	Bloom_vs_Pad	10	up	5e-05	0.000509113
Integrase-type DNA-binding superfamily protein	VaccDscaff44-augustus-gene-82.17	Bloom_vs_Pad	10	up	5e-05	0.000509113
protein GAST1-like	VaccDscaff1-augustus-gene-282.20	Bloom_vs_Pad	10	up	0.0067	0.035103
F-box/FBD-like domains containing protein	VaccDscaff1069-snap-gene-0.11	Bloom_vs_Pad	10	up	0.00965	0.0471113
homeobox-leucine zipper protein 3	VaccDscaff22-augustus-gene-50.31	Bloom_vs_Pad	10	up	5e-05	0.000509113
FASCICLIN-like arabinogalactan 2	VaccDscaff273-augustus-gene-0.52	Bloom_vs_Pad	10	up	5e-05	0.000509113
SAUR-like auxin-responsive protein family	VaccDscaff159-processed-gene-0.11	Bloom_vs_Pad	10	up	5e-05	0.000509113
RING/U-box superfamily protein	VaccDscaff48-processed-gene-2.4	Bloom_vs_Pad	10	up	0.0005	0.00400018
expansin A20	VaccDscaff186-augustus-gene-0.29	Bloom_vs_Pad	10	up	0.00165	0.0110142
NAC (No Apical Meristem) domain transcriptional regulator superfamily protein	VaccDscaff47-augustus-gene-158.17	Bloom_vs_Pad	10	up	0.0027	0.0165756
Phosphoribulokinase / Uridine kinase family	VaccDscaff26-snap-gene-217.14	Bloom_vs_Pad	10	up	5e-05	0.000509113
cyclin-dependent kinase inhibitor SMR3-like protein	VaccDscaff3-processed-gene-182.4	Bloom_vs_Pad	10	up	5e-05	0.000509113
cytochrome P450, family 78, subfamily A, polypeptide 5	VaccDscaff4-augustus-gene-348.22	Bloom_vs_Pad	10	up	0.0067	0.035103
senescence-associated gene 12	VaccDscaff24-augustus-gene-257.38	Bloom_vs_Pad	-10	down	5e-05	0.000509113
SAUR-like auxin-responsive protein family	VaccDscaff42-processed-gene-212.6	Bloom_vs_Pad	-10	down	5e-05	0.000509113
Plant U-Box 15	VaccDscaff31-augustus-gene-333.17	Bloom_vs_Pad	-10	down	5e-05	0.000509113
membrane associated ring-CH-type finger 8	VaccDscaff31-augustus-gene-42.22	Bloom_vs_Pad	-10	down	0.0041	0.0235034
expansin-like A1	VaccDscaff14-snap-gene-390.42	Bloom_vs_Pad	-10	down	0.0047	0.0262955
Exostosin family protein	VaccDscaff28-processed-gene-82.6	Bloom_vs_Pad	-10	down	5e-05	0.000509113
snakin-2-like	VaccDscaff23-snap-gene-346.30	Bloom_vs_Pad	-10	down	5e-05	0.000509113
SAUR-like auxin-responsive protein family	VaccDscaff42-processed-gene-212.0	Bloom_vs_Pad	-10	down	0.00135	0.00935942
proliferating cell nuclear antigen-like	VaccDscaff23-augustus-gene-106.23	Bloom_vs_Pad	-10	down	5e-05	0.000509113
COBRA-like protein 10 precursor	VaccDscaff1-augustus-gene-434.25	Bloom_vs_Pad	-10	down	5e-05	0.000509113
ring finger protein 170 L homeolog	VaccDscaff18-snap-gene-169.36	Bloom_vs_Pad	-10	down	5e-05	0.000509113
Plant invertase/pectin methylesterase inhibitor superfamily	VaccDscaff29-augustus-gene-4.18	Bloom_vs_Pad	-10	down	5e-05	0.000509113
ribulose bisphosphate carboxylase small chain 1A	VaccDscaff7-augustus-gene-327.30	Bloom_vs_Pad	-10	down	0.0055	0.0298735
non-intrinsic ABC protein 12	VaccDscaff1-snap-gene-187.36	Bloom_vs_Pad	-10	down	5e-05	0.000509113
ralf-like 33	VaccDscaff51-snap-gene-13.57	Bloom_vs_Pad	-10	down	5e-05	0.000509113
ACT-like superfamily protein	VaccDscaff18-snap-gene-186.32	Bloom_vs_Pad	-10	down	5e-05	0.000509113
calcium dependent protein kinase 1	VaccDscaff29-augustus-gene-262.33	Bloom_vs_Pad	-10	down	5e-05	0.000509113
cysteine-rich RLK (RECEPTOR-like protein kinase) 42	VaccDscaff34-snap-gene-96.27	Bloom_vs_Pad	-10	down	5e-05	0.000509113
nudix hydrolase homolog 16	VaccDscaff28-snap-gene-31.30	Bloom_vs_Pad	-10	down	0.0015	0.0101994
Protein kinase superfamily protein	VaccDscaff39-augustus-gene-149.16	Bloom_vs_Pad	-10	down	5e-05	0.000509113
Peroxidase superfamily protein	VaccDscaff4-processed-gene-388.0	Bloom_vs_Pad	-10	down	5e-05	0.000509113
lysophosphatidyl acyltransferase 2	VaccDscaff1679-snap-gene-0.2	Bloom_vs_Pad	-10	down	5e-05	0.000509113
stromal cell derived factor 4	VaccDscaff26-augustus-gene-34.33	Bloom_vs_Pad	-10	down	0.0034	0.0201079
protodermal factor 2	VaccDscaff675-augustus-gene-0.7	Bloom_vs_Pad	-10	down	5e-05	0.000509113
ABC transporter family protein	VaccDscaff47-snap-gene-72.26	Bloom_vs_Pad	-10	down	5e-05	0.000509113
F-box and associated interaction domains-containing protein	VaccDscaff25-snap-gene-265.28	Bloom_vs_Pad	-10	down	0.0001	0.000960986
WEAK CHLOROPLAST MOVEMENT UNDER BLUE LIGHT-like protein (DUF827)	VaccDscaff169-snap-gene-1.45	Bloom_vs_Pad	-10	down	5e-05	0.000509113
transcription initiation factor IIA subunit 2-like	VaccDscaff16-augustus-gene-345.31	Bloom_vs_Pad	-10	down	5e-05	0.000509113
FASCICLIN-like arabinogalactan protein 14 precursor	VaccDscaff91-processed-gene-5.23	Bloom_vs_Pad	-10	down	5e-05	0.000509113
calmodulin-binding family protein	VaccDscaff29-augustus-gene-348.46	Bloom_vs_Pad	-10	down	5e-05	0.000509113
PYR1-like 6	VaccDscaff29-processed-gene-118.1	Bloom_vs_Pad	-10	down	5e-05	0.000509113
vacuolar protein sorting 45	VaccDscaff28-augustus-gene-46.38	Bloom_vs_Pad	-10	down	0.00175	0.0115544
thioredoxin H-type 9	VaccDscaff29-snap-gene-102.32	Bloom_vs_Pad	-10	down	5e-05	0.000509113
actin depolymerizing factor 7	VaccDscaff48-snap-gene-80.41	Bloom_vs_Pad	-10	down	5e-05	0.000509113
Mechanosensitive ion channel family protein	VaccDscaff42-augustus-gene-209.24	Bloom_vs_Pad	-10	down	5e-05	0.000509113
sugar transporter 14	VaccDscaff42-augustus-gene-220.30	Bloom_vs_Pad	-10	down	5e-05	0.000509113
Major facilitator superfamily protein	VaccDscaff34-augustus-gene-123.34	Bloom_vs_Pad	-10	down	5e-05	0.000509113
GDSL-like Lipase/Acylhydrolase superfamily protein	VaccDscaff3-augustus-gene-189.34	Bloom_vs_Pad	-10	down	5e-05	0.000509113
ROP-interactive CRIB motif-containing protein 6	VaccDscaff4-snap-gene-173.20	Bloom_vs_Pad	-10	down	5e-05	0.000509113
GDSL-like lipase/acylhydrolase superfamily protein	VaccDscaff47-augustus-gene-156.36	Bloom_vs_Pad	-10	down	5e-05	0.000509113
F-box and associated interaction domains-containing protein	VaccDscaff32-processed-gene-27.5	Bloom_vs_Pad	-10	down	5e-05	0.000509113
homeobox-leucine zipper protein 17	VaccDscaff28-augustus-gene-194.33	Bloom_vs_Pad	-10	down	5e-05	0.000509113
DHHC-type zinc finger family protein	VaccDscaff1-augustus-gene-259.29	Bloom_vs_Pad	-10	down	5e-05	0.000509113
uclacyanin 1	VaccDscaff29-processed-gene-304.6	Bloom_vs_Pad	-10	down	0.0001	0.000960986
carboxyesterase 17	VaccDscaff28-snap-gene-89.36	Bloom_vs_Pad	-10	down	5e-05	0.000509113
arabinogalactan protein 20	VaccDscaff48-snap-gene-99.37	Bloom_vs_Pad	-10	down	5e-05	0.000509113
VQ motif-containing protein	VaccDscaff28-processed-gene-216.3	Bloom_vs_Pad	-10	down	0.00345	0.020355
abscisic acid 8'-hydroxylase CYP707A2	VaccDscaff47-augustus-gene-7.20	Bloom_vs_Pad	-10	down	5e-05	0.000509113
Late embryogenesis abundant protein (LEA) family protein	VaccDscaff4-augustus-gene-92.36	Bloom_vs_Pad	-10	down	5e-05	0.000509113
F-box family protein	VaccDscaff30-snap-gene-51.24	Bloom_vs_Pad	-10	down	0.00035	0.00292308
ENTH/VHS/GAT family protein	VaccDscaff28-augustus-gene-162.21	Bloom_vs_Pad	-10	down	5e-05	0.000509113
MATE efflux family protein	VaccDscaff1-augustus-gene-28.21	Bloom_vs_Pad	-10	down	5e-05	0.000509113
VQ motif-containing protein	VaccDscaff42-processed-gene-129.2	Bloom_vs_Pad	-10	down	5e-05	0.000509113
O-Glycosyl hydrolases family 17 protein	VaccDscaff47-augustus-gene-172.24	Bloom_vs_Pad	-10	down	5e-05	0.000509113
transmembrane protein, putative (DUF679)	VaccDscaff39-processed-gene-246.5	Bloom_vs_Pad	-10	down	0.0014	0.00964257
nuclear transport factor 2A	VaccDscaff18-augustus-gene-84.27	Bloom_vs_Pad	-10	down	5e-05	0.000509113
ABC-2 type transporter family protein	VaccDscaff338-augustus-gene-0.28	Bloom_vs_Pad	-10	down	5e-05	0.000509113
cation/hydrogen exchanger 15	VaccDscaff3-augustus-gene-440.46	Bloom_vs_Pad	-10	down	5e-05	0.000509113
ralf-like 19	VaccDscaff9-processed-gene-160.8	Bloom_vs_Pad	-10	down	5e-05	0.000509113
UDP-Glycosyltransferase superfamily protein	VaccDscaff47-augustus-gene-70.26	Bloom_vs_Pad	-10	down	5e-05	0.000509113
AGAMOUS-like 104	VaccDscaff42-snap-gene-50.41	Bloom_vs_Pad	-10	down	5e-05	0.000509113
RING/U-box superfamily protein	VaccDscaff4-snap-gene-365.39	Bloom_vs_Pad	-10	down	0.00025	0.00217815
Heavy metal transport/detoxification superfamily protein	VaccDscaff28-processed-gene-198.5	Bloom_vs_Pad	-10	down	0.0001	0.000960986
P-loop containing nucleoside triphosphate hydrolases superfamily protein	VaccDscaff18-snap-gene-310.38	Bloom_vs_Pad	-10	down	5e-05	0.000509113
Ent3p	VaccDscaff8-augustus-gene-297.26	Bloom_vs_Pad	-10	down	5e-05	0.000509113
tryptophan aminotransferase of Arabidopsis 1	VaccDscaff3-augustus-gene-182.27	Bloom_vs_Pad	-10	down	5e-05	0.000509113
Heavy metal transport/detoxification superfamily protein	VaccDscaff4-augustus-gene-38.34	Bloom_vs_Pad	-10	down	0.0001	0.000960986
RALF-like 12	VaccDscaff1-processed-gene-374.21	Bloom_vs_Pad	-10	down	0.00465	0.0260951
nuclear factor Y, subunit B7	VaccDscaff39-processed-gene-135.7	Bloom_vs_Pad	-10	down	5e-05	0.000509113
GATA transcription factor 12	VaccDscaff28-augustus-gene-112.36	Bloom_vs_Pad	-10	down	5e-05	0.000509113
COP1-interactive protein 1	VaccDscaff44-snap-gene-21.24	Bloom_vs_Pad	-10	down	5e-05	0.000509113
ARF-GAP domain 15	VaccDscaff29-processed-gene-221.9	Bloom_vs_Pad	-10	down	5e-05	0.000509113
RING/U-box superfamily protein	VaccDscaff3-processed-gene-382.10	Bloom_vs_Pad	-10	down	5e-05	0.000509113
nudix hydrolase homolog 15	VaccDscaff34-augustus-gene-277.32	Bloom_vs_Pad	-10	down	5e-05	0.000509113
Cysteine proteinases superfamily protein	VaccDscaff249-augustus-gene-0.58	Bloom_vs_Pad	-10	down	5e-05	0.000509113
vesicle-associated membrane protein 713	VaccDscaff39-augustus-gene-38.39	Bloom_vs_Pad	-10	down	5e-05	0.000509113
glutathione S-transferase TAU 22	VaccDscaff32-processed-gene-79.16	Bloom_vs_Pad	-10	down	0.0001	0.000960986
Pectin lyase-like superfamily protein	VaccDscaff1-augustus-gene-16.27	Bloom_vs_Pad	-10	down	5e-05	0.000509113
basic helix-loop-helix (bHLH) DNA-binding superfamily protein	VaccDscaff28-augustus-gene-214.18	Bloom_vs_Pad	-10	down	5e-05	0.000509113
acyl activating enzyme 5	VaccDscaff23-augustus-gene-49.36	Bloom_vs_Pad	-10	down	5e-05	0.000509113
Calcium-dependent ARF-type GTPase activating protein family	VaccDscaff39-augustus-gene-158.22	Bloom_vs_Pad	-10	down	5e-05	0.000509113
Plant invertase/pectin methylesterase inhibitor superfamily	VaccDscaff18-augustus-gene-119.34	Bloom_vs_Pad	-10	down	5e-05	0.000509113
Auxin efflux carrier family protein	VaccDscaff48-snap-gene-19.25	Bloom_vs_Pad	-10	down	5e-05	0.000509113
C2H2-like zinc finger protein	VaccDscaff23-processed-gene-131.10	Bloom_vs_Pad	-10	down	5e-05	0.000509113
guanylyl cyclase domain containing 1	VaccDscaff26-snap-gene-138.37	Bloom_vs_Pad	-10	down	0.00095	0.00696513
AP2/B3 transcription factor family protein	VaccDscaff23-processed-gene-49.8	Bloom_vs_Pad	-10	down	5e-05	0.000509113
calcium-dependent protein kinase 24	VaccDscaff4-augustus-gene-136.40	Bloom_vs_Pad	-10	down	5e-05	0.000509113
Low temperature and salt responsive protein family	VaccDscaff3-snap-gene-62.29	Bloom_vs_Pad	-10	down	5e-05	0.000509113
exocyst subunit exo70 family protein B1	VaccDscaff3-augustus-gene-200.32	Bloom_vs_Pad	-10	down	5e-05	0.000509113
Major facilitator superfamily protein	VaccDscaff3-augustus-gene-33.28	Bloom_vs_Pad	-10	down	5e-05	0.000509113
Gibberellin-regulated family protein	VaccDscaff30-augustus-gene-333.26	Bloom_vs_Pad	-10	down	5e-05	0.000509113
