# Supplementary material for: Transcriptome analysis and identification of genes associated with floral transition and fruit development in rabbiteye blueberry (Vaccinium ashei)
Source: PLoS One. 2021 Oct 28;16(10):e0259119. doi: 10.1371/journal.pone.0259119 (PMC8553168; doi:10.1371/journal.pone.0259119)
Supplement: S6 Table — (XLSX) [file pone.0259119.s006.xlsx]

## Sheet: S6_vs_S5
S6 Table. Differentially expressed genes between stages S6 and S5.
Description	ID	stages	logFC	regulation	p_vlaue	adjusted p_value
heat shock protein 83	VaccDscaff29-augustus-gene-52.36	Cup_vs_Pad	-4.71071	down	5e-05	0.000509113
Calcium-dependent phosphotriesterase superfamily protein	VaccDscaff4-augustus-gene-144.39	Cup_vs_Pad	-4.62706	down	0.00175	0.0115544
putative calcium-binding protein CML19	VaccDscaff18-processed-gene-381.7	Cup_vs_Pad	-3.73337	down	5e-05	0.000509113
non-SMC condensin I complex subunit G L homeolog	VaccDscaff37-augustus-gene-266.29	Cup_vs_Pad	-3.52643	down	0.0029	0.0176082
mitochondrion-localized small heat shock protein 23.6	VaccDscaff29-augustus-gene-85.48	Cup_vs_Pad	-3.52414	down	0.0067	0.035103
Plant invertase/pectin methylesterase inhibitor superfamily	VaccDscaff51-augustus-gene-9.40	Cup_vs_Pad	-3.26837	down	0.0001	0.000960986
kinesin-like protein NACK2	VaccDscaff71-snap-gene-6.26	Cup_vs_Pad	-3.25127	down	5e-05	0.000509113
chlorophyllase 1	VaccDscaff24-processed-gene-28.4	Cup_vs_Pad	-2.9928	down	5e-05	0.000509113
Tetratricopeptide repeat (TPR)-like superfamily protein	VaccDscaff23-augustus-gene-7.27	Cup_vs_Pad	-2.86174	down	5e-05	0.000509113
O-Glycosyl hydrolases family 17 protein	VaccDscaff1-augustus-gene-372.30	Cup_vs_Pad	-2.79905	down	5e-05	0.000509113
Integrase-type DNA-binding superfamily protein	VaccDscaff14-augustus-gene-273.30	Cup_vs_Pad	-2.76309	down	5e-05	0.000509113
ataurora3	VaccDscaff39-snap-gene-85.37	Cup_vs_Pad	-2.75361	down	5e-05	0.000509113
basic helix-loop-helix (bHLH) DNA-binding superfamily protein	VaccDscaff39-snap-gene-179.35	Cup_vs_Pad	-2.74427	down	5e-05	0.000509113
SC35-like splicing factor 33	VaccDscaff5-processed-gene-287.4	Cup_vs_Pad	-2.72155	down	0.00115	0.00818736
remorin 4.1-like	VaccDscaff3-augustus-gene-192.29	Cup_vs_Pad	-2.68193	down	0.00305	0.018373
protodermal factor 1	VaccDscaff39-processed-gene-213.0	Cup_vs_Pad	-2.65537	down	5e-05	0.000509113
cellulose synthase-like D5	VaccDscaff47-augustus-gene-191.30	Cup_vs_Pad	-2.62623	down	5e-05	0.000509113
Gibberellin-regulated family protein	VaccDscaff37-augustus-gene-102.16	Cup_vs_Pad	-2.62119	down	5e-05	0.000509113
myb domain protein 111	VaccDscaff47-augustus-gene-192.25	Cup_vs_Pad	-2.61409	down	0.00035	0.00292308
Sec14p-like phosphatidylinositol transfer family protein	VaccDscaff24-snap-gene-147.29	Cup_vs_Pad	-2.56541	down	0.0016	0.0107463
Kinesin motor family protein	VaccDscaff93-augustus-gene-5.54	Cup_vs_Pad	-2.56388	down	5e-05	0.000509113
UPF0497 membrane protein 14	VaccDscaff4-augustus-gene-421.24	Cup_vs_Pad	-2.49371	down	5e-05	0.000509113
ubiquitin-conjugating enzyme 20	VaccDscaff24-augustus-gene-332.34	Cup_vs_Pad	-2.47174	down	0.00015	0.00138565
serine/arginine repetitive matrix-like protein	VaccDscaff23-augustus-gene-47.32	Cup_vs_Pad	-2.46898	down	5e-05	0.000509113
Reticulon family protein	VaccDscaff39-augustus-gene-249.45	Cup_vs_Pad	-2.46369	down	5e-05	0.000509113
ataurora1	VaccDscaff31-snap-gene-115.31	Cup_vs_Pad	-2.45016	down	5e-05	0.000509113
Reticulon family protein	VaccDscaff38-augustus-gene-224.31	Cup_vs_Pad	-2.44513	down	0.00025	0.00217815
plant U-box 18	VaccDscaff4-processed-gene-304.7	Cup_vs_Pad	-2.43733	down	0.0001	0.000960986
BCL-2-associated athanogene 5	VaccDscaff3-augustus-gene-200.29	Cup_vs_Pad	-2.39891	down	0.00425	0.0242135
FIZZY-related 3	VaccDscaff29-augustus-gene-148.33	Cup_vs_Pad	-2.38289	down	5e-05	0.000509113
heat stress transcription factor A-1-like	VaccDscaff48-augustus-gene-108.44	Cup_vs_Pad	-2.3827	down	5e-05	0.000509113
Heavy metal transport/detoxification superfamily protein	VaccDscaff3-augustus-gene-351.19	Cup_vs_Pad	-2.3784	down	5e-05	0.000509113
Stress responsive A/B Barrel Domain-containing protein	VaccDscaff47-augustus-gene-57.24	Cup_vs_Pad	-2.3714	down	0.0095	0.0465232
DNA-binding HORMA family protein	VaccDscaff3-augustus-gene-190.39	Cup_vs_Pad	-2.37026	down	0.0001	0.000960986
forkhead-associated (FHA) domain-containing protein	VaccDscaff37-augustus-gene-104.17	Cup_vs_Pad	-2.36819	down	5e-05	0.000509113
leucine-rich repeat receptor protein kinase MSP1-like	VaccDscaff4-processed-gene-133.1	Cup_vs_Pad	-2.35882	down	0.0044	0.0249164
non-SMC condensin I complex subunit G	VaccDscaff39-snap-gene-52.35	Cup_vs_Pad	-2.35726	down	5e-05	0.000509113
jade family PHD finger 1	VaccDscaff530-snap-gene-0.18	Cup_vs_Pad	-2.3571	down	5e-05	0.000509113
non-SMC condensin I complex subunit D2 S homeolog	VaccDscaff1-snap-gene-280.25	Cup_vs_Pad	-2.33275	down	0.00815	0.0412057
kinesin-like protein NACK1	VaccDscaff76-snap-gene-6.55	Cup_vs_Pad	-2.32137	down	0.00295	0.017862
CHY-type/CTCHY-type/RING-type Zinc finger protein	VaccDscaff47-snap-gene-66.30	Cup_vs_Pad	-2.32	down	5e-05	0.000509113
P-loop containing nucleoside triphosphate hydrolases superfamily protein	VaccDscaff47-augustus-gene-37.18	Cup_vs_Pad	-2.31448	down	5e-05	0.000509113
P-loop containing nucleoside triphosphate hydrolases superfamily protein	VaccDscaff23-augustus-gene-277.20	Cup_vs_Pad	-2.29971	down	5e-05	0.000509113
P-loop containing nucleoside triphosphate hydrolases superfamily protein	VaccDscaff18-augustus-gene-251.11	Cup_vs_Pad	-2.23063	down	0.0033	0.0196304
cell wall / vacuolar inhibitor of fructosidase 2	VaccDscaff39-processed-gene-130.9	Cup_vs_Pad	-2.21228	down	5e-05	0.000509113
cyclin family	VaccDscaff34-augustus-gene-165.26	Cup_vs_Pad	-2.2091	down	5e-05	0.000509113
Transducin/WD40 repeat-like superfamily protein	VaccDscaff4-augustus-gene-83.25	Cup_vs_Pad	-2.20089	down	0.00505	0.0278692
topoisomerase II	VaccDscaff47-augustus-gene-166.39	Cup_vs_Pad	-2.18704	down	5e-05	0.000509113
glycosyl hydrolase 9B13	VaccDscaff47-augustus-gene-189.30	Cup_vs_Pad	-2.18597	down	5e-05	0.000509113
end binding protein 1C	VaccDscaff30-augustus-gene-247.33	Cup_vs_Pad	-2.15942	down	0.0024	0.0150115
AMP-dependent synthetase and ligase family protein	VaccDscaff34-snap-gene-28.46	Cup_vs_Pad	-2.14293	down	0.01	0.0484994
Cyclin A1;1	VaccDscaff3-augustus-gene-243.30	Cup_vs_Pad	-2.13974	down	0.00315	0.0188828
DNAJ heat shock N-terminal domain-containing protein	VaccDscaff34-snap-gene-275.45	Cup_vs_Pad	-2.10141	down	0.0077	0.0393343
ribonucleotide reductase 1	VaccDscaff39-augustus-gene-110.28	Cup_vs_Pad	-2.07629	down	5e-05	0.000509113
plasma membrane intrinsic protein 2	VaccDscaff1-augustus-gene-182.25	Cup_vs_Pad	-2.05552	down	0.0064	0.0337963
cyclin a2;1	VaccDscaff44-snap-gene-92.24	Cup_vs_Pad	-2.04322	down	5e-05	0.000509113
Rad21/Rec8-like family protein	VaccDscaff753-snap-gene-0.19	Cup_vs_Pad	-2.03855	down	5e-05	0.000509113
phragmoplast orienting kinesin 1	VaccDscaff1-snap-gene-4.44	Cup_vs_Pad	-2.03662	down	5e-05	0.000509113
calcyclin binding protein	VaccDscaff28-augustus-gene-140.18	Cup_vs_Pad	-2.00449	down	0.0014	0.00964257
global transcription factor group E3	VaccDscaff13-snap-gene-107.33	Cup_vs_Pad	-1.99838	down	5e-05	0.000509113
Tetraspanin family protein	VaccDscaff4-augustus-gene-239.22	Cup_vs_Pad	-1.96312	down	0.00685	0.0357498
Eukaryotic aspartyl protease family protein	VaccDscaff779-augustus-gene-0.7	Cup_vs_Pad	-1.9597	down	5e-05	0.000509113
kinase family with ARM repeat domain-containing protein	VaccDscaff1-augustus-gene-45.25	Cup_vs_Pad	-1.95545	down	5e-05	0.000509113
basic helix-loop-helix (bHLH) DNA-binding superfamily protein	VaccDscaff29-augustus-gene-336.24	Cup_vs_Pad	-1.95033	down	5e-05	0.000509113
phosphate 2	VaccDscaff4-augustus-gene-237.24	Cup_vs_Pad	-1.9388	down	0.0044	0.0249164
tubby like protein 8	VaccDscaff4-augustus-gene-396.17	Cup_vs_Pad	-1.93761	down	0.00055	0.00434745
Class II aaRS and biotin synthetases superfamily protein	VaccDscaff48-snap-gene-94.46	Cup_vs_Pad	-1.9366	down	0.00315	0.0188828
symplekin	VaccDscaff34-snap-gene-273.36	Cup_vs_Pad	-1.93165	down	0.0002	0.00178731
phragmoplast-associated kinesin-related protein	VaccDscaff4-augustus-gene-128.19	Cup_vs_Pad	-1.89215	down	0.0002	0.00178731
Cytochrome c oxidase, subunit III	VaccDscaff24-snap-gene-343.34	Cup_vs_Pad	-1.89025	down	0.0083	0.041832
spindle/kinetochore-associated-like protein	VaccDscaff23-augustus-gene-129.26	Cup_vs_Pad	-1.87701	down	5e-05	0.000509113
Raffinose synthase family protein	VaccDscaff39-augustus-gene-40.28	Cup_vs_Pad	-1.84319	down	0.00935	0.045984
tetratricopeptide repeat domain 1	VaccDscaff1-augustus-gene-292.29	Cup_vs_Pad	-1.82683	down	5e-05	0.000509113
histone H3.2	VaccDscaff39-processed-gene-153.0	Cup_vs_Pad	-1.82116	down	5e-05	0.000509113
Calcium-binding EF-hand family protein	VaccDscaff3-processed-gene-273.6	Cup_vs_Pad	-1.81339	down	5e-05	0.000509113
redox responsive transcription factor 1	VaccDscaff377-processed-gene-0.4	Cup_vs_Pad	-1.8102	down	5e-05	0.000509113
RNA binding motif protein 39	VaccDscaff37-snap-gene-205.32	Cup_vs_Pad	-1.79926	down	0.00285	0.0173568
Cyclin A2;4	VaccDscaff34-augustus-gene-35.25	Cup_vs_Pad	-1.79028	down	5e-05	0.000509113
nei like DNA glycosylase 3	VaccDscaff1337-augustus-gene-0.6	Cup_vs_Pad	-1.78459	down	0.00625	0.0331368
ribonucleoside-diphosphate reductase small chain	VaccDscaff4-processed-gene-384.2	Cup_vs_Pad	-1.7808	down	5e-05	0.000509113
DNA primase subunit 1	VaccDscaff510-augustus-gene-0.9	Cup_vs_Pad	-1.77199	down	0.008	0.0405836
stromal cell-derived factor 2-like protein precursor	VaccDscaff34-augustus-gene-50.31	Cup_vs_Pad	-1.76596	down	5e-05	0.000509113
meristematic receptor-like kinase	VaccDscaff29-augustus-gene-117.32	Cup_vs_Pad	-1.75893	down	0.00035	0.00292308
gamma-tubulin complex protein 2	VaccDscaff12-augustus-gene-300.32	Cup_vs_Pad	-1.757	down	5e-05	0.000509113
ATP binding microtubule motor family protein	VaccDscaff34-snap-gene-317.40	Cup_vs_Pad	-1.75073	down	5e-05	0.000509113
RING/U-box superfamily protein	VaccDscaff30-processed-gene-326.3	Cup_vs_Pad	-1.75042	down	5e-05	0.000509113
methionine gamma-lyase	VaccDscaff28-snap-gene-3.36	Cup_vs_Pad	-1.74593	down	5e-05	0.000509113
AHA1, activator of heat shock protein ATPase 1	VaccDscaff29-augustus-gene-345.29	Cup_vs_Pad	-1.73503	down	5e-05	0.000509113
thiamine thiazole synthase, chloroplastic-like	VaccDscaff1-augustus-gene-434.23	Cup_vs_Pad	-1.72056	down	5e-05	0.000509113
NAC (No Apical Meristem) domain transcriptional regulator superfamily protein	VaccDscaff47-augustus-gene-158.17	Cup_vs_Pad	-1.71354	down	0.0027	0.0165756
DnaJ heat shock protein family (Hsp40) member B13	VaccDscaff37-augustus-gene-59.17	Cup_vs_Pad	-1.71283	down	0.00145	0.00992179
receptor like protein 29	VaccDscaff39-processed-gene-225.5	Cup_vs_Pad	-1.7077	down	5e-05	0.000509113
P-loop containing nucleoside triphosphate hydrolases superfamily protein	VaccDscaff18-augustus-gene-45.12	Cup_vs_Pad	-1.69441	down	5e-05	0.000509113
Protein kinase superfamily protein	VaccDscaff208-augustus-gene-1.39	Cup_vs_Pad	-1.68824	down	0.001	0.0072762
L-ascorbate oxidase homolog	VaccDscaff39-snap-gene-274.27	Cup_vs_Pad	-1.68033	down	5e-05	0.000509113
Glycosyl hydrolase superfamily protein	VaccDscaff42-augustus-gene-96.24	Cup_vs_Pad	-1.67044	down	5e-05	0.000509113
rotamase FKBP 1	VaccDscaff47-processed-gene-137.7	Cup_vs_Pad	-1.66824	down	0.00215	0.0136909
DYNAMIN-like 1E	VaccDscaff3-processed-gene-368.0	Cup_vs_Pad	-1.66792	down	5e-05	0.000509113
ARM repeat superfamily protein	VaccDscaff95-processed-gene-5.38	Cup_vs_Pad	-1.66697	down	0.00035	0.00292308
cryptochrome DASH, chloroplastic/mitochondrial-like	VaccDscaff18-snap-gene-160.23	Cup_vs_Pad	-1.64576	down	5e-05	0.000509113
RNA polymerase beta' chain	VaccDscaff20-snap-gene-111.28	Cup_vs_Pad	-1.64282	down	0.0005	0.00400018
desumoylating isopeptidase 1	VaccDscaff47-augustus-gene-147.36	Cup_vs_Pad	-1.63955	down	5e-05	0.000509113
heat shock protein 70 (Hsp 70) family protein	VaccDscaff3-snap-gene-208.27	Cup_vs_Pad	-1.62462	down	0.00105	0.00757987
growth-regulating factor 6-like	VaccDscaff31-augustus-gene-299.27	Cup_vs_Pad	-1.60883	down	5e-05	0.000509113
Rhodanese/Cell cycle control phosphatase superfamily protein	VaccDscaff34-augustus-gene-273.34	Cup_vs_Pad	-1.60835	down	0.00465	0.0260951
plectin-like protein	VaccDscaff29-augustus-gene-300.28	Cup_vs_Pad	-1.60725	down	5e-05	0.000509113
WPP domain interacting protein 2	VaccDscaff90-augustus-gene-2.20	Cup_vs_Pad	-1.55902	down	0.0022	0.0139552
homeobox protein 21	VaccDscaff3-processed-gene-52.0	Cup_vs_Pad	-1.55583	down	0.0001	0.000960986
tankyrase 2	VaccDscaff33-processed-gene-141.1	Cup_vs_Pad	-1.55245	down	0.001	0.0072762
Protein kinase superfamily protein	VaccDscaff4-processed-gene-397.12	Cup_vs_Pad	-1.54844	down	0.00055	0.00434745
Major facilitator superfamily protein	VaccDscaff1301-augustus-gene-0.6	Cup_vs_Pad	-1.54281	down	0.0006	0.00468546
DnaJ P58IPK-like protein	VaccDscaff34-augustus-gene-304.22	Cup_vs_Pad	-1.53317	down	5e-05	0.000509113
2-methylene-furan-3-one reductase	VaccDscaff3-augustus-gene-175.20	Cup_vs_Pad	-1.53095	down	5e-05	0.000509113
MSCS-like 3	VaccDscaff18-snap-gene-55.45	Cup_vs_Pad	-1.52336	down	0.008	0.0405836
RNA polymerase beta chain	VaccDscaff1-snap-gene-138.33	Cup_vs_Pad	-1.51487	down	0.0097	0.0473093
dnaJ protein P58IPK homolog B-like	VaccDscaff1670-augustus-gene-0.6	Cup_vs_Pad	-1.50843	down	5e-05	0.000509113
50S ribosomal protein L7/L12	VaccDscaff24-snap-gene-309.31	Cup_vs_Pad	-1.49844	down	5e-05	0.000509113
ENDOSPERM DEFECTIVE protein (DUF566)	VaccDscaff82-snap-gene-3.40	Cup_vs_Pad	-1.49392	down	5e-05	0.000509113
DnaJ heat shock protein family (Hsp40) member B5	VaccDscaff38-augustus-gene-221.19	Cup_vs_Pad	-1.48533	down	5e-05	0.000509113
Tesmin/TSO1-like CXC domain-containing protein	VaccDscaff4-processed-gene-53.1	Cup_vs_Pad	-1.48529	down	0.00275	0.0168337
HAUS augmin-like complex subunit	VaccDscaff29-augustus-gene-311.40	Cup_vs_Pad	-1.47297	down	0.00015	0.00138565
early-responsive to dehydration stress protein (ERD4)	VaccDscaff3-augustus-gene-400.27	Cup_vs_Pad	-1.46612	down	5e-05	0.000509113
chromatin remodeling 1	VaccDscaff3-snap-gene-23.22	Cup_vs_Pad	-1.46406	down	5e-05	0.000509113
plasmodesmata callose-binding protein 1	VaccDscaff42-augustus-gene-153.23	Cup_vs_Pad	-1.45926	down	5e-05	0.000509113
SSXT family protein	VaccDscaff34-augustus-gene-295.15	Cup_vs_Pad	-1.45166	down	0.00315	0.0188828
jasmonate-zim-domain protein 10	VaccDscaff4-augustus-gene-255.25	Cup_vs_Pad	-1.43723	down	0.0017	0.0112779
pyridoxine biosynthesis 1.2	VaccDscaff34-snap-gene-30.48	Cup_vs_Pad	-1.42862	down	0.00035	0.00292308
DEK proto-oncogene (DNA binding)	VaccDscaff273-augustus-gene-0.57	Cup_vs_Pad	-1.42388	down	5e-05	0.000509113
white-brown complex-like protein	VaccDscaff3-augustus-gene-31.27	Cup_vs_Pad	-1.41752	down	5e-05	0.000509113
kinetochore protein	VaccDscaff3-processed-gene-38.10	Cup_vs_Pad	-1.41351	down	0.0015	0.0101994
diphthamide biosynthesis 7	VaccDscaff9-snap-gene-350.52	Cup_vs_Pad	-1.4065	down	0.00035	0.00292308
jasmonate-zim-domain protein 8	VaccDscaff24-augustus-gene-122.25	Cup_vs_Pad	-1.40199	down	5e-05	0.000509113
Phosphate-responsive 1 family protein	VaccDscaff23-snap-gene-251.45	Cup_vs_Pad	-1.39901	down	0.00095	0.00696513
chaperonin 10	VaccDscaff3-augustus-gene-380.23	Cup_vs_Pad	-1.39831	down	0.0063	0.033355
Leucine-rich receptor-like protein kinase family protein	VaccDscaff39-augustus-gene-99.39	Cup_vs_Pad	-1.39693	down	0.0004	0.00328645
ABC-2 and Plant PDR ABC-type transporter family protein	VaccDscaff4-augustus-gene-389.37	Cup_vs_Pad	-1.39546	down	5e-05	0.000509113
glutelin type-A 2-like	VaccDscaff3-augustus-gene-40.37	Cup_vs_Pad	-1.39254	down	5e-05	0.000509113
Pectin lyase-like superfamily protein	VaccDscaff29-augustus-gene-223.29	Cup_vs_Pad	-1.38948	down	0.0005	0.00400018
transcription factor BHLH089-like	VaccDscaff4-augustus-gene-312.22	Cup_vs_Pad	-1.38052	down	5e-05	0.000509113
multiprotein bridging factor 1C	VaccDscaff347-processed-gene-0.0	Cup_vs_Pad	-1.37428	down	0.00545	0.0296438
auxin transporter-like protein 5	VaccDscaff14-snap-gene-384.50	Cup_vs_Pad	-1.37263	down	5e-05	0.000509113
calnexin 1	VaccDscaff4-snap-gene-393.48	Cup_vs_Pad	-1.37226	down	5e-05	0.000509113
COBRA-like protein-7 precursor	VaccDscaff4-augustus-gene-30.26	Cup_vs_Pad	-1.36402	down	0.0096	0.046912
luminal-binding protein 5	VaccDscaff28-augustus-gene-6.26	Cup_vs_Pad	-1.35946	down	5e-05	0.000509113
cell division cycle 45	VaccDscaff2-processed-gene-87.11	Cup_vs_Pad	-1.35678	down	5e-05	0.000509113
pectin methylesterase	VaccDscaff34-augustus-gene-2.28	Cup_vs_Pad	-1.35528	down	5e-05	0.000509113
Plant VAMP (vesicle-associated membrane protein) family protein	VaccDscaff23-snap-gene-129.28	Cup_vs_Pad	-1.35211	down	5e-05	0.000509113
cytochrome P450, family 89, subfamily A, polypeptide 2	VaccDscaff29-augustus-gene-13.54	Cup_vs_Pad	-1.35202	down	0.00185	0.0120815
probable inactive beta-glucosidase 14	VaccDscaff338-snap-gene-0.31	Cup_vs_Pad	-1.34903	down	0.00375	0.0218303
protein disulfide isomerase-like 2-3	VaccDscaff37-snap-gene-14.41	Cup_vs_Pad	-1.34355	down	5e-05	0.000509113
ATP synthase CF1 beta subunit	VaccDscaff18-processed-gene-303.26	Cup_vs_Pad	-1.33314	down	5e-05	0.000509113
RAN GTPase activating protein 2	VaccDscaff4-processed-gene-99.7	Cup_vs_Pad	-1.33183	down	0.00035	0.00292308
Class I glutamine amidotransferase-like superfamily protein	VaccDscaff982-augustus-gene-0.5	Cup_vs_Pad	-1.32526	down	0.00185	0.0120815
cell division cycle associated 7 like	VaccDscaff1071-augustus-gene-0.4	Cup_vs_Pad	-1.32454	down	5e-05	0.000509113
laccase 6	VaccDscaff22-augustus-gene-3.24	Cup_vs_Pad	-1.32061	down	5e-05	0.000509113
homeobox protein 16	VaccDscaff18-augustus-gene-68.36	Cup_vs_Pad	-1.31803	down	0.0002	0.00178731
Calcium-binding EF-hand family protein	VaccDscaff1-augustus-gene-282.18	Cup_vs_Pad	-1.3157	down	5e-05	0.000509113
jasmonate-zim-domain protein 1	VaccDscaff29-snap-gene-11.26	Cup_vs_Pad	-1.31365	down	5e-05	0.000509113
UDP-glucosyl transferase 74B1	VaccDscaff3-augustus-gene-170.23	Cup_vs_Pad	-1.30987	down	5e-05	0.000509113
jasmonate-zim-domain protein 3	VaccDscaff28-augustus-gene-182.19	Cup_vs_Pad	-1.30946	down	0.00065	0.00502564
ATP citrate lyase subunit B 2	VaccDscaff1-augustus-gene-16.36	Cup_vs_Pad	-1.29605	down	0.00375	0.0218303
probable histone H2B.1	VaccDscaff47-snap-gene-91.34	Cup_vs_Pad	-1.29338	down	5e-05	0.000509113
ankyrin 2	VaccDscaff18-augustus-gene-381.30	Cup_vs_Pad	-1.29338	down	0.00105	0.00757987
Pentatricopeptide repeat (PPR) superfamily protein	VaccDscaff42-snap-gene-183.30	Cup_vs_Pad	-1.2933	down	0.00015	0.00138565
RAN guanine nucleotide release factor	VaccDscaff3-augustus-gene-162.24	Cup_vs_Pad	-1.28423	down	0.0005	0.00400018
beta-glucosidase 18-like	VaccDscaff338-snap-gene-0.30	Cup_vs_Pad	-1.27121	down	0.0043	0.024449
cyclin-dependent kinase-subunit 1	VaccDscaff24-snap-gene-107.25	Cup_vs_Pad	-1.27103	down	0.0052	0.0285584
MUTS homolog 2	VaccDscaff87-augustus-gene-5.64	Cup_vs_Pad	-1.2653	down	0.00875	0.0436793
eukaryotic translation initiation factor 2D	VaccDscaff14-augustus-gene-170.32	Cup_vs_Pad	-1.25071	down	5e-05	0.000509113
Pyridoxal phosphate phosphatase-related protein	VaccDscaff4-snap-gene-417.36	Cup_vs_Pad	-1.24921	down	0.0015	0.0101994
high mobility group A	VaccDscaff28-augustus-gene-189.23	Cup_vs_Pad	-1.24669	down	5e-05	0.000509113
Aldolase-type TIM barrel family protein	VaccDscaff4-snap-gene-176.23	Cup_vs_Pad	-1.2437	down	5e-05	0.000509113
aluminum-activated, malate transporter 12	VaccDscaff3-augustus-gene-372.27	Cup_vs_Pad	-1.23523	down	0.0001	0.000960986
NADPH--cytochrome P450 reductase	VaccDscaff18-augustus-gene-54.30	Cup_vs_Pad	-1.23305	down	0.0008	0.00600935
Pentatricopeptide repeat (PPR) superfamily protein	VaccDscaff3-snap-gene-70.44	Cup_vs_Pad	-1.23117	down	5e-05	0.000509113
PATATIN-like protein 9	VaccDscaff47-augustus-gene-175.25	Cup_vs_Pad	-1.22673	down	5e-05	0.000509113
F-box family protein	VaccDscaff28-processed-gene-180.7	Cup_vs_Pad	-1.22606	down	0.00935	0.045984
AGAMOUS-like 31	VaccDscaff42-snap-gene-9.49	Cup_vs_Pad	-1.21428	down	0.0037	0.0215877
geranylgeranyl reductase	VaccDscaff1-processed-gene-441.6	Cup_vs_Pad	-1.20881	down	5e-05	0.000509113
basic helix-loop-helix (bHLH) DNA-binding superfamily protein	VaccDscaff23-augustus-gene-314.44	Cup_vs_Pad	-1.20282	down	5e-05	0.000509113
Heat shock protein 70 (Hsp 70) family protein	VaccDscaff44-snap-gene-6.31	Cup_vs_Pad	-1.20241	down	0.00055	0.00434745
BCL-2-associated athanogene 6	VaccDscaff1437-augustus-gene-0.6	Cup_vs_Pad	-1.19913	down	0.0001	0.000960986
Microtubule associated protein (MAP65/ASE1) family protein	VaccDscaff48-snap-gene-91.42	Cup_vs_Pad	-1.19741	down	5e-05	0.000509113
Leucine-rich repeat protein kinase family protein	VaccDscaff276-augustus-gene-0.41	Cup_vs_Pad	-1.18372	down	0.0008	0.00600935
CRINKLY4 related 1	VaccDscaff1-snap-gene-182.29	Cup_vs_Pad	-1.1782	down	0.00615	0.0327138
BTB and TAZ domain protein 1	VaccDscaff34-augustus-gene-85.27	Cup_vs_Pad	-1.17561	down	5e-05	0.000509113
enolase 1	VaccDscaff30-snap-gene-181.25	Cup_vs_Pad	-1.17109	down	0.00295	0.017862
Lipase/lipooxygenase, PLAT/LH2 family protein	VaccDscaff37-snap-gene-226.25	Cup_vs_Pad	-1.16755	down	0.0011	0.00788288
Pectin lyase-like superfamily protein	VaccDscaff24-snap-gene-166.40	Cup_vs_Pad	-1.15829	down	5e-05	0.000509113
Thioredoxin superfamily protein	VaccDscaff17-snap-gene-236.30	Cup_vs_Pad	-1.15647	down	0.0075	0.0385183
F-box SKIP23-like protein (DUF295)	VaccDscaff28-processed-gene-63.5	Cup_vs_Pad	-1.15527	down	0.00025	0.00217815
structural maintenance of chromosomes 6A	VaccDscaff29-snap-gene-87.28	Cup_vs_Pad	-1.15196	down	0.00025	0.00217815
GDSL-like Lipase/Acylhydrolase superfamily protein	VaccDscaff28-augustus-gene-146.16	Cup_vs_Pad	-1.15025	down	5e-05	0.000509113
Integrase-type DNA-binding superfamily protein	VaccDscaff52-processed-gene-4.6	Cup_vs_Pad	-1.14903	down	0.0002	0.00178731
CYCLIN D3;1	VaccDscaff266-augustus-gene-0.64	Cup_vs_Pad	-1.14415	down	0.00035	0.00292308
FH interacting protein 1	VaccDscaff23-augustus-gene-266.22	Cup_vs_Pad	-1.13378	down	0.00035	0.00292308
ribosomal protein L5 B	VaccDscaff4-augustus-gene-152.24	Cup_vs_Pad	-1.132	down	5e-05	0.000509113
IQ calmodulin-binding motif family protein	VaccDscaff29-snap-gene-240.27	Cup_vs_Pad	-1.13159	down	0.00035	0.00292308
F-box family protein	VaccDscaff24-augustus-gene-215.16	Cup_vs_Pad	-1.12341	down	5e-05	0.000509113
sucrose synthase 7-like	VaccDscaff23-snap-gene-43.39	Cup_vs_Pad	-1.11804	down	0.00495	0.0274362
protein translation factor SUI1 homolog	VaccDscaff4-snap-gene-174.23	Cup_vs_Pad	-1.11623	down	0.0002	0.00178731
GDP-mannose 3,5-epimerase 1-like	VaccDscaff1397-augustus-gene-0.2	Cup_vs_Pad	-1.11407	down	0.0002	0.00178731
exocyst complex component sec3A	VaccDscaff18-snap-gene-35.30	Cup_vs_Pad	-1.10567	down	0.0005	0.00400018
weak chloroplast movement under blue light protein (DUF827)	VaccDscaff34-augustus-gene-284.39	Cup_vs_Pad	-1.10402	down	5e-05	0.000509113
Subtilase family protein	VaccDscaff24-augustus-gene-154.26	Cup_vs_Pad	-1.10018	down	5e-05	0.000509113
elongation factor 1-alpha-like	VaccDscaff47-snap-gene-79.33	Cup_vs_Pad	-1.09579	down	0.00085	0.00632968
DUTP-PYROPHOSPHATASE-LIKE 1	VaccDscaff7-snap-gene-35.33	Cup_vs_Pad	-1.08966	down	5e-05	0.000509113
probable metal-nicotianamine transporter YSL12	VaccDscaff1-augustus-gene-147.21	Cup_vs_Pad	-1.07591	down	5e-05	0.000509113
DNA-binding protein, putative (duplicated DUF1399)	VaccDscaff18-augustus-gene-274.20	Cup_vs_Pad	-1.0694	down	5e-05	0.000509113
CYCLIN D3;2	VaccDscaff23-augustus-gene-312.33	Cup_vs_Pad	-1.06904	down	0.00475	0.0265277
non-specific phospholipase C3	VaccDscaff22-snap-gene-67.43	Cup_vs_Pad	-1.05231	down	0.00125	0.0087766
hypothetical protein	VaccDscaff4-augustus-gene-224.34	Cup_vs_Pad	-1.05216	down	0.001	0.0072762
CCT motif -containing response regulator protein	VaccDscaff4-snap-gene-355.37	Cup_vs_Pad	-1.0447	down	0.00395	0.0227778
probable aquaporin PIP1-2	VaccDscaff23-augustus-gene-103.24	Cup_vs_Pad	-1.0377	down	0.0005	0.00400018
eukaryotic translation initiation factor 2D	VaccDscaff3-snap-gene-226.36	Cup_vs_Pad	-1.03087	down	0.00025	0.00217815
CONSTANS-like 9	VaccDscaff1-augustus-gene-404.27	Cup_vs_Pad	-1.02618	down	5e-05	0.000509113
survival motor neuron domain containing 1	VaccDscaff34-augustus-gene-206.16	Cup_vs_Pad	-1.01057	down	5e-05	0.000509113
F-BOX WITH WD-40 2	VaccDscaff60-snap-gene-0.48	Cup_vs_Pad	-1.00762	down	0.00135	0.00935942
CTC-interacting domain 9	VaccDscaff1-augustus-gene-398.31	Cup_vs_Pad	-1.00749	down	5e-05	0.000509113
squamosa promoter-binding-like protein 7	VaccDscaff22-augustus-gene-46.33	Cup_vs_Pad	-1.00463	down	0.0003	0.00255629
HXXXD-type acyl-transferase family protein	VaccDscaff4-augustus-gene-121.28	Cup_vs_Pad	-0.998133	down	5e-05	0.000509113
DNA polymerase delta catalytic subunit-like	VaccDscaff39-snap-gene-136.13	Cup_vs_Pad	-0.994762	down	0.0054	0.0294661
cysteine and histidine-rich domain-containing protein RAR1	VaccDscaff29-snap-gene-77.29	Cup_vs_Pad	-0.985773	down	0.0017	0.0112779
hexokinase-2, chloroplastic	VaccDscaff23-augustus-gene-347.25	Cup_vs_Pad	-0.981574	down	5e-05	0.000509113
potassium transporter 1	VaccDscaff47-augustus-gene-112.19	Cup_vs_Pad	-0.978951	down	5e-05	0.000509113
highly ABA-induced PP2C protein 2	VaccDscaff28-augustus-gene-305.37	Cup_vs_Pad	-0.978285	down	5e-05	0.000509113
abhydrolase domain containing 17B, depalmitoylase	VaccDscaff18-augustus-gene-308.27	Cup_vs_Pad	-0.971826	down	0.0054	0.0294661
cytochrome P450, family 86, subfamily A, polypeptide 8	VaccDscaff23-processed-gene-103.0	Cup_vs_Pad	-0.966929	down	5e-05	0.000509113
phosphoenolpyruvate carboxylase 4	VaccDscaff28-snap-gene-239.29	Cup_vs_Pad	-0.96186	down	0.00775	0.0395426
cytochrome c oxidase subunit 1	VaccDscaff1594-snap-gene-0.9	Cup_vs_Pad	-0.961134	down	5e-05	0.000509113
glycosylphosphatidylinositol-anchored lipid protein transfer 1	VaccDscaff360-snap-gene-0.36	Cup_vs_Pad	-0.957873	down	5e-05	0.000509113
GATA transcription factor 11	VaccDscaff28-augustus-gene-291.23	Cup_vs_Pad	-0.946644	down	0.0011	0.00788288
poltergeist like 1	VaccDscaff3-augustus-gene-371.12	Cup_vs_Pad	-0.928995	down	0.0074	0.0380901
dCTP pyrophosphatase 1	VaccDscaff47-augustus-gene-134.34	Cup_vs_Pad	-0.92731	down	5e-05	0.000509113
calnexin	VaccDscaff50-snap-gene-18.48	Cup_vs_Pad	-0.926898	down	5e-05	0.000509113
Duplicated homeodomain-like superfamily protein	VaccDscaff18-augustus-gene-245.14	Cup_vs_Pad	-0.925116	down	5e-05	0.000509113
glutathione S-transferase PHI 9	VaccDscaff3-augustus-gene-210.28	Cup_vs_Pad	-0.921656	down	5e-05	0.000509113
ARM repeat superfamily protein	VaccDscaff28-augustus-gene-65.17	Cup_vs_Pad	-0.914591	down	5e-05	0.000509113
leucine-rich repeat/extensin 2	VaccDscaff23-processed-gene-64.0	Cup_vs_Pad	-0.911118	down	5e-05	0.000509113
Transcriptional factor B3 family protein / auxin-responsive factor AUX/IAA-like protein	VaccDscaff23-snap-gene-355.33	Cup_vs_Pad	-0.908002	down	5e-05	0.000509113
fatty acid desaturase 7	VaccDscaff15-snap-gene-311.36	Cup_vs_Pad	-0.907207	down	5e-05	0.000509113
putative cleavage factor complex subunit	VaccDscaff30-processed-gene-241.5	Cup_vs_Pad	-0.906971	down	5e-05	0.000509113
ferric reduction oxidase 7	VaccDscaff34-augustus-gene-198.23	Cup_vs_Pad	-0.893591	down	5e-05	0.000509113
homeobox protein 21	VaccDscaff42-augustus-gene-84.31	Cup_vs_Pad	-0.891679	down	5e-05	0.000509113
ubiquitin-specific protease 10	VaccDscaff49-augustus-gene-5.25	Cup_vs_Pad	-0.891131	down	0.0008	0.00600935
LOW protein: UPF0503-like protein, putative (DUF740)	VaccDscaff34-processed-gene-258.3	Cup_vs_Pad	-0.880117	down	5e-05	0.000509113
chloroplast thylakoid lumen protein	VaccDscaff23-snap-gene-35.44	Cup_vs_Pad	-0.879311	down	0.0013	0.0090707
beta-xylosidase 2	VaccDscaff51-augustus-gene-7.32	Cup_vs_Pad	-0.877076	down	0.0035	0.0206034
Sec14p-like phosphatidylinositol transfer family protein	VaccDscaff90-augustus-gene-3.23	Cup_vs_Pad	-0.865398	down	0.0095	0.0465232
SUMO activating enzyme 1B	VaccDscaff34-augustus-gene-72.30	Cup_vs_Pad	-0.864419	down	0.0002	0.00178731
Bifunctional inhibitor/lipid-transfer protein/seed storage 2S albumin superfamily protein	VaccDscaff3-augustus-gene-34.30	Cup_vs_Pad	-0.863863	down	5e-05	0.000509113
AMP-dependent synthetase and ligase family protein	VaccDscaff23-augustus-gene-48.44	Cup_vs_Pad	-0.861721	down	5e-05	0.000509113
RING/U-box superfamily protein	VaccDscaff28-processed-gene-348.9	Cup_vs_Pad	-0.860758	down	0.0076	0.0389428
Integrase-type DNA-binding superfamily protein	VaccDscaff47-augustus-gene-190.29	Cup_vs_Pad	-0.860641	down	5e-05	0.000509113
GDSL-like Lipase/Acylhydrolase superfamily protein	VaccDscaff14-augustus-gene-288.27	Cup_vs_Pad	-0.858386	down	5e-05	0.000509113
DNA replication licensing factor MCM5-like	VaccDscaff6-augustus-gene-387.32	Cup_vs_Pad	-0.852721	down	5e-05	0.000509113
PHD finger family protein / bromo-adjacent homology (BAH) domain-containing protein	VaccDscaff28-snap-gene-47.31	Cup_vs_Pad	-0.852326	down	0.0004	0.00328645
Leucine-rich receptor-like protein kinase family protein	VaccDscaff4-augustus-gene-131.32	Cup_vs_Pad	-0.851951	down	5e-05	0.000509113
ACT domain repeat 8	VaccDscaff46-augustus-gene-15.16	Cup_vs_Pad	-0.849224	down	5e-05	0.000509113
peptidase M20/M25/M40 family protein	VaccDscaff4-augustus-gene-309.25	Cup_vs_Pad	-0.838751	down	5e-05	0.000509113
Plant neutral invertase family protein	VaccDscaff30-snap-gene-103.14	Cup_vs_Pad	-0.837463	down	5e-05	0.000509113
DnaJ heat shock protein family (Hsp40) member B4	VaccDscaff20-augustus-gene-268.24	Cup_vs_Pad	-0.831114	down	5e-05	0.000509113
allene oxide synthase	VaccDscaff23-augustus-gene-332.35	Cup_vs_Pad	-0.828311	down	5e-05	0.000509113
sphinganine C4-monooxygenase 1	VaccDscaff3-augustus-gene-82.28	Cup_vs_Pad	-0.821262	down	0.00015	0.00138565
PLAT/LH2 domain-containing lipoxygenase family protein	VaccDscaff4-augustus-gene-272.25	Cup_vs_Pad	-0.802467	down	0.0067	0.035103
Kinase interacting (KIP1-like) family protein	VaccDscaff1-processed-gene-81.4	Cup_vs_Pad	-0.797328	down	5e-05	0.000509113
Galactosyltransferase family protein	VaccDscaff4-augustus-gene-364.34	Cup_vs_Pad	-0.792678	down	0.0048	0.0267622
Homeodomain-like superfamily protein	VaccDscaff3-augustus-gene-7.23	Cup_vs_Pad	-0.790666	down	0.0003	0.00255629
Heat shock protein 70 (Hsp 70) family protein	VaccDscaff4-processed-gene-425.20	Cup_vs_Pad	-0.787137	down	5e-05	0.000509113
heat shock cognate protein 80	VaccDscaff1-snap-gene-453.41	Cup_vs_Pad	-0.783134	down	0.00335	0.0198581
Protein kinase superfamily protein	VaccDscaff3-snap-gene-215.27	Cup_vs_Pad	-0.769516	down	5e-05	0.000509113
cell wall protein precursor	VaccDscaff52-snap-gene-6.30	Cup_vs_Pad	-0.765076	down	5e-05	0.000509113
zinc finger CCCH domain-containing protein 14-like	VaccDscaff23-snap-gene-365.40	Cup_vs_Pad	-0.763383	down	0.0097	0.0473093
S-adenosyl-L-methionine-dependent methyltransferases superfamily protein	VaccDscaff3-processed-gene-369.13	Cup_vs_Pad	-0.763268	down	5e-05	0.000509113
canopy FGF signaling regulator 1	VaccDscaff12-augustus-gene-34.33	Cup_vs_Pad	-0.762877	down	5e-05	0.000509113
Polynucleotidyl transferase, ribonuclease H-like superfamily protein	VaccDscaff36-augustus-gene-86.31	Cup_vs_Pad	-0.751493	down	5e-05	0.000509113
membrane-associated kinase regulator	VaccDscaff26-augustus-gene-49.32	Cup_vs_Pad	-0.750302	down	0.00075	0.00568581
Structural maintenance of chromosomes (SMC) family protein	VaccDscaff23-augustus-gene-331.24	Cup_vs_Pad	-0.7494	down	0.00815	0.0412057
centromere protein C	VaccDscaff34-snap-gene-34.31	Cup_vs_Pad	-0.747065	down	0.0001	0.000960986
glycine-rich protein	VaccDscaff14-augustus-gene-383.37	Cup_vs_Pad	-0.728151	down	0.00525	0.0287909
movement protein binding protein 2C	VaccDscaff42-augustus-gene-142.18	Cup_vs_Pad	-0.726796	down	0.0076	0.0389428
PDS5 cohesin associated factor A	VaccDscaff28-snap-gene-65.21	Cup_vs_Pad	-0.726329	down	5e-05	0.000509113
NAC (No Apical Meristem) domain transcriptional regulator superfamily protein	VaccDscaff3-augustus-gene-244.22	Cup_vs_Pad	-0.724812	down	0.00355	0.0208507
EFR3 homolog A	VaccDscaff34-augustus-gene-185.24	Cup_vs_Pad	-0.724432	down	0.0034	0.0201079
myb-like transcription factor family protein	VaccDscaff28-augustus-gene-225.19	Cup_vs_Pad	-0.707657	down	0.00685	0.0357498
winged-helix DNA-binding transcription factor family protein	VaccDscaff47-augustus-gene-167.22	Cup_vs_Pad	-0.707583	down	5e-05	0.000509113
histone H2A 12	VaccDscaff47-augustus-gene-91.31	Cup_vs_Pad	-0.704916	down	0.00325	0.0193808
2-aminoethanethiol dioxygenase, putative (DUF1637)	VaccDscaff29-augustus-gene-278.22	Cup_vs_Pad	-0.694466	down	0.00105	0.00757987
fucosyltransferase 13	VaccDscaff23-augustus-gene-356.25	Cup_vs_Pad	-0.689386	down	5e-05	0.000509113
Nucleotide-sugar transporter family protein	VaccDscaff1-snap-gene-287.31	Cup_vs_Pad	-0.688533	down	5e-05	0.000509113
Pmr5/Cas1p GDSL/SGNH-like acyl-esterase family protein (DUF828)	VaccDscaff47-processed-gene-111.7	Cup_vs_Pad	-0.688422	down	5e-05	0.000509113
Transducin family protein / WD-40 repeat family protein	VaccDscaff4-snap-gene-416.22	Cup_vs_Pad	-0.676058	down	5e-05	0.000509113
oxidoreductase, 2OG-Fe(II) oxygenase family protein	VaccDscaff39-augustus-gene-88.14	Cup_vs_Pad	-0.675575	down	0.0008	0.00600935
Major facilitator superfamily protein	VaccDscaff1-augustus-gene-165.47	Cup_vs_Pad	-0.645639	down	5e-05	0.000509113
aldehyde dehydrogenase 3F1	VaccDscaff42-augustus-gene-17.42	Cup_vs_Pad	-0.638209	down	0.00025	0.00217815
RNA-binding (RRM/RBD/RNP motifs) family protein	VaccDscaff1-augustus-gene-432.28	Cup_vs_Pad	0.637129	up	0.00675	0.035322
Cytochrome P450 superfamily protein	VaccDscaff29-snap-gene-127.41	Cup_vs_Pad	0.644718	up	0.0009	0.00664913
Eukaryotic aspartyl protease family protein	VaccDscaff29-processed-gene-254.11	Cup_vs_Pad	0.654194	up	0.0011	0.00788288
pumilio 2	VaccDscaff47-snap-gene-100.25	Cup_vs_Pad	0.670459	up	0.0003	0.00255629
Protein phosphatase 1 regulatory subunit SDS22 homolog	VaccDscaff1-processed-gene-355.5	Cup_vs_Pad	0.672692	up	0.006	0.0321144
Copper amine oxidase family protein	VaccDscaff3-augustus-gene-440.43	Cup_vs_Pad	0.68018	up	5e-05	0.000509113
Transmembrane amino acid transporter family protein	VaccDscaff28-snap-gene-28.41	Cup_vs_Pad	0.681863	up	5e-05	0.000509113
Phototropic-responsive NPH3 family protein	VaccDscaff51-augustus-gene-16.30	Cup_vs_Pad	0.689098	up	0.00405	0.023265
RAB GTPase homolog A1F	VaccDscaff39-augustus-gene-244.32	Cup_vs_Pad	0.693995	up	5e-05	0.000509113
Sec14p-like phosphatidylinositol transfer family protein	VaccDscaff116-augustus-gene-3.73	Cup_vs_Pad	0.696427	up	0.006	0.0321144
dicer-like 1	VaccDscaff1-snap-gene-0.31	Cup_vs_Pad	0.698467	up	0.0003	0.00255629
B-box type zinc finger protein with CCT domain-containing protein	VaccDscaff28-snap-gene-218.19	Cup_vs_Pad	0.699093	up	5e-05	0.000509113
putative transcription factor TFIIA complex large subunit Toa1	VaccDscaff47-augustus-gene-103.28	Cup_vs_Pad	0.703056	up	0.00575	0.0309915
DEAD-box ATP-dependent RNA helicase 30-like	VaccDscaff34-augustus-gene-92.31	Cup_vs_Pad	0.703354	up	0.00025	0.00217815
SNARE associated Golgi protein family	VaccDscaff46-augustus-gene-60.16	Cup_vs_Pad	0.703697	up	5e-05	0.000509113
membrane-anchored ubiquitin-fold protein 3-like	VaccDscaff47-augustus-gene-183.39	Cup_vs_Pad	0.704442	up	0.00865	0.0432732
Single hybrid motif superfamily protein	VaccDscaff24-snap-gene-161.31	Cup_vs_Pad	0.706004	up	0.0001	0.000960986
two pore calcium channel protein 1A	VaccDscaff37-snap-gene-50.46	Cup_vs_Pad	0.710821	up	5e-05	0.000509113
elongation factor family protein	VaccDscaff29-augustus-gene-327.29	Cup_vs_Pad	0.711584	up	5e-05	0.000509113
Walls Are Thin 1	VaccDscaff18-augustus-gene-20.19	Cup_vs_Pad	0.714349	up	5e-05	0.000509113
strigolactone esterase D14-like	VaccDscaff97-augustus-gene-0.27	Cup_vs_Pad	0.714993	up	5e-05	0.000509113
NADH-dependent glutamate synthase 1	VaccDscaff48-snap-gene-100.43	Cup_vs_Pad	0.715406	up	0.0004	0.00328645
secretion-associated RAS super family 2	VaccDscaff3-augustus-gene-74.33	Cup_vs_Pad	0.717185	up	0.0013	0.0090707
O-glucosyltransferase rumi	VaccDscaff23-processed-gene-105.1	Cup_vs_Pad	0.724272	up	5e-05	0.000509113
P-loop containing nucleoside triphosphate hydrolases superfamily protein	VaccDscaff6-augustus-gene-267.16	Cup_vs_Pad	0.725368	up	5e-05	0.000509113
Protein kinase superfamily protein	VaccDscaff23-snap-gene-339.39	Cup_vs_Pad	0.726488	up	0.0064	0.0337963
UDP-glucose 6-dehydrogenase family protein	VaccDscaff18-processed-gene-324.3	Cup_vs_Pad	0.727837	up	0.00015	0.00138565
WD repeat-containing protein	VaccDscaff23-augustus-gene-235.20	Cup_vs_Pad	0.728141	up	0.0032	0.0191338
Translation initiation factor IF6	VaccDscaff39-snap-gene-103.32	Cup_vs_Pad	0.729822	up	5e-05	0.000509113
Mitochondrial glycoprotein family protein	VaccDscaff48-augustus-gene-76.40	Cup_vs_Pad	0.730341	up	5e-05	0.000509113
haloacid dehalogenase like hydrolase domain containing 3 L homeolog	VaccDscaff29-augustus-gene-309.36	Cup_vs_Pad	0.731391	up	5e-05	0.000509113
amino acid permease 3	VaccDscaff3-augustus-gene-242.34	Cup_vs_Pad	0.732627	up	5e-05	0.000509113
radical SAM domain-containing protein / GCN5-related N-acetyltransferase (GNAT) family protein	VaccDscaff4-augustus-gene-379.47	Cup_vs_Pad	0.733673	up	0.00015	0.00138565
hypersensitive-induced response protein-like protein 2	VaccDscaff30-processed-gene-329.9	Cup_vs_Pad	0.739505	up	0.00035	0.00292308
40S ribosomal protein S21-like	VaccDscaff1-augustus-gene-33.33	Cup_vs_Pad	0.741315	up	5e-05	0.000509113
hydroxyproline-rich glycoprotein family protein	VaccDscaff42-augustus-gene-76.27	Cup_vs_Pad	0.741821	up	0.0036	0.0210985
SIGNAL PEPTIDE PEPTIDASE-LIKE 2	VaccDscaff28-snap-gene-45.31	Cup_vs_Pad	0.743852	up	0.00095	0.00696513
C2H2-like zinc finger protein	VaccDscaff34-augustus-gene-304.23	Cup_vs_Pad	0.744546	up	5e-05	0.000509113
oligopeptide transporter	VaccDscaff145-augustus-gene-0.34	Cup_vs_Pad	0.745546	up	5e-05	0.000509113
serine/arginine repetitive matrix 1	VaccDscaff19-snap-gene-356.43	Cup_vs_Pad	0.747187	up	0.0018	0.0118272
chorismate mutase 1	VaccDscaff18-snap-gene-329.39	Cup_vs_Pad	0.747716	up	5e-05	0.000509113
9-cis-epoxycarotenoid dioxygenase	VaccDscaff1-processed-gene-398.3	Cup_vs_Pad	0.75408	up	0.00065	0.00502564
zinc transporter 5-like	VaccDscaff24-augustus-gene-167.31	Cup_vs_Pad	0.755183	up	5e-05	0.000509113
Major facilitator superfamily protein	VaccDscaff39-snap-gene-282.42	Cup_vs_Pad	0.756044	up	5e-05	0.000509113
galacturonic acid kinase	VaccDscaff23-augustus-gene-77.28	Cup_vs_Pad	0.757952	up	0.0001	0.000960986
POX (plant homeobox) family protein	VaccDscaff28-augustus-gene-39.22	Cup_vs_Pad	0.759907	up	5e-05	0.000509113
C-terminal cysteine residue is changed to a serine 1	VaccDscaff35-augustus-gene-87.38	Cup_vs_Pad	0.762177	up	0.0026	0.0160553
putative U3 snoRNP protein Nop56	VaccDscaff34-processed-gene-77.5	Cup_vs_Pad	0.770641	up	0.00805	0.0407922
Auxin-responsive GH3 family protein	VaccDscaff1050-augustus-gene-0.2	Cup_vs_Pad	0.771131	up	5e-05	0.000509113
Xanthine/uracil permease family protein	VaccDscaff23-augustus-gene-328.37	Cup_vs_Pad	0.77239	up	0.0095	0.0465232
RNA polymerase II subunit B1 CTD phosphatase RPAP2-like protein	VaccDscaff3-snap-gene-69.36	Cup_vs_Pad	0.778794	up	0.00155	0.0104737
glycosyltransferase 18	VaccDscaff29-processed-gene-77.6	Cup_vs_Pad	0.78668	up	5e-05	0.000509113
Homeobox-leucine zipper protein family	VaccDscaff32-augustus-gene-265.14	Cup_vs_Pad	0.795935	up	0.01	0.0484994
cytidinediphosphate diacylglycerol synthase 4	VaccDscaff22-snap-gene-43.33	Cup_vs_Pad	0.807724	up	0.0024	0.0150115
serine carboxypeptidase-like 25	VaccDscaff18-processed-gene-320.8	Cup_vs_Pad	0.818467	up	0.00045	0.00364749
RPM1 interacting protein 2	VaccDscaff29-snap-gene-84.26	Cup_vs_Pad	0.820577	up	0.0063	0.033355
senescence-associated family protein, putative (DUF581)	VaccDscaff23-augustus-gene-234.11	Cup_vs_Pad	0.821082	up	0.00025	0.00217815
P-glycoprotein 2	VaccDscaff3-augustus-gene-382.27	Cup_vs_Pad	0.822505	up	0.00385	0.0222963
NIFU-like protein 2	VaccDscaff34-augustus-gene-217.28	Cup_vs_Pad	0.833725	up	5e-05	0.000509113
suppressor	VaccDscaff48-processed-gene-15.8	Cup_vs_Pad	0.834929	up	0.0016	0.0107463
arabinogalactan protein 18	VaccDscaff454-augustus-gene-0.22	Cup_vs_Pad	0.835305	up	5e-05	0.000509113
UDP-D-glucuronate 4-epimerase 6	VaccDscaff237-augustus-gene-0.44	Cup_vs_Pad	0.83542	up	0.00365	0.0213397
tyrosyl-DNA phosphodiesterase 2	VaccDscaff9-augustus-gene-120.28	Cup_vs_Pad	0.840595	up	5e-05	0.000509113
thaumatin-like protein 1a	VaccDscaff23-snap-gene-345.31	Cup_vs_Pad	0.841716	up	0.0001	0.000960986
Tetratricopeptide repeat (TPR)-like superfamily protein	VaccDscaff34-processed-gene-307.6	Cup_vs_Pad	0.843072	up	5e-05	0.000509113
Cystathionine beta-synthase (CBS) family protein	VaccDscaff34-augustus-gene-139.28	Cup_vs_Pad	0.845185	up	5e-05	0.000509113
FtsH extracellular protease family	VaccDscaff39-processed-gene-233.3	Cup_vs_Pad	0.847351	up	0.00025	0.00217815
Uncharacterized protein family (UPF0497)	VaccDscaff4-snap-gene-366.36	Cup_vs_Pad	0.85954	up	0.0079	0.040162
ATPase, V1 complex, subunit B protein	VaccDscaff39-augustus-gene-42.21	Cup_vs_Pad	0.860786	up	0.00315	0.0188828
Eukaryotic aspartyl protease family protein	VaccDscaff39-snap-gene-94.24	Cup_vs_Pad	0.860896	up	0.0023	0.0144852
HD-ZIP IV family of homeobox-leucine zipper protein with lipid-binding START domain-containing protein	VaccDscaff4-augustus-gene-423.32	Cup_vs_Pad	0.860903	up	0.0001	0.000960986
peroxidase superfamily protein	VaccDscaff60-augustus-gene-3.27	Cup_vs_Pad	0.862944	up	5e-05	0.000509113
mitochondrial import inner membrane translocase subunit Tim9-like	VaccDscaff34-augustus-gene-310.26	Cup_vs_Pad	0.869519	up	5e-05	0.000509113
serine and arginine repetitive matrix 1	VaccDscaff24-augustus-gene-77.42	Cup_vs_Pad	0.872231	up	5e-05	0.000509113
Transducin/WD40 repeat-like superfamily protein	VaccDscaff24-snap-gene-224.23	Cup_vs_Pad	0.875973	up	0.00615	0.0327138
plastid developmental protein DAG	VaccDscaff133-snap-gene-1.33	Cup_vs_Pad	0.877564	up	5e-05	0.000509113
DegP protease 10	VaccDscaff17-snap-gene-199.37	Cup_vs_Pad	0.878739	up	5e-05	0.000509113
Major facilitator superfamily protein	VaccDscaff1-augustus-gene-69.26	Cup_vs_Pad	0.880566	up	5e-05	0.000509113
EXORDIUM like 3	VaccDscaff29-processed-gene-81.7	Cup_vs_Pad	0.882307	up	0.0024	0.0150115
basic helix-loop-helix (bHLH) DNA-binding superfamily protein	VaccDscaff8-snap-gene-97.38	Cup_vs_Pad	0.883216	up	0.00145	0.00992179
histone deacetylase 2	VaccDscaff3-snap-gene-418.26	Cup_vs_Pad	0.884416	up	5e-05	0.000509113
Tetratricopeptide repeat (TPR)-like superfamily protein	VaccDscaff48-augustus-gene-102.29	Cup_vs_Pad	0.88835	up	0.0004	0.00328645
phototropin 1	VaccDscaff24-augustus-gene-91.31	Cup_vs_Pad	0.889523	up	5e-05	0.000509113
ribonucleotide reductase 2A	VaccDscaff1-snap-gene-63.23	Cup_vs_Pad	0.890255	up	0.0084	0.0422447
Ribosomal L38e protein family	VaccDscaff3-snap-gene-287.26	Cup_vs_Pad	0.891951	up	0.00015	0.00138565
RNA-binding (RRM/RBD/RNP motifs) family protein	VaccDscaff112-snap-gene-2.25	Cup_vs_Pad	0.894972	up	0.00085	0.00632968
carbonic anhydrase 2	VaccDscaff2-snap-gene-262.29	Cup_vs_Pad	0.895403	up	0.0031	0.0186275
MATE efflux family protein	VaccDscaff3-snap-gene-104.28	Cup_vs_Pad	0.901407	up	0.00505	0.0278692
GDP-L-galactose phosphorylase 1	VaccDscaff93-augustus-gene-2.31	Cup_vs_Pad	0.904323	up	0.0011	0.00788288
protein arginine methyltransferase 10	VaccDscaff60-snap-gene-0.49	Cup_vs_Pad	0.905115	up	0.00025	0.00217815
basic helix-loop-helix (bHLH) DNA-binding superfamily protein	VaccDscaff28-processed-gene-141.1	Cup_vs_Pad	0.905369	up	0.00045	0.00364749
ATPase family, AAA domain containing 3A	VaccDscaff48-augustus-gene-108.39	Cup_vs_Pad	0.90707	up	0.00145	0.00992179
CBL-interacting protein kinase 24-like	VaccDscaff40-snap-gene-249.22	Cup_vs_Pad	0.910079	up	0.0013	0.0090707
protein kinase 1	VaccDscaff28-augustus-gene-169.13	Cup_vs_Pad	0.914217	up	5e-05	0.000509113
oxidoreductases, acting on NADH or NADPH, quinone or similar compound as acceptor	VaccDscaff47-augustus-gene-125.23	Cup_vs_Pad	0.917998	up	5e-05	0.000509113
LURP-one-like protein (DUF567)	VaccDscaff34-augustus-gene-42.48	Cup_vs_Pad	0.926366	up	5e-05	0.000509113
26S proteasome regulatory subunit S2 1A	VaccDscaff39-snap-gene-285.26	Cup_vs_Pad	0.927942	up	0.00295	0.017862
transducin (beta)-like 3	VaccDscaff29-snap-gene-16.26	Cup_vs_Pad	0.933235	up	0.01015	0.0490958
nuclear assembly factor 1 ribonucleoprotein	VaccDscaff52-snap-gene-8.31	Cup_vs_Pad	0.934009	up	0.0001	0.000960986
Exostosin family protein	VaccDscaff4-augustus-gene-392.40	Cup_vs_Pad	0.937144	up	0.0002	0.00178731
Octicosapeptide/Phox/Bem1p (PB1) domain-containing protein / tetratricopeptide repeat (TPR)-containing protein	VaccDscaff28-augustus-gene-78.17	Cup_vs_Pad	0.939089	up	0.0013	0.0090707
RING/U-box superfamily protein	VaccDscaff23-augustus-gene-11.30	Cup_vs_Pad	0.944432	up	0.00325	0.0193808
RNA polymerase I and III subunit C	VaccDscaff5-augustus-gene-411.31	Cup_vs_Pad	0.949144	up	0.00065	0.00502564
extensin 3	VaccDscaff3-augustus-gene-101.22	Cup_vs_Pad	0.956297	up	0.0004	0.00328645
SOS3-interacting protein 3	VaccDscaff70-processed-gene-7.13	Cup_vs_Pad	0.956587	up	0.0016	0.0107463
LURP-one-like protein (DUF567)	VaccDscaff1-augustus-gene-256.30	Cup_vs_Pad	0.958996	up	0.00115	0.00818736
WD repeat domain 3	VaccDscaff26-augustus-gene-233.24	Cup_vs_Pad	0.961301	up	0.0086	0.0430663
CP12 domain-containing protein 2	VaccDscaff47-snap-gene-193.48	Cup_vs_Pad	0.963102	up	0.0004	0.00328645
testis expressed 10	VaccDscaff29-snap-gene-257.35	Cup_vs_Pad	0.970445	up	0.00275	0.0168337
hypersensitive-induced response protein-like protein 1	VaccDscaff42-processed-gene-180.2	Cup_vs_Pad	0.975159	up	0.00475	0.0265277
DEAD-box ATP-dependent RNA helicase 5-like	VaccDscaff47-snap-gene-4.36	Cup_vs_Pad	0.977196	up	0.00045	0.00364749
indoleacetic acid-induced protein 16	VaccDscaff22-augustus-gene-341.40	Cup_vs_Pad	0.987387	up	5e-05	0.000509113
F-box family protein	VaccDscaff47-processed-gene-187.18	Cup_vs_Pad	0.987867	up	0.0007	0.00535742
major facilitator superfamily domain containing 5	VaccDscaff48-augustus-gene-103.35	Cup_vs_Pad	0.98891	up	5e-05	0.000509113
Erv1/Alr family protein	VaccDscaff14-augustus-gene-349.34	Cup_vs_Pad	0.98992	up	0.0023	0.0144852
Ca(2+)-dependent nuclease family protein	VaccDscaff29-snap-gene-116.34	Cup_vs_Pad	0.990743	up	0.0007	0.00535742
non-intrinsic ABC protein 7	VaccDscaff29-snap-gene-102.34	Cup_vs_Pad	0.991865	up	0.00165	0.0110142
Pectate lyase family protein	VaccDscaff4-augustus-gene-378.35	Cup_vs_Pad	0.99241	up	5e-05	0.000509113
MAP kinase kinase 7	VaccDscaff3-processed-gene-42.8	Cup_vs_Pad	0.994594	up	5e-05	0.000509113
CBL-interacting protein kinase 25	VaccDscaff34-augustus-gene-51.34	Cup_vs_Pad	0.995835	up	0.0003	0.00255629
plastid movement impaired1	VaccDscaff31-processed-gene-334.11	Cup_vs_Pad	1.01109	up	5e-05	0.000509113
UDP-XYL synthase 6	VaccDscaff28-processed-gene-301.31	Cup_vs_Pad	1.02193	up	5e-05	0.000509113
Plant-specific transcription factor YABBY family protein	VaccDscaff46-snap-gene-21.25	Cup_vs_Pad	1.02277	up	0.0065	0.0342384
homeobox knotted-like protein	VaccDscaff46-augustus-gene-10.21	Cup_vs_Pad	1.02287	up	0.0011	0.00788288
SERINE CARBOXYPEPTIDASE-LIKE 49	VaccDscaff48-augustus-gene-49.41	Cup_vs_Pad	1.02783	up	0.0007	0.00535742
SEC14 cytosolic factor family protein / phosphoglyceride transfer family protein	VaccDscaff3-augustus-gene-218.15	Cup_vs_Pad	1.02861	up	0.00415	0.0237389
TBP-associated factor 13	VaccDscaff47-augustus-gene-192.26	Cup_vs_Pad	1.02923	up	0.00555	0.0300974
hypothetical protein (DUF581)	VaccDscaff3-augustus-gene-359.30	Cup_vs_Pad	1.03488	up	0.00015	0.00138565
TRICHOME BIREFRINGENCE-LIKE 43	VaccDscaff1-snap-gene-320.34	Cup_vs_Pad	1.0357	up	0.00885	0.0440403
ubiquitin-conjugating enzyme 25	VaccDscaff39-snap-gene-262.42	Cup_vs_Pad	1.03955	up	0.00545	0.0296438
phosphoprotein phosphatase inhibitor	VaccDscaff48-snap-gene-79.42	Cup_vs_Pad	1.0405	up	0.0059	0.0316691
expansin-like A1	VaccDscaff42-augustus-gene-212.24	Cup_vs_Pad	1.04179	up	5e-05	0.000509113
WRKY family transcription factor	VaccDscaff39-augustus-gene-278.17	Cup_vs_Pad	1.04316	up	5e-05	0.000509113
pfkB-like carbohydrate kinase family protein	VaccDscaff13-augustus-gene-101.35	Cup_vs_Pad	1.05397	up	0.002	0.0128861
aldehyde dehydrogenase 2B7	VaccDscaff3-augustus-gene-174.24	Cup_vs_Pad	1.05409	up	5e-05	0.000509113
interferon related developmental regulator 1	VaccDscaff23-snap-gene-300.19	Cup_vs_Pad	1.0542	up	5e-05	0.000509113
nuclear assembly factor 1 ribonucleoprotein	VaccDscaff38-augustus-gene-249.38	Cup_vs_Pad	1.0594	up	0.0025	0.0155349
Major facilitator superfamily protein	VaccDscaff29-augustus-gene-22.27	Cup_vs_Pad	1.06317	up	5e-05	0.000509113
Hyp O-arabinosyltransferase-like protein	VaccDscaff18-snap-gene-180.20	Cup_vs_Pad	1.06657	up	0.002	0.0128861
class V chitinase	VaccDscaff39-snap-gene-25.31	Cup_vs_Pad	1.07442	up	0.0007	0.00535742
DNA polymerase epsilon 3, accessory subunit	VaccDscaff24-augustus-gene-119.35	Cup_vs_Pad	1.07946	up	5e-05	0.000509113
Homeodomain-like superfamily protein	VaccDscaff66-snap-gene-8.50	Cup_vs_Pad	1.08365	up	5e-05	0.000509113
plasma-membrane associated cation-binding protein 1	VaccDscaff82-augustus-gene-5.31	Cup_vs_Pad	1.08389	up	0.00555	0.0300974
DNA repair protein Rad4 family	VaccDscaff39-augustus-gene-57.27	Cup_vs_Pad	1.08744	up	0.004	0.0230233
phosphate transporter 1;7	VaccDscaff1-processed-gene-115.0	Cup_vs_Pad	1.09181	up	0.00355	0.0208507
Homeobox-leucine zipper protein family	VaccDscaff3-augustus-gene-163.13	Cup_vs_Pad	1.09898	up	5e-05	0.000509113
E3 ubiquitin-protein ligase makorin-like	VaccDscaff22-snap-gene-83.38	Cup_vs_Pad	1.10028	up	5e-05	0.000509113
homeobox 1	VaccDscaff4-snap-gene-362.43	Cup_vs_Pad	1.10188	up	0.0008	0.00600935
O-acetyltransferase family protein	VaccDscaff20-snap-gene-196.36	Cup_vs_Pad	1.10206	up	0.0001	0.000960986
disproportionating enzyme 2	VaccDscaff29-snap-gene-299.31	Cup_vs_Pad	1.10793	up	0.0006	0.00468546
acidic ribosomal protein P0	VaccDscaff29-augustus-gene-130.22	Cup_vs_Pad	1.11126	up	0.00495	0.0274362
Protein kinase superfamily protein	VaccDscaff23-snap-gene-34.30	Cup_vs_Pad	1.11456	up	0.0017	0.0112779
BTB and TAZ domain protein 4	VaccDscaff18-augustus-gene-258.26	Cup_vs_Pad	1.11615	up	5e-05	0.000509113
pseudouridine synthase 7	VaccDscaff47-processed-gene-3.6	Cup_vs_Pad	1.12114	up	0.0064	0.0337963
CONSTANS-like 1	VaccDscaff47-augustus-gene-89.34	Cup_vs_Pad	1.13275	up	0.0099	0.0481097
Potassium transporter family protein	VaccDscaff18-augustus-gene-359.34	Cup_vs_Pad	1.13513	up	0.009	0.0446415
nodulin MtN21 /EamA-like transporter family protein	VaccDscaff4-augustus-gene-307.24	Cup_vs_Pad	1.13797	up	0.00335	0.0198581
IQ-domain 1	VaccDscaff48-processed-gene-101.3	Cup_vs_Pad	1.1464	up	0.00265	0.0163189
Pigy upstream reading frame	VaccDscaff23-augustus-gene-8.32	Cup_vs_Pad	1.14842	up	0.00785	0.0399544
Glycoprotein membrane precursor GPI-anchored	VaccDscaff24-augustus-gene-24.29	Cup_vs_Pad	1.14889	up	5e-05	0.000509113
non-intrinsic ABC protein 3	VaccDscaff34-augustus-gene-57.28	Cup_vs_Pad	1.15113	up	0.00635	0.0335752
Zinc finger C-x8-C-x5-C-x3-H type family protein	VaccDscaff3-processed-gene-423.7	Cup_vs_Pad	1.1535	up	0.0005	0.00400018
Peptidyl-tRNA hydrolase family protein	VaccDscaff18-augustus-gene-293.18	Cup_vs_Pad	1.1627	up	0.00045	0.00364749
hypothetical protein	VaccDscaff18-augustus-gene-303.45	Cup_vs_Pad	1.16919	up	0.0089	0.0442415
aluminum sensitive 3	VaccDscaff34-augustus-gene-321.44	Cup_vs_Pad	1.1706	up	0.00705	0.0366072
endoglucanase 24-like	VaccDscaff23-augustus-gene-348.15	Cup_vs_Pad	1.17398	up	0.0068	0.0355387
pre-mRNA processing factor 18	VaccDscaff47-augustus-gene-175.26	Cup_vs_Pad	1.17524	up	5e-05	0.000509113
Heavy metal transport/detoxification superfamily protein	VaccDscaff38-augustus-gene-285.27	Cup_vs_Pad	1.17836	up	5e-05	0.000509113
with no lysine (K) kinase 4	VaccDscaff34-augustus-gene-285.28	Cup_vs_Pad	1.17909	up	5e-05	0.000509113
aminoalcoholphosphotransferase 1	VaccDscaff3-snap-gene-132.32	Cup_vs_Pad	1.18273	up	0.00165	0.0110142
MAF1 homolog, negative regulator of RNA polymerase III a	VaccDscaff3-processed-gene-103.9	Cup_vs_Pad	1.18275	up	0.00575	0.0309915
Transmembrane amino acid transporter family protein	VaccDscaff48-augustus-gene-8.26	Cup_vs_Pad	1.18575	up	0.00265	0.0163189
cytochrome P450, family 88, subfamily A, polypeptide 3	VaccDscaff1122-augustus-gene-0.3	Cup_vs_Pad	1.18885	up	0.00045	0.00364749
homolog of bacterial cytokinesis Z-ring protein FTSZ 1-1	VaccDscaff1-augustus-gene-444.34	Cup_vs_Pad	1.18977	up	0.00665	0.0348852
glutamine-dependent asparagine synthase 1	VaccDscaff47-augustus-gene-111.19	Cup_vs_Pad	1.19023	up	0.0001	0.000960986
K+ uptake permease 11	VaccDscaff28-snap-gene-126.21	Cup_vs_Pad	1.19152	up	0.0002	0.00178731
Phototropic-responsive NPH3 family protein	VaccDscaff47-augustus-gene-146.38	Cup_vs_Pad	1.19473	up	0.00865	0.0432732
sodium/calcium exchanger NCL2-like	VaccDscaff1278-snap-gene-0.5	Cup_vs_Pad	1.20262	up	0.00025	0.00217815
Transducin/WD40 repeat-like superfamily protein	VaccDscaff47-snap-gene-186.40	Cup_vs_Pad	1.21056	up	0.0057	0.03077
NAD(P)-binding Rossmann-fold superfamily protein	VaccDscaff24-augustus-gene-151.23	Cup_vs_Pad	1.21137	up	0.00575	0.0309915
Transducin/WD40 repeat-like superfamily protein	VaccDscaff1-snap-gene-373.47	Cup_vs_Pad	1.21239	up	0.0081	0.0409946
glycine-rich protein 2	VaccDscaff3-processed-gene-256.2	Cup_vs_Pad	1.21746	up	0.004	0.0230233
Phototropic-responsive NPH3 family protein	VaccDscaff24-augustus-gene-111.22	Cup_vs_Pad	1.2242	up	0.0001	0.000960986
kinesin 3	VaccDscaff6-augustus-gene-51.40	Cup_vs_Pad	1.22917	up	5e-05	0.000509113
calmodulin-binding receptor-like cytoplasmic kinase 2	VaccDscaff23-snap-gene-100.44	Cup_vs_Pad	1.23497	up	0.0002	0.00178731
RING/U-box superfamily protein	VaccDscaff34-augustus-gene-303.28	Cup_vs_Pad	1.23832	up	0.0019	0.0123531
putative glycerol-3-phosphate transporter 1	VaccDscaff48-processed-gene-89.2	Cup_vs_Pad	1.24234	up	0.004	0.0230233
basic helix-loop-helix (bHLH) DNA-binding superfamily protein	VaccDscaff23-augustus-gene-293.27	Cup_vs_Pad	1.24547	up	0.00075	0.00568581
hypoxia-responsive family protein / zinc finger (C3HC4-type RING finger) family protein	VaccDscaff32-augustus-gene-294.29	Cup_vs_Pad	1.25563	up	0.00225	0.0142218
tonoplast intrinsic protein 4;1	VaccDscaff28-augustus-gene-108.25	Cup_vs_Pad	1.25587	up	0.0013	0.0090707
metallothionein-like protein 1	VaccDscaff24-augustus-gene-82.33	Cup_vs_Pad	1.25828	up	5e-05	0.000509113
Leucine-rich repeat receptor-like protein kinase family protein	VaccDscaff34-augustus-gene-94.24	Cup_vs_Pad	1.26048	up	0.002	0.0128861
protein O-glucosyltransferase 1	VaccDscaff49-snap-gene-45.55	Cup_vs_Pad	1.27188	up	0.0003	0.00255629
cyclin-dependent kinase F-4-like	VaccDscaff47-augustus-gene-10.21	Cup_vs_Pad	1.27525	up	0.00055	0.00434745
Rho GTPase activating protein with PAK-box/P21-Rho-binding domain-containing protein	VaccDscaff22-augustus-gene-1.25	Cup_vs_Pad	1.2851	up	5e-05	0.000509113
magnesium transporter, putative (DUF803)	VaccDscaff3-snap-gene-415.26	Cup_vs_Pad	1.28906	up	5e-05	0.000509113
ABC-2 type transporter family protein	VaccDscaff39-augustus-gene-134.13	Cup_vs_Pad	1.29334	up	5e-05	0.000509113
laccase 14	VaccDscaff3-snap-gene-89.44	Cup_vs_Pad	1.30065	up	5e-05	0.000509113
slufate transporter 2;1	VaccDscaff42-snap-gene-50.34	Cup_vs_Pad	1.30215	up	5e-05	0.000509113
DEA(D/H)-box RNA helicase family protein	VaccDscaff46-augustus-gene-0.23	Cup_vs_Pad	1.30937	up	0.00025	0.00217815
putative U3 snoRNP-associated protein Utp7	VaccDscaff29-processed-gene-184.31	Cup_vs_Pad	1.31696	up	0.00065	0.00502564
14-3-3-like protein D	VaccDscaff39-processed-gene-72.2	Cup_vs_Pad	1.33187	up	5e-05	0.000509113
NAC domain containing protein 60	VaccDscaff41-augustus-gene-43.23	Cup_vs_Pad	1.3395	up	0.00135	0.00935942
TLC domain containing 2	VaccDscaff3-snap-gene-248.25	Cup_vs_Pad	1.35441	up	0.0052	0.0285584
RNA-binding KH domain-containing protein	VaccDscaff34-augustus-gene-214.32	Cup_vs_Pad	1.36032	up	5e-05	0.000509113
tubulin alpha-2 chain	VaccDscaff31-augustus-gene-295.31	Cup_vs_Pad	1.36067	up	5e-05	0.000509113
WRKY DNA-binding protein 14	VaccDscaff24-augustus-gene-148.55	Cup_vs_Pad	1.36412	up	0.00035	0.00292308
DNA polymerase I B, mitochondrial-like	VaccDscaff36-augustus-gene-35.32	Cup_vs_Pad	1.36966	up	0.0001	0.000960986
9-cis-epoxycarotenoid dioxygenase 2	VaccDscaff24-processed-gene-122.11	Cup_vs_Pad	1.37993	up	0.0003	0.00255629
J-domain protein required for chloroplast accumulation response 1	VaccDscaff23-augustus-gene-339.26	Cup_vs_Pad	1.40251	up	0.0001	0.000960986
with no lysine (K) kinase 5	VaccDscaff45-augustus-gene-60.17	Cup_vs_Pad	1.40252	up	5e-05	0.000509113
nitrile specifier protein 5	VaccDscaff811-snap-gene-0.10	Cup_vs_Pad	1.40552	up	5e-05	0.000509113
TRICHOME BIREFRINGENCE-LIKE 38	VaccDscaff24-augustus-gene-256.27	Cup_vs_Pad	1.41186	up	5e-05	0.000509113
RNA-binding (RRM/RBD/RNP motifs) family protein with retrovirus zinc finger-like domain-containing protein	VaccDscaff3-augustus-gene-36.31	Cup_vs_Pad	1.42016	up	0.006	0.0321144
transcription factor bHLH155-like protein	VaccDscaff11-augustus-gene-369.34	Cup_vs_Pad	1.42596	up	0.00685	0.0357498
S-adenosyl-L-methionine-dependent methyltransferases superfamily protein	VaccDscaff3-augustus-gene-402.29	Cup_vs_Pad	1.43622	up	0.0086	0.0430663
DEAD-box ATP-dependent RNA helicase 53-like	VaccDscaff1-augustus-gene-315.16	Cup_vs_Pad	1.43961	up	0.00095	0.00696513
NAC domain containing protein 73	VaccDscaff39-augustus-gene-246.25	Cup_vs_Pad	1.44534	up	0.0001	0.000960986
low-molecular-weight cysteine-rich 19	VaccDscaff24-snap-gene-181.18	Cup_vs_Pad	1.44624	up	0.0061	0.0324943
protein arginine methyltransferase 3	VaccDscaff655-augustus-gene-0.12	Cup_vs_Pad	1.44754	up	5e-05	0.000509113
IAA-amino acid hydrolase ILR1-like 6	VaccDscaff3-augustus-gene-246.17	Cup_vs_Pad	1.45789	up	0.00685	0.0357498
cellular repressor of E1A stimulated genes 1	VaccDscaff16-snap-gene-42.42	Cup_vs_Pad	1.47036	up	0.0065	0.0342384
RAB GTPase homolog A1D	VaccDscaff4-processed-gene-208.2	Cup_vs_Pad	1.47607	up	0.007	0.0363902
Plant invertase/pectin methylesterase inhibitor superfamily protein	VaccDscaff28-processed-gene-187.1	Cup_vs_Pad	1.48481	up	0.00485	0.0269919
DnaJ heat shock protein family (Hsp40) member B5	VaccDscaff3-augustus-gene-41.34	Cup_vs_Pad	1.49956	up	0.00895	0.0444405
Homeodomain-like superfamily protein	VaccDscaff1-augustus-gene-312.32	Cup_vs_Pad	1.51141	up	0.0016	0.0107463
Pentatricopeptide repeat (PPR) superfamily protein	VaccDscaff1-augustus-gene-172.27	Cup_vs_Pad	1.51708	up	0.00045	0.00364749
B-box type zinc finger family protein	VaccDscaff10-augustus-gene-80.26	Cup_vs_Pad	1.52417	up	5e-05	0.000509113
nodulin MtN21 /EamA-like transporter family protein	VaccDscaff34-snap-gene-317.35	Cup_vs_Pad	1.52545	up	0.0034	0.0201079
SEC11 homolog C, signal peptidase complex subunit	VaccDscaff34-snap-gene-39.48	Cup_vs_Pad	1.52867	up	0.0016	0.0107463
Nucleotidylyl transferase superfamily protein	VaccDscaff1426-augustus-gene-0.2	Cup_vs_Pad	1.53167	up	0.00045	0.00364749
ankyrin repeat domain 28	VaccDscaff13-snap-gene-161.33	Cup_vs_Pad	1.53181	up	0.00255	0.015794
WRKY DNA-binding protein 57	VaccDscaff4-augustus-gene-323.18	Cup_vs_Pad	1.53845	up	0.0042	0.0239796
plant glycogenin-like starch initiation protein 3	VaccDscaff23-augustus-gene-319.42	Cup_vs_Pad	1.55256	up	0.0008	0.00600935
F-box family protein	VaccDscaff14-augustus-gene-374.16	Cup_vs_Pad	1.56268	up	0.0008	0.00600935
GTP-binding family protein	VaccDscaff47-augustus-gene-147.37	Cup_vs_Pad	1.57772	up	0.0046	0.0258662
potassium transport 2/3	VaccDscaff3-augustus-gene-41.30	Cup_vs_Pad	1.58433	up	5e-05	0.000509113
Cellulose-synthase-like C4	VaccDscaff18-augustus-gene-356.45	Cup_vs_Pad	1.59659	up	0.0062	0.0329347
telomere repeat binding factor 1	VaccDscaff14-snap-gene-347.33	Cup_vs_Pad	1.60074	up	0.00585	0.0314445
non-intrinsic ABC protein 9	VaccDscaff34-snap-gene-188.51	Cup_vs_Pad	1.6032	up	0.00085	0.00632968
NAC (No Apical Meristem) domain transcriptional regulator superfamily protein	VaccDscaff1386-augustus-gene-0.5	Cup_vs_Pad	1.66186	up	0.00075	0.00568581
chitinase-like protein	VaccDscaff4-processed-gene-136.0	Cup_vs_Pad	1.66973	up	0.0019	0.0123531
catalytics	VaccDscaff4-augustus-gene-313.30	Cup_vs_Pad	1.66988	up	0.00865	0.0432732
Protein with RING/U-box and TRAF-like domain	VaccDscaff48-augustus-gene-101.33	Cup_vs_Pad	1.67227	up	0.0032	0.0191338
prolylcarboxypeptidase	VaccDscaff29-augustus-gene-250.20	Cup_vs_Pad	1.67369	up	5e-05	0.000509113
ATP sulfurylase 1	VaccDscaff4-augustus-gene-55.33	Cup_vs_Pad	1.70105	up	5e-05	0.000509113
ACC synthase 10	VaccDscaff22-augustus-gene-133.27	Cup_vs_Pad	1.71923	up	5e-05	0.000509113
auxin-regulated gene involved in organ size	VaccDscaff319-snap-gene-0.50	Cup_vs_Pad	1.72962	up	0.0034	0.0201079
RAB GTPASE HOMOLOG B18	VaccDscaff3-snap-gene-234.20	Cup_vs_Pad	1.75848	up	5e-05	0.000509113
jasmonic acid-amido synthetase JAR1-like	VaccDscaff22-snap-gene-8.34	Cup_vs_Pad	1.75875	up	0.00065	0.00502564
complex 1 protein, LYR family protein	VaccDscaff3-augustus-gene-14.35	Cup_vs_Pad	1.78691	up	5e-05	0.000509113
prostaglandin E synthase 2-like	VaccDscaff399-processed-gene-0.8	Cup_vs_Pad	1.79657	up	0.0056	0.0303223
WD-40 repeat family protein / notchless protein	VaccDscaff577-augustus-gene-0.10	Cup_vs_Pad	1.79716	up	0.00025	0.00217815
zinc finger (CCCH type) helicase family protein	VaccDscaff47-snap-gene-187.45	Cup_vs_Pad	1.81359	up	0.0033	0.0196304
cytokinin oxidase 5	VaccDscaff12-processed-gene-61.13	Cup_vs_Pad	1.82094	up	0.0007	0.00535742
BEL1-like homeodomain 1	VaccDscaff24-augustus-gene-294.19	Cup_vs_Pad	1.82814	up	5e-05	0.000509113
Seven transmembrane MLO family protein	VaccDscaff28-snap-gene-293.36	Cup_vs_Pad	1.84121	up	5e-05	0.000509113
linoleate 9S-lipoxygenase-4 protein, putative (DUF581)	VaccDscaff34-augustus-gene-1.28	Cup_vs_Pad	1.84138	up	0.0002	0.00178731
Tetratricopeptide repeat (TPR)-like superfamily protein	VaccDscaff74-processed-gene-1.1	Cup_vs_Pad	1.87724	up	0.00095	0.00696513
BEL1-like homeodomain 6	VaccDscaff1399-processed-gene-0.1	Cup_vs_Pad	1.90434	up	0.00765	0.0391281
Auxin-responsive family protein	VaccDscaff37-snap-gene-1.35	Cup_vs_Pad	1.90598	up	0.00035	0.00292308
Tetratricopeptide repeat (TPR)-like superfamily protein	VaccDscaff30-augustus-gene-252.31	Cup_vs_Pad	1.91259	up	0.01005	0.0486971
protein kinase PINOID-like	VaccDscaff1-processed-gene-75.9	Cup_vs_Pad	1.92811	up	5e-05	0.000509113
RNA-dependent RNA polymerase family protein	VaccDscaff26-augustus-gene-0.13	Cup_vs_Pad	1.93183	up	0.00375	0.0218303
Glycosyl hydrolase superfamily protein	VaccDscaff28-snap-gene-1.30	Cup_vs_Pad	1.94954	up	5e-05	0.000509113
UDP-Glycosyltransferase superfamily protein	VaccDscaff19-augustus-gene-48.31	Cup_vs_Pad	2.00644	up	5e-05	0.000509113
B-box type zinc finger protein with CCT domain-containing protein	VaccDscaff38-processed-gene-283.17	Cup_vs_Pad	2.0067	up	0.00085	0.00632968
myb domain protein 63	VaccDscaff6-augustus-gene-4.41	Cup_vs_Pad	2.02075	up	0.00525	0.0287909
Drug/metabolite transporter superfamily protein	VaccDscaff24-snap-gene-287.26	Cup_vs_Pad	2.03724	up	0.0006	0.00468546
WCRKC thioredoxin 2	VaccDscaff29-augustus-gene-178.23	Cup_vs_Pad	2.05095	up	0.00495	0.0274362
beta-xylosidase 1	VaccDscaff1-processed-gene-20.9	Cup_vs_Pad	2.05993	up	5e-05	0.000509113
NDH-dependent cyclic electron flow 1	VaccDscaff198-snap-gene-0.47	Cup_vs_Pad	2.08215	up	0.0068	0.0355387
Transducin/WD40 repeat-like superfamily protein	VaccDscaff18-augustus-gene-42.31	Cup_vs_Pad	2.10367	up	0.00025	0.00217815
basic helix-loop-helix (bHLH) DNA-binding superfamily protein	VaccDscaff22-augustus-gene-46.34	Cup_vs_Pad	2.11226	up	5e-05	0.000509113
Protein kinase superfamily protein	VaccDscaff18-processed-gene-292.10	Cup_vs_Pad	2.11346	up	0.00355	0.0208507
nitrate transmembrane transporter	VaccDscaff4-augustus-gene-375.36	Cup_vs_Pad	2.11946	up	0.0001	0.000960986
methyl esterase 17	VaccDscaff29-augustus-gene-102.28	Cup_vs_Pad	2.17049	up	0.00015	0.00138565
senescence-related gene 3	VaccDscaff121-augustus-gene-0.25	Cup_vs_Pad	2.21771	up	0.00235	0.0147509
Tetratricopeptide repeat (TPR)-like superfamily protein	VaccDscaff3-processed-gene-407.9	Cup_vs_Pad	2.2432	up	0.00435	0.0246889
Homeodomain-like superfamily protein	VaccDscaff6-augustus-gene-1.18	Cup_vs_Pad	2.24687	up	0.00075	0.00568581
galacturonosyltransferase-like 2	VaccDscaff32-processed-gene-221.11	Cup_vs_Pad	2.2796	up	0.00985	0.0479065
neurofilament, medium polypeptide	VaccDscaff24-snap-gene-177.16	Cup_vs_Pad	2.33794	up	5e-05	0.000509113
Dormancy/auxin associated family protein	VaccDscaff50-augustus-gene-27.28	Cup_vs_Pad	2.3441	up	5e-05	0.000509113
DNAJ heat shock N-terminal domain-containing protein	VaccDscaff3-augustus-gene-235.19	Cup_vs_Pad	2.34716	up	0.0003	0.00255629
TRICHOME BIREFRINGENCE-LIKE 33	VaccDscaff29-snap-gene-120.29	Cup_vs_Pad	2.35602	up	0.0002	0.00178731
Tetratricopeptide repeat (TPR)-like superfamily protein	VaccDscaff47-snap-gene-126.47	Cup_vs_Pad	2.36461	up	5e-05	0.000509113
DNAJ-like 20	VaccDscaff295-augustus-gene-0.43	Cup_vs_Pad	2.39505	up	0.0002	0.00178731
AAA-type ATPase family protein	VaccDscaff4-augustus-gene-177.23	Cup_vs_Pad	2.42968	up	0.0002	0.00178731
6-phosphogluconolactonase 1	VaccDscaff3-augustus-gene-123.18	Cup_vs_Pad	2.43807	up	0.0027	0.0165756
Nucleotide-diphospho-sugar transferases superfamily protein	VaccDscaff34-processed-gene-306.1	Cup_vs_Pad	2.44322	up	5e-05	0.000509113
Dehydrin family protein	VaccDscaff12-augustus-gene-41.22	Cup_vs_Pad	2.49626	up	0.0015	0.0101994
Cytochrome b561/ferric reductase transmembrane with DOMON related domain-containing protein	VaccDscaff39-augustus-gene-163.22	Cup_vs_Pad	2.5108	up	0.00125	0.0087766
chloroplast beta-amylase	VaccDscaff3-processed-gene-363.3	Cup_vs_Pad	2.59724	up	0.0009	0.00664913
myo-inositol polyphosphate 5-phosphatase 2	VaccDscaff3-augustus-gene-371.11	Cup_vs_Pad	2.616	up	0.0001	0.000960986
COBRA-like extracellular glycosyl-phosphatidyl inositol-anchored protein family	VaccDscaff42-augustus-gene-146.15	Cup_vs_Pad	2.63331	up	0.0103	0.0496922
nitrate transporter 1:2	VaccDscaff3-augustus-gene-60.30	Cup_vs_Pad	2.66456	up	5e-05	0.000509113
glucuronoxylan 4-O-methyltransferase-like protein (DUF579)	VaccDscaff34-augustus-gene-212.25	Cup_vs_Pad	2.74803	up	5e-05	0.000509113
hypothetical protein	VaccDscaff21-processed-gene-201.4	Cup_vs_Pad	2.76855	up	5e-05	0.000509113
Nucleotide-diphospho-sugar transferases superfamily protein	VaccDscaff18-augustus-gene-235.12	Cup_vs_Pad	2.77969	up	0.0043	0.024449
laccase 12	VaccDscaff29-processed-gene-117.5	Cup_vs_Pad	2.83399	up	0.0003	0.00255629
Galactosyl transferase GMA12/MNN10 family protein	VaccDscaff4-processed-gene-355.4	Cup_vs_Pad	2.89674	up	0.003	0.0181156
cellulose synthase A4	VaccDscaff47-augustus-gene-156.39	Cup_vs_Pad	2.93464	up	0.00225	0.0142218
membrane-anchored ubiquitin-fold protein 1 precursor	VaccDscaff7-snap-gene-353.43	Cup_vs_Pad	3.04787	up	0.0043	0.024449
glucuronoxylan 4-O-methyltransferase-like protein (DUF579)	VaccDscaff3-augustus-gene-223.25	Cup_vs_Pad	3.05909	up	5e-05	0.000509113
PLAC8 family protein	VaccDscaff36-augustus-gene-247.21	Cup_vs_Pad	3.24807	up	0.0091	0.0449879
Cellulose synthase family protein	VaccDscaff39-augustus-gene-45.30	Cup_vs_Pad	3.30624	up	5e-05	0.000509113
trichome birefringence-like protein (DUF828)	VaccDscaff48-snap-gene-67.38	Cup_vs_Pad	3.48661	up	5e-05	0.000509113
expansin A22	VaccDscaff42-augustus-gene-155.27	Cup_vs_Pad	3.50602	up	5e-05	0.000509113
flavin-binding, kelch repeat, f box 1	VaccDscaff28-augustus-gene-175.21	Cup_vs_Pad	3.6158	up	5e-05	0.000509113
myb domain protein 61	VaccDscaff28-processed-gene-38.0	Cup_vs_Pad	3.68564	up	5e-05	0.000509113
germin-like protein 5	VaccDscaff3-augustus-gene-58.33	Cup_vs_Pad	3.89478	up	5e-05	0.000509113
Laccase/Diphenol oxidase family protein	VaccDscaff47-snap-gene-107.40	Cup_vs_Pad	4.09366	up	5e-05	0.000509113
galacturonosyltransferase 12	VaccDscaff662-augustus-gene-0.9	Cup_vs_Pad	4.12504	up	5e-05	0.000509113
two-component response regulator-like PRR95	VaccDscaff48-augustus-gene-104.43	Cup_vs_Pad	4.54323	up	5e-05	0.000509113
Major facilitator superfamily protein	VaccDscaff29-processed-gene-113.0	Cup_vs_Pad	4.61309	up	0.0008	0.00600935
laccase 5	VaccDscaff28-snap-gene-320.36	Cup_vs_Pad	4.78459	up	5e-05	0.000509113
expansin-B15-like	VaccDscaff22-snap-gene-45.44	Cup_vs_Pad	5.58141	up	0.0015	0.0101994
laccase 2	VaccDscaff24-processed-gene-78.5	Cup_vs_Pad	7.7605	up	5e-05	0.000509113
RING/U-box superfamily protein	VaccDscaff30-processed-gene-76.12	Cup_vs_Pad	10	up	0.00805	0.0407922
ribulose bisphosphate carboxylase small chain 1A	VaccDscaff7-augustus-gene-327.30	Cup_vs_Pad	10	up	0.0055	0.0298735
MLP-like protein 423	VaccDscaff39-augustus-gene-262.37	Cup_vs_Pad	10	up	5e-05	0.000509113
pathogenesis-related protein PR-1	VaccDscaff70-processed-gene-1.2	Cup_vs_Pad	-10	down	5e-05	0.000509113
Low temperature and salt responsive protein family	VaccDscaff3-snap-gene-62.29	Cup_vs_Pad	10	up	5e-05	0.000509113
downregulated in DIF1 11	VaccDscaff29-processed-gene-99.2	Cup_vs_Pad	-10	down	5e-05	0.000509113
transcription initiation factor IIA subunit 2-like	VaccDscaff16-augustus-gene-345.31	Cup_vs_Pad	10	up	5e-05	0.000509113
Disease resistance protein (CC-NBS-LRR class) family	VaccDscaff36-snap-gene-153.63	Cup_vs_Pad	-10	down	0.00095	0.00696513
