# Supplementary material for: Transcriptome analysis and identification of genes associated with floral transition and fruit development in rabbiteye blueberry (Vaccinium ashei)
Source: PLoS One. 2021 Oct 28;16(10):e0259119. doi: 10.1371/journal.pone.0259119 (PMC8553168; doi:10.1371/journal.pone.0259119)
Supplement: S7 Table — (XLSX) [file pone.0259119.s007.xlsx]

## Sheet: unique_S3S2
S7 Table. List of differentially expressed genes unique to stages S3 and S2.
Description	ID	stages	logFC	regulation	p_vlaue	adjusted p_value
abscisic stress-ripening protein 3	VaccDscaff24-augustus-gene-38.30	Initial_vs_Flower_bud	-8.27828	down	5e-05	0.000509113
Integrase-type DNA-binding superfamily protein	VaccDscaff28-processed-gene-109.3	Initial_vs_Flower_bud	-7.49871	down	5e-05	0.000509113
growth-regulating factor 8	VaccDscaff28-augustus-gene-2.28	Initial_vs_Flower_bud	-5.76811	down	5e-05	0.000509113
Adenine nucleotide alpha hydrolases-like superfamily protein	VaccDscaff47-augustus-gene-192.29	Initial_vs_Flower_bud	-5.61052	down	0.0043	0.024449
alanine:glyoxylate aminotransferase	VaccDscaff28-snap-gene-180.28	Initial_vs_Flower_bud	-5.39725	down	0.0001	0.000960986
SWAP (Suppressor-of-White-APricot)/surp domain-containing protein / D111/G-patch domain-containing protein	VaccDscaff23-snap-gene-200.38	Initial_vs_Flower_bud	-5.30641	down	0.0023	0.0144852
dihydrouridine synthase 1-like	VaccDscaff1685-augustus-gene-0.3	Initial_vs_Flower_bud	-5.21887	down	5e-05	0.000509113
phosphate transporter 4;1	VaccDscaff47-augustus-gene-108.32	Initial_vs_Flower_bud	-5.14385	down	5e-05	0.000509113
ankyrin repeat-containing 2B	VaccDscaff30-snap-gene-76.28	Initial_vs_Flower_bud	-5.03094	down	5e-05	0.000509113
PHD finger protein ALFIN-LIKE 1-like	VaccDscaff19-augustus-gene-40.37	Initial_vs_Flower_bud	-4.91551	down	0.0026	0.0160553
Translation protein SH3-like family protein	VaccDscaff4-augustus-gene-312.21	Initial_vs_Flower_bud	-4.83628	down	5e-05	0.000509113
AT hook motif DNA-binding family protein	VaccDscaff48-augustus-gene-30.29	Initial_vs_Flower_bud	-4.79384	down	5e-05	0.000509113
P-glycoprotein 9	VaccDscaff24-snap-gene-271.29	Initial_vs_Flower_bud	-4.7252	down	0.0102	0.0492971
probable protein phosphatase 2C 8	VaccDscaff48-augustus-gene-100.30	Initial_vs_Flower_bud	-4.67251	down	5e-05	0.000509113
damage specific DNA binding protein 2	VaccDscaff7-snap-gene-282.36	Initial_vs_Flower_bud	-4.66855	down	0.00285	0.0173568
Membrane protein PM19L	VaccDscaff4-snap-gene-91.35	Initial_vs_Flower_bud	-4.62108	down	0.00915	0.0451879
metallothiol transferase FosB	VaccDscaff34-augustus-gene-39.38	Initial_vs_Flower_bud	-4.62032	down	0.0047	0.0262955
Werner syndrome RecQ like helicase	VaccDscaff1-augustus-gene-12.27	Initial_vs_Flower_bud	-4.40083	down	0.00145	0.00992179
elongation factor 1-beta 1	VaccDscaff24-snap-gene-359.38	Initial_vs_Flower_bud	-4.3956	down	5e-05	0.000509113
Integrase-type DNA-binding superfamily protein	VaccDscaff44-processed-gene-111.1	Initial_vs_Flower_bud	-4.35559	down	5e-05	0.000509113
heat shock transcription factor C1	VaccDscaff41-augustus-gene-213.33	Initial_vs_Flower_bud	-4.25222	down	0.0089	0.0442415
protein KRTCAP2 homolog	VaccDscaff4-snap-gene-333.35	Initial_vs_Flower_bud	-4.23952	down	0.00275	0.0168337
Putative AT-hook DNA-binding family protein	VaccDscaff23-processed-gene-275.10	Initial_vs_Flower_bud	-4.21499	down	0.0017	0.0112779
Mitochondrial import inner membrane translocase subunit Tim17/Tim22/Tim23 family protein	VaccDscaff29-snap-gene-338.35	Initial_vs_Flower_bud	-4.16165	down	0.0053	0.0290156
ferredoxin thioredoxin reductase precursor	VaccDscaff30-snap-gene-333.33	Initial_vs_Flower_bud	-4.12715	down	0.00295	0.017862
DnaJ heat shock protein family (Hsp40) member B6	VaccDscaff3-snap-gene-76.47	Initial_vs_Flower_bud	-4.12528	down	0.00675	0.035322
GDSL-like Lipase/Acylhydrolase family protein	VaccDscaff29-augustus-gene-228.27	Initial_vs_Flower_bud	-4.1029	down	5e-05	0.000509113
RING/U-box superfamily protein	VaccDscaff39-processed-gene-7.8	Initial_vs_Flower_bud	-4.09075	down	0.00845	0.0424535
selenoprotein H	VaccDscaff2-snap-gene-110.28	Initial_vs_Flower_bud	-4.04448	down	0.0003	0.00255629
GDP-D-mannose 3',5'-epimerase	VaccDscaff4-augustus-gene-58.31	Initial_vs_Flower_bud	-4.03273	down	5e-05	0.000509113
dormancy-associated protein-like 1	VaccDscaff4-snap-gene-234.32	Initial_vs_Flower_bud	-4.0177	down	5e-05	0.000509113
exocyst subunit exo70 family protein A1	VaccDscaff48-snap-gene-39.49	Initial_vs_Flower_bud	-3.99387	down	5e-05	0.000509113
Nucleotide-diphospho-sugar transferases superfamily protein	VaccDscaff91-augustus-gene-2.23	Initial_vs_Flower_bud	-3.97423	down	0.00125	0.0087766
heat shock protein 91	VaccDscaff27-processed-gene-314.29	Initial_vs_Flower_bud	-3.90048	down	0.0003	0.00255629
glutathione S-transferase tau 7	VaccDscaff1-snap-gene-116.59	Initial_vs_Flower_bud	-3.89699	down	0.00435	0.0246889
Ribosomal protein S25 family protein	VaccDscaff2-augustus-gene-427.23	Initial_vs_Flower_bud	-3.88999	down	5e-05	0.000509113
BTB/POZ domain-containing protein	VaccDscaff28-augustus-gene-40.37	Initial_vs_Flower_bud	-3.86737	down	5e-05	0.000509113
ubiquitin protein ligase E3 component n-recognin 7	VaccDscaff28-snap-gene-19.38	Initial_vs_Flower_bud	-3.84849	down	0.0006	0.00468546
Cystathionine beta-synthase (CBS) protein	VaccDscaff4-augustus-gene-403.18	Initial_vs_Flower_bud	-3.84429	down	0.0082	0.0414109
WRKY family transcription factor	VaccDscaff1090-augustus-gene-0.4	Initial_vs_Flower_bud	-3.82686	down	0.0102	0.0492971
histidine-containing phosphotransmitter 3	VaccDscaff7-augustus-gene-189.30	Initial_vs_Flower_bud	-3.79292	down	0.0037	0.0215877
inositol polyphosphate kinase 2 beta	VaccDscaff4-processed-gene-393.6	Initial_vs_Flower_bud	-3.75525	down	5e-05	0.000509113
Senescence/dehydration-associated protein-like protein	VaccDscaff26-augustus-gene-1.29	Initial_vs_Flower_bud	-3.74098	down	5e-05	0.000509113
Transducin/WD40 repeat-like superfamily protein	VaccDscaff47-processed-gene-168.18	Initial_vs_Flower_bud	-3.73633	down	0.00095	0.00696513
phosphoglucomutase, chloroplastic-like	VaccDscaff29-augustus-gene-74.23	Initial_vs_Flower_bud	-3.70915	down	5e-05	0.000509113
Signal peptidase subunit	VaccDscaff34-snap-gene-162.21	Initial_vs_Flower_bud	-3.69724	down	0.0006	0.00468546
Phosphoinositide-specific phospholipase C family protein	VaccDscaff29-augustus-gene-127.28	Initial_vs_Flower_bud	-3.67957	down	5e-05	0.000509113
ribosome rescue factor HflX	VaccDscaff12-processed-gene-62.7	Initial_vs_Flower_bud	-3.66571	down	0.00515	0.0283308
meiosis regulator and mRNA stability factor 1	VaccDscaff45-augustus-gene-125.22	Initial_vs_Flower_bud	-3.6554	down	0.0014	0.00964257
NF-X-like 1	VaccDscaff57-processed-gene-3.8	Initial_vs_Flower_bud	-3.65262	down	0.00585	0.0314445
apoptosis antagonizing transcription factor	VaccDscaff4-snap-gene-404.30	Initial_vs_Flower_bud	-3.64571	down	0.00345	0.020355
Chaperone protein htpG family protein	VaccDscaff48-snap-gene-9.41	Initial_vs_Flower_bud	-3.62067	down	5e-05	0.000509113
IQ-domain 14	VaccDscaff28-augustus-gene-2.25	Initial_vs_Flower_bud	-3.60467	down	5e-05	0.000509113
S1FA-like DNA-binding protein	VaccDscaff1-snap-gene-180.21	Initial_vs_Flower_bud	-3.59855	down	0.0001	0.000960986
cytochrome C oxidase 6B	VaccDscaff28-snap-gene-54.29	Initial_vs_Flower_bud	-3.56288	down	0.0067	0.035103
Cation efflux family protein	VaccDscaff6-augustus-gene-3.29	Initial_vs_Flower_bud	-3.5346	down	0.00015	0.00138565
ethylene-responsive element binding protein	VaccDscaff1-augustus-gene-24.34	Initial_vs_Flower_bud	-3.50714	down	5e-05	0.000509113
flap endonuclease 1-like	VaccDscaff34-augustus-gene-194.18	Initial_vs_Flower_bud	-3.47647	down	5e-05	0.000509113
tankyrase	VaccDscaff24-augustus-gene-345.24	Initial_vs_Flower_bud	-3.47583	down	0.0024	0.0150115
acyl-CoA dehydrogenase-like protein	VaccDscaff1-augustus-gene-25.26	Initial_vs_Flower_bud	-3.43818	down	5e-05	0.000509113
polyprotein	VaccDscaff35-snap-gene-155.26	Initial_vs_Flower_bud	-3.43283	down	0.0002	0.00178731
heat shock transcription factor A8	VaccDscaff28-augustus-gene-174.16	Initial_vs_Flower_bud	-3.42351	down	0.009	0.0446415
basic helix-loop-helix (bHLH) DNA-binding superfamily protein	VaccDscaff3-augustus-gene-14.34	Initial_vs_Flower_bud	-3.41892	down	5e-05	0.000509113
60S acidic ribosomal protein family	VaccDscaff48-augustus-gene-104.41	Initial_vs_Flower_bud	-3.41642	down	0.0004	0.00328645
Integrase-type DNA-binding superfamily protein	VaccDscaff28-processed-gene-109.4	Initial_vs_Flower_bud	-3.39355	down	5e-05	0.000509113
cytochrome P450 714C2-like	VaccDscaff47-augustus-gene-126.34	Initial_vs_Flower_bud	-3.35229	down	0.00085	0.00632968
aspartic proteinase A1	VaccDscaff3-processed-gene-63.7	Initial_vs_Flower_bud	-3.33873	down	0.0001	0.000960986
SHAGGY-related protein kinase dZeta	VaccDscaff39-augustus-gene-236.22	Initial_vs_Flower_bud	-3.29774	down	5e-05	0.000509113
two-component response regulator-like protein	VaccDscaff29-snap-gene-26.32	Initial_vs_Flower_bud	-3.26779	down	5e-05	0.000509113
aminoalcoholphosphotransferase	VaccDscaff3-augustus-gene-157.13	Initial_vs_Flower_bud	-3.25011	down	0.00305	0.018373
Homeodomain-like superfamily protein	VaccDscaff24-augustus-gene-157.24	Initial_vs_Flower_bud	-3.2262	down	5e-05	0.000509113
Alternative oxidase family protein	VaccDscaff15-augustus-gene-206.20	Initial_vs_Flower_bud	-3.14458	down	5e-05	0.000509113
putative sulfur oxido-reductase	VaccDscaff30-processed-gene-318.5	Initial_vs_Flower_bud	-3.14386	down	5e-05	0.000509113
transmembrane protein 209	VaccDscaff15-snap-gene-290.35	Initial_vs_Flower_bud	-3.13876	down	0.00045	0.00364749
mitochondrial ribosomal protein L47	VaccDscaff9-processed-gene-345.0	Initial_vs_Flower_bud	-3.1137	down	0.00015	0.00138565
calcium-dependent protein kinase 2	VaccDscaff2-augustus-gene-171.24	Initial_vs_Flower_bud	-3.11347	down	5e-05	0.000509113
lysophosphatidyl acyltransferase 4	VaccDscaff23-augustus-gene-336.20	Initial_vs_Flower_bud	-3.11206	down	5e-05	0.000509113
ribosomal protein S25	VaccDscaff42-augustus-gene-186.41	Initial_vs_Flower_bud	-3.11176	down	0.00935	0.045984
mitochondrial acyl carrier protein 2	VaccDscaff17-snap-gene-203.40	Initial_vs_Flower_bud	-3.10799	down	0.00765	0.0391281
DNA double-strand break repair RAD50 ATPase	VaccDscaff39-augustus-gene-153.23	Initial_vs_Flower_bud	-3.0759	down	0.0079	0.040162
F-box family protein	VaccDscaff3-snap-gene-182.43	Initial_vs_Flower_bud	-3.05741	down	0.00235	0.0147509
Basal body up regulated gene 22	VaccDscaff293-augustus-gene-0.44	Initial_vs_Flower_bud	-3.05724	down	0.0019	0.0123531
SNF2 domain-containing protein / helicase domain-containing protein / zinc finger protein-like protein	VaccDscaff4-snap-gene-193.19	Initial_vs_Flower_bud	-3.05018	down	0.005	0.0276481
Zinc finger (C2H2 type) family protein / transcription factor jumonji (jmj) family protein	VaccDscaff29-augustus-gene-174.12	Initial_vs_Flower_bud	-3.04718	down	5e-05	0.000509113
x-ray induced transcript 1	VaccDscaff28-augustus-gene-159.24	Initial_vs_Flower_bud	-3.04584	down	0.00515	0.0283308
ribosomal protein L18	VaccDscaff51-snap-gene-10.46	Initial_vs_Flower_bud	-3.03078	down	5e-05	0.000509113
CCCH-type zinc finger family protein	VaccDscaff42-augustus-gene-265.20	Initial_vs_Flower_bud	-3.0305	down	5e-05	0.000509113
Disease resistance-responsive (dirigent-like protein) family protein	VaccDscaff39-processed-gene-277.6	Initial_vs_Flower_bud	-3.01474	down	0.004	0.0230233
BAK1-interacting receptor-like kinase 1	VaccDscaff47-augustus-gene-131.25	Initial_vs_Flower_bud	-2.99651	down	0.00035	0.00292308
Ribosomal L28e protein family	VaccDscaff34-augustus-gene-24.33	Initial_vs_Flower_bud	-2.981	down	0.00235	0.0147509
calmodulin-binding receptor-like cytoplasmic kinase 1	VaccDscaff47-augustus-gene-107.36	Initial_vs_Flower_bud	-2.97516	down	0.00055	0.00434745
Integrase-type DNA-binding superfamily protein	VaccDscaff1268-augustus-gene-0.4	Initial_vs_Flower_bud	-2.95893	down	0.00225	0.0142218
putative FAD-dependent oxidoreductase	VaccDscaff18-augustus-gene-236.22	Initial_vs_Flower_bud	-2.92461	down	0.00835	0.0420389
ataxin 10	VaccDscaff44-augustus-gene-138.24	Initial_vs_Flower_bud	-2.91665	down	0.00335	0.0198581
Protein kinase superfamily protein	VaccDscaff48-augustus-gene-27.22	Initial_vs_Flower_bud	-2.90755	down	5e-05	0.000509113
F-box family protein	VaccDscaff3-processed-gene-127.2	Initial_vs_Flower_bud	-2.90319	down	0.00675	0.035322
DnaJ / Sec63 Brl domains-containing protein	VaccDscaff37-processed-gene-72.25	Initial_vs_Flower_bud	-2.88735	down	0.0064	0.0337963
nodulin MtN21 /EamA-like transporter family protein	VaccDscaff23-augustus-gene-47.41	Initial_vs_Flower_bud	-2.88199	down	5e-05	0.000509113
polyglutamine binding protein 1	VaccDscaff2-augustus-gene-202.30	Initial_vs_Flower_bud	-2.86556	down	0.00655	0.0344565
hydroxyethylthiazole kinase family protein	VaccDscaff3-augustus-gene-329.30	Initial_vs_Flower_bud	-2.85734	down	5e-05	0.000509113
Homeodomain-like superfamily protein	VaccDscaff48-augustus-gene-95.42	Initial_vs_Flower_bud	-2.84178	down	0.0009	0.00664913
VIRB2-interacting protein 1	VaccDscaff23-augustus-gene-95.27	Initial_vs_Flower_bud	-2.83409	down	5e-05	0.000509113
Pentatricopeptide repeat (PPR-like) superfamily protein	VaccDscaff28-processed-gene-115.2	Initial_vs_Flower_bud	-2.80809	down	0.00105	0.00757987
Lactoylglutathione lyase / glyoxalase I family protein	VaccDscaff47-augustus-gene-133.44	Initial_vs_Flower_bud	-2.80511	down	5e-05	0.000509113
indole-3-acetic acid inducible 29	VaccDscaff60-augustus-gene-5.35	Initial_vs_Flower_bud	-2.79141	down	0.01005	0.0486971
membrane steroid binding protein 1	VaccDscaff48-augustus-gene-79.37	Initial_vs_Flower_bud	-2.77683	down	0.00765	0.0391281
membrane-anchored ubiquitin-fold protein 6 precursor	VaccDscaff23-snap-gene-231.24	Initial_vs_Flower_bud	-2.73199	down	0.00035	0.00292308
Ribosomal protein L39 family protein	VaccDscaff44-augustus-gene-66.25	Initial_vs_Flower_bud	-2.72768	down	5e-05	0.000509113
homeobox-leucine zipper protein HOX32-like	VaccDscaff28-augustus-gene-136.10	Initial_vs_Flower_bud	-2.71984	down	5e-05	0.000509113
RNA binding motif protein 28	VaccDscaff14-augustus-gene-377.24	Initial_vs_Flower_bud	-2.70552	down	0.0085	0.0426621
Insulinase (Peptidase family M16) family protein	VaccDscaff29-snap-gene-324.37	Initial_vs_Flower_bud	-2.70332	down	0.0057	0.03077
BRISC and BRCA1 A complex member 2	VaccDscaff23-snap-gene-346.28	Initial_vs_Flower_bud	-2.70043	down	0.0003	0.00255629
basic leucine zipper and W2 domains 2	VaccDscaff48-augustus-gene-20.34	Initial_vs_Flower_bud	-2.69168	down	0.00035	0.00292308
Ribosomal protein S3 family protein	VaccDscaff42-snap-gene-219.35	Initial_vs_Flower_bud	-2.68862	down	0.00975	0.047509
HAESA-like 1	VaccDscaff28-processed-gene-283.8	Initial_vs_Flower_bud	-2.68333	down	0.0041	0.0235034
Reticulon family protein	VaccDscaff48-augustus-gene-97.19	Initial_vs_Flower_bud	-2.66189	down	5e-05	0.000509113
chitinase domain containing 1	VaccDscaff1440-snap-gene-0.6	Initial_vs_Flower_bud	-2.65519	down	5e-05	0.000509113
ER membrane protein complex subunit 3	VaccDscaff4-augustus-gene-161.23	Initial_vs_Flower_bud	-2.642	down	5e-05	0.000509113
cationic amino acid transporter 9	VaccDscaff23-augustus-gene-142.24	Initial_vs_Flower_bud	-2.64005	down	0.0015	0.0101994
fructose-2,6-bisphosphatase	VaccDscaff24-snap-gene-68.34	Initial_vs_Flower_bud	-2.63629	down	0.00435	0.0246889
Ribosomal protein L1p/L10e family	VaccDscaff24-snap-gene-118.39	Initial_vs_Flower_bud	-2.63464	down	0.00075	0.00568581
checkpoint with forkhead and ring finger domains	VaccDscaff48-snap-gene-22.36	Initial_vs_Flower_bud	-2.61303	down	0.0004	0.00328645
lateral organ boundaries-domain 16	VaccDscaff24-processed-gene-33.4	Initial_vs_Flower_bud	-2.61005	down	5e-05	0.000509113
pentatricopeptide (PPR) repeat-containing protein	VaccDscaff14-augustus-gene-388.30	Initial_vs_Flower_bud	-2.60506	down	0.0055	0.0298735
jumonji domain containing 7	VaccDscaff3-augustus-gene-407.34	Initial_vs_Flower_bud	-2.60076	down	5e-05	0.000509113
RING/U-box superfamily protein	VaccDscaff4-snap-gene-194.25	Initial_vs_Flower_bud	-2.59328	down	0.009	0.0446415
mitochondrial ribosomal protein L41 L homeolog	VaccDscaff39-snap-gene-83.28	Initial_vs_Flower_bud	-2.58483	down	0.0072	0.0372345
Protein with RNI-like/FBD-like domain	VaccDscaff1-processed-gene-313.11	Initial_vs_Flower_bud	-2.57894	down	0.00245	0.0152794
Transducin/WD40 repeat-like superfamily protein	VaccDscaff29-augustus-gene-5.19	Initial_vs_Flower_bud	-2.56943	down	0.00645	0.0340164
Cytosol aminopeptidase family protein	VaccDscaff70-augustus-gene-7.66	Initial_vs_Flower_bud	-2.55788	down	5e-05	0.000509113
Heavy metal transport/detoxification superfamily protein	VaccDscaff34-augustus-gene-167.8	Initial_vs_Flower_bud	-2.55642	down	0.00405	0.023265
AP2/B3-like transcriptional factor family protein	VaccDscaff3-augustus-gene-6.45	Initial_vs_Flower_bud	-2.5482	down	0.0079	0.040162
ATP synthase D chain	VaccDscaff47-augustus-gene-81.36	Initial_vs_Flower_bud	-2.5347	down	0.0064	0.0337963
Seven transmembrane MLO family protein	VaccDscaff47-snap-gene-127.36	Initial_vs_Flower_bud	-2.53064	down	0.00185	0.0120815
glutamine-rich protein 23	VaccDscaff774-processed-gene-0.2	Initial_vs_Flower_bud	-2.49765	down	0.0047	0.0262955
Heavy metal transport/detoxification superfamily protein	VaccDscaff39-augustus-gene-93.22	Initial_vs_Flower_bud	-2.4831	down	5e-05	0.000509113
valosin containing protein lysine methyltransferase	VaccDscaff1-processed-gene-337.19	Initial_vs_Flower_bud	-2.47867	down	0.00115	0.00818736
plant intracellular Ras-group-related LRR protein 7-like	VaccDscaff4-augustus-gene-352.30	Initial_vs_Flower_bud	-2.47095	down	0.00045	0.00364749
translin associated factor X	VaccDscaff48-snap-gene-12.15	Initial_vs_Flower_bud	-2.43488	down	0.00735	0.0378737
MEI2-like protein 5	VaccDscaff44-augustus-gene-157.25	Initial_vs_Flower_bud	-2.42708	down	0.0022	0.0139552
U2 small nuclear riboprotein auxiliary factor 50	VaccDscaff9-snap-gene-48.33	Initial_vs_Flower_bud	-2.42152	down	5e-05	0.000509113
SPX domain-containing protein 4	VaccDscaff30-augustus-gene-325.30	Initial_vs_Flower_bud	-2.41657	down	0.00095	0.00696513
alpha/beta-Hydrolases superfamily protein	VaccDscaff17-augustus-gene-191.23	Initial_vs_Flower_bud	-2.41064	down	5e-05	0.000509113
carbonic anhydrase 1	VaccDscaff34-snap-gene-101.28	Initial_vs_Flower_bud	-2.41001	down	5e-05	0.000509113
LAS1 like ribosome biogenesis factor	VaccDscaff37-augustus-gene-182.33	Initial_vs_Flower_bud	-2.39677	down	0.0018	0.0118272
DNA-directed RNA polymerases I, II, and III subunit RPABC5	VaccDscaff43-augustus-gene-232.28	Initial_vs_Flower_bud	-2.39268	down	0.0087	0.0434743
cyclin-dependent kinase inhibitor 5-like	VaccDscaff3-augustus-gene-340.21	Initial_vs_Flower_bud	-2.38408	down	0.00325	0.0193808
F-box and leucine-rich repeat protein 20	VaccDscaff4-augustus-gene-245.28	Initial_vs_Flower_bud	-2.38253	down	0.00855	0.0428607
TCP family transcription factor	VaccDscaff3-snap-gene-43.34	Initial_vs_Flower_bud	-2.38131	down	0.00295	0.017862
Transmembrane proteins 14C	VaccDscaff4-augustus-gene-327.27	Initial_vs_Flower_bud	-2.37938	down	5e-05	0.000509113
CBS / octicosapeptide/Phox/Bemp1 (PB1) domains-containing protein	VaccDscaff42-augustus-gene-58.37	Initial_vs_Flower_bud	-2.35496	down	5e-05	0.000509113
glutathione peroxidase 7	VaccDscaff28-snap-gene-71.29	Initial_vs_Flower_bud	-2.35418	down	0.001	0.0072762
Replication factor-A protein 1-like protein	VaccDscaff3-snap-gene-402.38	Initial_vs_Flower_bud	-2.35196	down	0.001	0.0072762
ganglioside induced differentiation associated protein 2	VaccDscaff29-augustus-gene-311.43	Initial_vs_Flower_bud	-2.33983	down	5e-05	0.000509113
Phototropic-responsive NPH3 family protein	VaccDscaff4-augustus-gene-194.21	Initial_vs_Flower_bud	-2.33412	down	5e-05	0.000509113
WRKY DNA-binding protein 21	VaccDscaff47-snap-gene-167.28	Initial_vs_Flower_bud	-2.32761	down	0.00145	0.00992179
Vacuolar sorting protein 39	VaccDscaff28-processed-gene-104.1	Initial_vs_Flower_bud	-2.31241	down	0.0001	0.000960986
thiamine thiazole synthase 1, chloroplastic-like	VaccDscaff3-augustus-gene-162.21	Initial_vs_Flower_bud	-2.31182	down	5e-05	0.000509113
calmodulin-domain protein kinase cdpk	VaccDscaff29-snap-gene-215.39	Initial_vs_Flower_bud	-2.30322	down	0.0052	0.0285584
Ribosomal protein L6 family protein	VaccDscaff18-snap-gene-134.31	Initial_vs_Flower_bud	-2.3001	down	0.00885	0.0440403
DnaJ heat shock protein family (Hsp40) member C28	VaccDscaff29-snap-gene-229.28	Initial_vs_Flower_bud	-2.29778	down	0.0103	0.0496922
putative anionic nitroalkane monoxygenase	VaccDscaff3-augustus-gene-32.22	Initial_vs_Flower_bud	-2.28823	down	0.0019	0.0123531
chitinase	VaccDscaff42-augustus-gene-213.43	Initial_vs_Flower_bud	-2.2848	down	0.00265	0.0163189
EARLY FLOWERING-like protein (DUF1313)	VaccDscaff29-processed-gene-127.7	Initial_vs_Flower_bud	-2.27942	down	0.00145	0.00992179
lipid phosphate phosphatase 3	VaccDscaff28-augustus-gene-208.30	Initial_vs_Flower_bud	-2.27863	down	0.00475	0.0265277
Galactose oxidase/kelch repeat superfamily protein	VaccDscaff3-processed-gene-360.19	Initial_vs_Flower_bud	-2.27523	down	0.00815	0.0412057
probable pyruvate, phosphate dikinase regulatory protein, chloroplastic	VaccDscaff24-snap-gene-192.22	Initial_vs_Flower_bud	-2.26044	down	0.00455	0.0256318
beta-amylase 1	VaccDscaff3-augustus-gene-324.33	Initial_vs_Flower_bud	-2.24987	down	5e-05	0.000509113
Calcium-binding EF-hand family protein	VaccDscaff29-processed-gene-81.0	Initial_vs_Flower_bud	-2.24034	down	0.0008	0.00600935
AP2/B3-like transcriptional factor family protein	VaccDscaff33-snap-gene-65.35	Initial_vs_Flower_bud	-2.23177	down	0.0011	0.00788288
cofactor of nitrate reductase and xanthine dehydrogenase 3	VaccDscaff39-augustus-gene-165.29	Initial_vs_Flower_bud	-2.23061	down	0.0011	0.00788288
proline extensin-like receptor kinase 1	VaccDscaff69-snap-gene-6.52	Initial_vs_Flower_bud	-2.22407	down	0.00115	0.00818736
Ribosomal protein S3 family protein	VaccDscaff29-augustus-gene-7.47	Initial_vs_Flower_bud	-2.22338	down	5e-05	0.000509113
rubisco accumulation factor-like protein	VaccDscaff34-snap-gene-294.44	Initial_vs_Flower_bud	-2.22001	down	0.00095	0.00696513
Papain family cysteine protease	VaccDscaff48-augustus-gene-48.25	Initial_vs_Flower_bud	-2.21698	down	5e-05	0.000509113
actin-related protein 9	VaccDscaff1-augustus-gene-107.23	Initial_vs_Flower_bud	-2.21643	down	0.00765	0.0391281
myb domain protein 23	VaccDscaff91-augustus-gene-0.27	Initial_vs_Flower_bud	-2.21572	down	0.00255	0.015794
RNA-binding CRS1 / YhbY (CRM) domain protein	VaccDscaff3-processed-gene-34.6	Initial_vs_Flower_bud	-2.2149	down	5e-05	0.000509113
S-adenosyl-L-methionine-dependent methyltransferases superfamily protein	VaccDscaff4-snap-gene-342.30	Initial_vs_Flower_bud	-2.21247	down	0.00815	0.0412057
ubiquitin carboxyl-terminal hydrolase	VaccDscaff9-augustus-gene-398.34	Initial_vs_Flower_bud	-2.21106	down	5e-05	0.000509113
nuclear factor Y, subunit A3	VaccDscaff29-augustus-gene-6.15	Initial_vs_Flower_bud	-2.20517	down	0.0024	0.0150115
probable protein phosphatase 2C 71	VaccDscaff34-snap-gene-232.51	Initial_vs_Flower_bud	-2.19886	down	0.00485	0.0269919
Cytochrome P450 superfamily protein	VaccDscaff23-augustus-gene-306.35	Initial_vs_Flower_bud	-2.18885	down	0.00035	0.00292308
CXXC motif containing zinc binding protein	VaccDscaff31-augustus-gene-111.32	Initial_vs_Flower_bud	-2.18792	down	0.0006	0.00468546
polyadenylate-binding protein 2-binding protein	VaccDscaff15-snap-gene-356.46	Initial_vs_Flower_bud	-2.18578	down	0.0006	0.00468546
nucleotide-sensitive chloride conductance regulator (ICln) family protein	VaccDscaff29-augustus-gene-81.33	Initial_vs_Flower_bud	-2.17997	down	0.0016	0.0107463
Ribosomal L29e protein family	VaccDscaff4-augustus-gene-31.49	Initial_vs_Flower_bud	-2.17619	down	0.0012	0.00848185
HVA22 homologue D	VaccDscaff50-snap-gene-6.36	Initial_vs_Flower_bud	-2.15818	down	5e-05	0.000509113
basic helix-loop-helix (bHLH) DNA-binding superfamily protein	VaccDscaff1-augustus-gene-430.46	Initial_vs_Flower_bud	-2.15282	down	0.0005	0.00400018
nuclease	VaccDscaff60-processed-gene-9.5	Initial_vs_Flower_bud	-2.14562	down	0.00245	0.0152794
transcription factor CSA-like	VaccDscaff29-augustus-gene-286.29	Initial_vs_Flower_bud	-2.14289	down	5e-05	0.000509113
heat shock protein nuclear import factor hikeshi	VaccDscaff42-augustus-gene-36.28	Initial_vs_Flower_bud	-2.13958	down	0.0085	0.0426621
enhancer of polycomb homolog 2	VaccDscaff3-processed-gene-57.9	Initial_vs_Flower_bud	-2.13844	down	0.0078	0.0397474
trehalose phosphatase/synthase 5	VaccDscaff46-augustus-gene-60.18	Initial_vs_Flower_bud	-2.13819	down	5e-05	0.000509113
bifunctional nitrilase/nitrile hydratase NIT4A	VaccDscaff47-snap-gene-47.56	Initial_vs_Flower_bud	-2.13723	down	0.00835	0.0420389
solute carrier family 25 member 44	VaccDscaff36-processed-gene-9.9	Initial_vs_Flower_bud	-2.13453	down	0.00925	0.0455824
CURVATURE THYLAKOID 1D-like protein	VaccDscaff39-augustus-gene-72.25	Initial_vs_Flower_bud	-2.13294	down	0.0043	0.024449
exosome component 1	VaccDscaff34-augustus-gene-241.24	Initial_vs_Flower_bud	-2.13012	down	5e-05	0.000509113
signal peptide peptidase-like 4	VaccDscaff41-augustus-gene-171.16	Initial_vs_Flower_bud	-2.11942	down	5e-05	0.000509113
transportin-1-like	VaccDscaff41-augustus-gene-278.52	Initial_vs_Flower_bud	-2.10557	down	5e-05	0.000509113
DNA repair and meiosis protein (Mre11)	VaccDscaff1-snap-gene-424.56	Initial_vs_Flower_bud	-2.09941	down	0.0001	0.000960986
Glycosyl hydrolase family 85	VaccDscaff29-snap-gene-120.28	Initial_vs_Flower_bud	-2.09692	down	0.00015	0.00138565
CASP-like protein 2B1	VaccDscaff112-processed-gene-1.10	Initial_vs_Flower_bud	-2.09452	down	5e-05	0.000509113
Calcium-dependent lipid-binding (CaLB domain) family protein	VaccDscaff39-augustus-gene-37.27	Initial_vs_Flower_bud	-2.09252	down	0.00085	0.00632968
APO RNA-binding protein (DUF794)	VaccDscaff23-augustus-gene-21.21	Initial_vs_Flower_bud	-2.08921	down	0.00835	0.0420389
DWD (DDB1-binding WD40 protein) hypersensitive to ABA 1	VaccDscaff29-snap-gene-5.23	Initial_vs_Flower_bud	-2.07606	down	0.00035	0.00292308
Small nuclear ribonucleoprotein family protein	VaccDscaff47-augustus-gene-177.32	Initial_vs_Flower_bud	-2.07457	down	0.00015	0.00138565
Diacylglycerol kinase family protein	VaccDscaff1145-snap-gene-0.13	Initial_vs_Flower_bud	-2.07177	down	0.00015	0.00138565
putative quinone oxidoreductase 1	VaccDscaff29-augustus-gene-89.28	Initial_vs_Flower_bud	-2.06966	down	5e-05	0.000509113
basic helix-loop-helix (bHLH) DNA-binding superfamily protein	VaccDscaff28-augustus-gene-231.17	Initial_vs_Flower_bud	-2.06892	down	0.00285	0.0173568
Zinc finger C-x8-C-x5-C-x3-H type family protein	VaccDscaff95-augustus-gene-5.51	Initial_vs_Flower_bud	-2.05845	down	5e-05	0.000509113
asterix-like protein	VaccDscaff4-snap-gene-352.36	Initial_vs_Flower_bud	-2.05337	down	0.0018	0.0118272
Calcium-dependent lipid-binding (CaLB domain) family protein	VaccDscaff28-augustus-gene-191.29	Initial_vs_Flower_bud	-2.05303	down	0.0001	0.000960986
GW repeat- and PHD finger-containing protein NERD	VaccDscaff23-snap-gene-2.32	Initial_vs_Flower_bud	-2.05231	down	5e-05	0.000509113
RNA binding (RRM/RBD/RNP motifs) family protein	VaccDscaff47-snap-gene-91.35	Initial_vs_Flower_bud	-2.04382	down	0.00035	0.00292308
Tetratricopeptide repeat (TPR)-like superfamily protein	VaccDscaff3-augustus-gene-426.22	Initial_vs_Flower_bud	-2.04283	down	0.0088	0.0438342
myosin heavy chain, cardiac protein	VaccDscaff3-augustus-gene-65.26	Initial_vs_Flower_bud	-2.03308	down	5e-05	0.000509113
Transcriptional coactivator/pterin dehydratase	VaccDscaff29-snap-gene-100.34	Initial_vs_Flower_bud	-2.03197	down	0.0071	0.0368217
abhydrolase domain containing 17A, depalmitoylase	VaccDscaff7-processed-gene-401.4	Initial_vs_Flower_bud	-2.02299	down	5e-05	0.000509113
E3 ubiquitin-protein ligase DIS1-like	VaccDscaff562-augustus-gene-0.15	Initial_vs_Flower_bud	-2.02219	down	5e-05	0.000509113
methyltransferase like 16	VaccDscaff14-snap-gene-384.49	Initial_vs_Flower_bud	-2.01483	down	0.00065	0.00502564
anaphase-promoting complex subunit	VaccDscaff3-snap-gene-211.23	Initial_vs_Flower_bud	-2.01446	down	0.0002	0.00178731
N-acetyl-l-glutamate synthase 2	VaccDscaff32-snap-gene-269.38	Initial_vs_Flower_bud	-2.0118	down	5e-05	0.000509113
SNF7 family protein	VaccDscaff29-augustus-gene-0.26	Initial_vs_Flower_bud	-2.01004	down	5e-05	0.000509113
NAD(P)H dehydrogenase (quinone)s	VaccDscaff23-snap-gene-14.45	Initial_vs_Flower_bud	-1.99955	down	0.0031	0.0186275
lysyl-tRNA synthetase 1	VaccDscaff28-snap-gene-90.34	Initial_vs_Flower_bud	-1.9925	down	5e-05	0.000509113
PSI type II chlorophyll a/b-binding protein (Lhca2*1)	VaccDscaff71-snap-gene-1.49	Initial_vs_Flower_bud	-1.97705	down	0.0006	0.00468546
small nuclear ribonucleoprotein 13 S homeolog	VaccDscaff23-augustus-gene-30.32	Initial_vs_Flower_bud	-1.97538	down	0.0001	0.000960986
structural maintenance of chromosomes domain protein	VaccDscaff47-augustus-gene-113.18	Initial_vs_Flower_bud	-1.97484	down	5e-05	0.000509113
F-box and associated interaction domains-containing protein	VaccDscaff48-processed-gene-61.1	Initial_vs_Flower_bud	-1.96615	down	0.00015	0.00138565
DOF zinc finger protein 1	VaccDscaff496-processed-gene-0.4	Initial_vs_Flower_bud	-1.96584	down	0.0002	0.00178731
mitochondrial import receptor subunit TOM5-like protein	VaccDscaff32-processed-gene-154.11	Initial_vs_Flower_bud	-1.9647	down	0.0033	0.0196304
Pentatricopeptide repeat (PPR) superfamily protein	VaccDscaff42-augustus-gene-224.32	Initial_vs_Flower_bud	-1.95656	down	0.0033	0.0196304
single myb histone 4	VaccDscaff28-snap-gene-206.50	Initial_vs_Flower_bud	-1.95383	down	5e-05	0.000509113
Ankyrin repeat family protein	VaccDscaff48-augustus-gene-62.47	Initial_vs_Flower_bud	-1.94674	down	0.00135	0.00935942
myosin-H heavy protein	VaccDscaff42-snap-gene-51.45	Initial_vs_Flower_bud	-1.94335	down	5e-05	0.000509113
RAB GTPase homolog 8A	VaccDscaff47-snap-gene-91.37	Initial_vs_Flower_bud	-1.93729	down	5e-05	0.000509113
chlorophyllase 2	VaccDscaff4-augustus-gene-54.38	Initial_vs_Flower_bud	-1.93659	down	0.00025	0.00217815
Tetratricopeptide repeat (TPR)-like superfamily protein	VaccDscaff66-augustus-gene-6.25	Initial_vs_Flower_bud	-1.93291	down	5e-05	0.000509113
alpha/beta-Hydrolases superfamily protein	VaccDscaff51-augustus-gene-20.32	Initial_vs_Flower_bud	-1.93157	down	0.0019	0.0123531
RNA recognition motif (RRM)-containing protein	VaccDscaff47-augustus-gene-109.29	Initial_vs_Flower_bud	-1.92648	down	0.00265	0.0163189
MIRO-related GTP-ase 1	VaccDscaff34-augustus-gene-165.18	Initial_vs_Flower_bud	-1.92121	down	0.0002	0.00178731
mediator of cell motility 1	VaccDscaff18-snap-gene-183.37	Initial_vs_Flower_bud	-1.92023	down	0.0001	0.000960986
U6 snRNA biogenesis 1	VaccDscaff45-snap-gene-73.36	Initial_vs_Flower_bud	-1.91933	down	5e-05	0.000509113
HSP20-like chaperones superfamily protein	VaccDscaff29-snap-gene-278.30	Initial_vs_Flower_bud	-1.90962	down	5e-05	0.000509113
CWC15 spliceosome-associated protein S homeolog	VaccDscaff6-augustus-gene-25.44	Initial_vs_Flower_bud	-1.90377	down	5e-05	0.000509113
Ribosomal protein S5/Elongation factor G/III/V family protein	VaccDscaff48-augustus-gene-22.32	Initial_vs_Flower_bud	-1.90325	down	0.00795	0.0403715
Glycolipid transfer protein (GLTP) family protein	VaccDscaff28-snap-gene-137.25	Initial_vs_Flower_bud	-1.89806	down	0.0001	0.000960986
Ras-related small GTP-binding family protein	VaccDscaff1-augustus-gene-4.37	Initial_vs_Flower_bud	-1.89156	down	0.00395	0.0227778
membrane-associated progesterone binding protein 4	VaccDscaff3-snap-gene-403.40	Initial_vs_Flower_bud	-1.89152	down	5e-05	0.000509113
NOC3-like DNA replication regulator	VaccDscaff166-processed-gene-2.23	Initial_vs_Flower_bud	-1.88468	down	5e-05	0.000509113
metal tolerance protein 5-like	VaccDscaff29-augustus-gene-158.19	Initial_vs_Flower_bud	-1.88351	down	0.003	0.0181156
methyl-CPG-binding domain 4	VaccDscaff51-augustus-gene-21.40	Initial_vs_Flower_bud	-1.87781	down	5e-05	0.000509113
deoxycytidine kinase	VaccDscaff37-augustus-gene-97.22	Initial_vs_Flower_bud	-1.85331	down	0.00185	0.0120815
NOC3 like DNA replication regulator	VaccDscaff78-processed-gene-3.19	Initial_vs_Flower_bud	-1.84967	down	0.00575	0.0309915
nuclear RNA polymerase C2	VaccDscaff3-augustus-gene-54.28	Initial_vs_Flower_bud	-1.84876	down	0.00055	0.00434745
Protein kinase superfamily protein	VaccDscaff1-augustus-gene-327.26	Initial_vs_Flower_bud	-1.84831	down	5e-05	0.000509113
transportin 1	VaccDscaff14-augustus-gene-387.43	Initial_vs_Flower_bud	-1.84668	down	0.00025	0.00217815
peroxin 13	VaccDscaff47-augustus-gene-129.29	Initial_vs_Flower_bud	-1.84326	down	5e-05	0.000509113
14-3-3 protein 7	VaccDscaff18-augustus-gene-75.35	Initial_vs_Flower_bud	-1.84281	down	0.00425	0.0242135
Transducin/WD40 repeat-like superfamily protein	VaccDscaff70-snap-gene-5.37	Initial_vs_Flower_bud	-1.84071	down	5e-05	0.000509113
chloroplastidic phosphoglucan, water dikinase (ATGWD3)	VaccDscaff23-snap-gene-78.25	Initial_vs_Flower_bud	-1.83831	down	0.00045	0.00364749
proteasome activating protein 200	VaccDscaff1-snap-gene-459.39	Initial_vs_Flower_bud	-1.83793	down	5e-05	0.000509113
actin depolymerizing factor 6	VaccDscaff4-augustus-gene-65.47	Initial_vs_Flower_bud	-1.83472	down	0.00015	0.00138565
small ubiquitin-like modifier 2	VaccDscaff47-augustus-gene-145.27	Initial_vs_Flower_bud	-1.83425	down	0.00965	0.0471113
Photosystem II reaction center PsbP family protein	VaccDscaff34-augustus-gene-165.19	Initial_vs_Flower_bud	-1.83096	down	5e-05	0.000509113
GRAM domain family protein	VaccDscaff793-augustus-gene-0.4	Initial_vs_Flower_bud	-1.83063	down	5e-05	0.000509113
myosin 1	VaccDscaff4-snap-gene-246.21	Initial_vs_Flower_bud	-1.82939	down	0.0038	0.0220507
mitogen-activated protein kinase kinase kinase 5	VaccDscaff23-augustus-gene-328.36	Initial_vs_Flower_bud	-1.82898	down	5e-05	0.000509113
dof zinc finger protein 4-like	VaccDscaff24-processed-gene-229.1	Initial_vs_Flower_bud	-1.82598	down	0.01005	0.0486971
Tda3p	VaccDscaff7-augustus-gene-269.16	Initial_vs_Flower_bud	-1.8239	down	5e-05	0.000509113
glycine-rich RNA-binding protein 2	VaccDscaff4-augustus-gene-122.34	Initial_vs_Flower_bud	-1.82363	down	0.00775	0.0395426
PLAC8 family protein	VaccDscaff4-snap-gene-180.31	Initial_vs_Flower_bud	-1.81919	down	0.0074	0.0380901
WD repeat containing antisense to TP53	VaccDscaff4-snap-gene-184.32	Initial_vs_Flower_bud	-1.81892	down	5e-05	0.000509113
thylakoid lumenal protein (Mog1/PsbP/DUF1795-like photosystem II reaction center PsbP family protein)	VaccDscaff2-augustus-gene-154.23	Initial_vs_Flower_bud	-1.81759	down	0.0042	0.0239796
60S ribosomal protein L13-2	VaccDscaff29-snap-gene-20.41	Initial_vs_Flower_bud	-1.81577	down	5e-05	0.000509113
Concanavalin A-like lectin protein kinase family protein	VaccDscaff47-processed-gene-103.15	Initial_vs_Flower_bud	-1.81514	down	5e-05	0.000509113
SNF1-related protein kinase regulatory subunit gamma 1	VaccDscaff4-augustus-gene-382.25	Initial_vs_Flower_bud	-1.81309	down	5e-05	0.000509113
Tetratricopeptide repeat (TPR)-like superfamily protein	VaccDscaff44-processed-gene-70.3	Initial_vs_Flower_bud	-1.80787	down	5e-05	0.000509113
BES1/BZR1 homolog 2	VaccDscaff30-augustus-gene-222.17	Initial_vs_Flower_bud	-1.80672	down	5e-05	0.000509113
CAP160 protein	VaccDscaff29-augustus-gene-64.34	Initial_vs_Flower_bud	-1.80401	down	5e-05	0.000509113
FIZZY-related 2	VaccDscaff46-snap-gene-11.32	Initial_vs_Flower_bud	-1.79802	down	5e-05	0.000509113
DNAse I-like superfamily protein	VaccDscaff21-snap-gene-370.38	Initial_vs_Flower_bud	-1.7977	down	0.0003	0.00255629
glycosyl hydrolase 9A1	VaccDscaff34-augustus-gene-198.21	Initial_vs_Flower_bud	-1.79738	down	0.0006	0.00468546
Cysteine proteinases superfamily protein	VaccDscaff35-snap-gene-207.31	Initial_vs_Flower_bud	-1.79386	down	0.00335	0.0198581
transmembrane protein 245	VaccDscaff1-augustus-gene-453.26	Initial_vs_Flower_bud	-1.79358	down	5e-05	0.000509113
ras-related protein Rab11D	VaccDscaff6-augustus-gene-342.19	Initial_vs_Flower_bud	-1.78968	down	0.00365	0.0213397
Tetratricopeptide repeat (TPR)-like superfamily protein	VaccDscaff34-processed-gene-246.2	Initial_vs_Flower_bud	-1.78963	down	0.0065	0.0342384
RNI-like superfamily protein	VaccDscaff78-augustus-gene-6.68	Initial_vs_Flower_bud	-1.78805	down	0.00025	0.00217815
thionin-like protein	VaccDscaff39-processed-gene-105.15	Initial_vs_Flower_bud	-1.78769	down	0.0001	0.000960986
nucleoporin 62	VaccDscaff22-snap-gene-47.48	Initial_vs_Flower_bud	-1.78347	down	0.00245	0.0152794
putative GTPase-activating protein Gyp7	VaccDscaff29-processed-gene-28.17	Initial_vs_Flower_bud	-1.78191	down	5e-05	0.000509113
phloem protein 2-A12	VaccDscaff19-processed-gene-20.18	Initial_vs_Flower_bud	-1.77947	down	0.00015	0.00138565
bZIP transcription factor 12-like	VaccDscaff2-augustus-gene-371.35	Initial_vs_Flower_bud	-1.77503	down	0.0001	0.000960986
Clathrin light chain protein	VaccDscaff48-augustus-gene-69.30	Initial_vs_Flower_bud	-1.7717	down	5e-05	0.000509113
protein kinase 1B	VaccDscaff47-augustus-gene-94.24	Initial_vs_Flower_bud	-1.7701	down	0.0024	0.0150115
signal responsive 1	VaccDscaff39-augustus-gene-86.17	Initial_vs_Flower_bud	-1.76606	down	5e-05	0.000509113
ring finger protein 4	VaccDscaff15-snap-gene-346.48	Initial_vs_Flower_bud	-1.76189	down	0.00335	0.0198581
casein kinase II beta chain 1	VaccDscaff2-augustus-gene-2.24	Initial_vs_Flower_bud	-1.7546	down	5e-05	0.000509113
RING-H2 finger C1A	VaccDscaff47-processed-gene-32.12	Initial_vs_Flower_bud	-1.75401	down	5e-05	0.000509113
ethylene-responsive transcription factor 4	VaccDscaff42-processed-gene-223.8	Initial_vs_Flower_bud	-1.74806	down	0.0075	0.0385183
nuclear shuttle interacting	VaccDscaff17-augustus-gene-3.25	Initial_vs_Flower_bud	-1.74398	down	5e-05	0.000509113
Transducin/WD40 repeat-like superfamily protein	VaccDscaff18-augustus-gene-321.49	Initial_vs_Flower_bud	-1.74262	down	0.0043	0.024449
Nucleoside diphosphate kinase family protein	VaccDscaff28-snap-gene-17.39	Initial_vs_Flower_bud	-1.73676	down	0.00295	0.017862
Leucine-rich receptor-like protein kinase family protein	VaccDscaff91-snap-gene-4.19	Initial_vs_Flower_bud	-1.73205	down	0.00855	0.0428607
evolutionarily conserved C-terminal region 2	VaccDscaff161-snap-gene-2.45	Initial_vs_Flower_bud	-1.73123	down	0.00645	0.0340164
Seven transmembrane MLO family protein	VaccDscaff310-augustus-gene-0.41	Initial_vs_Flower_bud	-1.73065	down	5e-05	0.000509113
WD repeat domain 70	VaccDscaff24-augustus-gene-40.27	Initial_vs_Flower_bud	-1.73027	down	0.00015	0.00138565
40S ribosomal protein S15-like	VaccDscaff4-augustus-gene-60.43	Initial_vs_Flower_bud	-1.71253	down	0.00425	0.0242135
switch 2	VaccDscaff39-snap-gene-251.32	Initial_vs_Flower_bud	-1.71186	down	5e-05	0.000509113
LTV1 ribosome biogenesis factor L homeolog	VaccDscaff23-augustus-gene-352.27	Initial_vs_Flower_bud	-1.71182	down	0.0003	0.00255629
CTD (carboxy-terminal domain, RNA polymerase II, polypeptide A) small phosphatase like 2b	VaccDscaff3-augustus-gene-195.23	Initial_vs_Flower_bud	-1.7068	down	5e-05	0.000509113
Ribosomal protein S21e	VaccDscaff47-augustus-gene-185.37	Initial_vs_Flower_bud	-1.70602	down	0.00045	0.00364749
rRNA-processing protein gar2	VaccDscaff29-snap-gene-156.35	Initial_vs_Flower_bud	-1.69244	down	0.0006	0.00468546
anti- silencing function 1b	VaccDscaff31-snap-gene-18.30	Initial_vs_Flower_bud	-1.68776	down	0.0005	0.00400018
Transducin/WD40 repeat-like superfamily protein	VaccDscaff3-snap-gene-35.35	Initial_vs_Flower_bud	-1.68316	down	0.0038	0.0220507
FMN-linked oxidoreductases superfamily protein	VaccDscaff14-snap-gene-381.27	Initial_vs_Flower_bud	-1.66775	down	5e-05	0.000509113
Surfeit locus protein 5 subunit 22 of Mediator complex	VaccDscaff74-augustus-gene-1.19	Initial_vs_Flower_bud	-1.66519	down	5e-05	0.000509113
pectinesterase family protein	VaccDscaff4-processed-gene-359.5	Initial_vs_Flower_bud	-1.66306	down	0.0014	0.00964257
respiratory burst oxidase homolog protein A-like	VaccDscaff28-augustus-gene-35.27	Initial_vs_Flower_bud	-1.66115	down	0.00925	0.0455824
Ankyrin repeat family protein / BTB/POZ domain-containing protein	VaccDscaff30-processed-gene-27.13	Initial_vs_Flower_bud	-1.65435	down	5e-05	0.000509113
Pseudouridine synthase family protein	VaccDscaff34-augustus-gene-183.22	Initial_vs_Flower_bud	-1.64975	down	5e-05	0.000509113
RNA-binding (RRM/RBD/RNP motifs) family protein	VaccDscaff18-processed-gene-119.3	Initial_vs_Flower_bud	-1.63953	down	0.00095	0.00696513
B-box type zinc finger protein with CCT domain-containing protein	VaccDscaff4-augustus-gene-255.24	Initial_vs_Flower_bud	-1.63678	down	0.00255	0.015794
probable glutathione S-transferase DHAR2, chloroplastic	VaccDscaff39-snap-gene-57.45	Initial_vs_Flower_bud	-1.62479	down	5e-05	0.000509113
eukaryotic translation initiation factor 3C	VaccDscaff18-augustus-gene-323.28	Initial_vs_Flower_bud	-1.62284	down	5e-05	0.000509113
prenylated RAB acceptor 1.A2	VaccDscaff1-augustus-gene-155.27	Initial_vs_Flower_bud	-1.6114	down	0.00275	0.0168337
Rho termination factor	VaccDscaff24-augustus-gene-35.28	Initial_vs_Flower_bud	-1.60828	down	5e-05	0.000509113
aluminum activated malate transporter family protein	VaccDscaff29-augustus-gene-257.30	Initial_vs_Flower_bud	-1.60808	down	0.0047	0.0262955
Transducin/WD40 repeat-like superfamily protein	VaccDscaff23-augustus-gene-315.34	Initial_vs_Flower_bud	-1.60758	down	0.0052	0.0285584
EEIG1/EHBP1 protein amino-terminal domain protein	VaccDscaff42-augustus-gene-221.36	Initial_vs_Flower_bud	-1.60675	down	0.00165	0.0110142
serine/arginine-rich splicing factor RSZ23-like	VaccDscaff3-snap-gene-437.32	Initial_vs_Flower_bud	-1.60617	down	0.00185	0.0120815
cryptochrome 1	VaccDscaff23-augustus-gene-245.20	Initial_vs_Flower_bud	-1.59593	down	0.00045	0.00364749
Ribosomal protein L35Ae family protein	VaccDscaff48-snap-gene-72.54	Initial_vs_Flower_bud	-1.594	down	0.0006	0.00468546
AAA-type ATPase family protein	VaccDscaff42-augustus-gene-194.34	Initial_vs_Flower_bud	-1.59374	down	0.00025	0.00217815
ubiquitin protein ligase E3 component n-recognin 7 (putative)	VaccDscaff49-snap-gene-25.37	Initial_vs_Flower_bud	-1.5917	down	0.0001	0.000960986
phosphatidylinositol glycan anchor biosynthesis class S	VaccDscaff47-augustus-gene-145.26	Initial_vs_Flower_bud	-1.59141	down	0.0001	0.000960986
plastidic GLC translocator	VaccDscaff18-snap-gene-293.30	Initial_vs_Flower_bud	-1.5902	down	5e-05	0.000509113
31-kDa RNA binding protein	VaccDscaff3-snap-gene-381.19	Initial_vs_Flower_bud	-1.58895	down	0.00415	0.0237389
histone deacetylase 6	VaccDscaff4-snap-gene-373.36	Initial_vs_Flower_bud	-1.58739	down	5e-05	0.000509113
peptidylprolyl isomerase E (cyclophilin E)	VaccDscaff48-augustus-gene-16.21	Initial_vs_Flower_bud	-1.58254	down	0.00455	0.0256318
translocon outer complex protein 120	VaccDscaff700-processed-gene-0.5	Initial_vs_Flower_bud	-1.58049	down	0.0016	0.0107463
fip1 motif-containing protein	VaccDscaff5-snap-gene-15.48	Initial_vs_Flower_bud	-1.58042	down	5e-05	0.000509113
phosphorylethanolamine cytidylyltransferase 1	VaccDscaff23-augustus-gene-77.29	Initial_vs_Flower_bud	-1.5794	down	0.00035	0.00292308
homolog of X-ray repair cross complementing 2 (XRCC2)	VaccDscaff42-snap-gene-60.40	Initial_vs_Flower_bud	-1.56952	down	5e-05	0.000509113
F-box/RNI-like/FBD-like domains-containing protein	VaccDscaff39-snap-gene-267.27	Initial_vs_Flower_bud	-1.56518	down	0.00025	0.00217815
POX (plant homeobox) family protein	VaccDscaff34-augustus-gene-250.32	Initial_vs_Flower_bud	-1.56472	down	0.0012	0.00848185
TGF-beta receptor interacting protein 1	VaccDscaff3-augustus-gene-226.27	Initial_vs_Flower_bud	-1.56164	down	5e-05	0.000509113
membrane-associated kinase regulator	VaccDscaff5-processed-gene-57.2	Initial_vs_Flower_bud	-1.55949	down	0.00465	0.0260951
myb-like transcription factor family protein	VaccDscaff51-processed-gene-3.3	Initial_vs_Flower_bud	-1.5579	down	0.00745	0.0383035
Isocitrate/isopropylmalate dehydrogenase family protein	VaccDscaff32-snap-gene-299.39	Initial_vs_Flower_bud	-1.5568	down	5e-05	0.000509113
acidic ribosomal protein P3	VaccDscaff23-augustus-gene-85.30	Initial_vs_Flower_bud	-1.55356	down	5e-05	0.000509113
homeobox protein 6	VaccDscaff39-augustus-gene-82.12	Initial_vs_Flower_bud	-1.55252	down	0.00845	0.0424535
strictosidine synthase-like 3	VaccDscaff47-augustus-gene-38.20	Initial_vs_Flower_bud	-1.54754	down	0.00865	0.0432732
exonuclease 3'-5' domain containing 3	VaccDscaff3-snap-gene-76.50	Initial_vs_Flower_bud	-1.54577	down	0.00045	0.00364749
zinc finger protein	VaccDscaff3-augustus-gene-35.28	Initial_vs_Flower_bud	-1.54143	down	5e-05	0.000509113
Outward rectifying potassium channel protein	VaccDscaff273-augustus-gene-0.59	Initial_vs_Flower_bud	-1.53725	down	5e-05	0.000509113
periodic tryptophan protein 2	VaccDscaff34-augustus-gene-37.27	Initial_vs_Flower_bud	-1.53148	down	5e-05	0.000509113
ABC-2 type transporter family protein	VaccDscaff29-processed-gene-50.15	Initial_vs_Flower_bud	-1.52898	down	0.00015	0.00138565
HAUS augmin-like complex subunit	VaccDscaff30-snap-gene-318.23	Initial_vs_Flower_bud	-1.52893	down	5e-05	0.000509113
GRAS family transcription factor	VaccDscaff1-processed-gene-160.8	Initial_vs_Flower_bud	-1.5263	down	5e-05	0.000509113
BR-signaling kinase 1	VaccDscaff23-augustus-gene-357.25	Initial_vs_Flower_bud	-1.52584	down	5e-05	0.000509113
farnesylated protein 6	VaccDscaff42-augustus-gene-204.33	Initial_vs_Flower_bud	-1.52235	down	0.0039	0.0225382
glyoxylate reductase 1	VaccDscaff47-snap-gene-127.39	Initial_vs_Flower_bud	-1.51746	down	0.00405	0.023265
RNA polymerases N / 8 kDa subunit	VaccDscaff47-augustus-gene-142.39	Initial_vs_Flower_bud	-1.51655	down	5e-05	0.000509113
Calcium-dependent phosphotriesterase superfamily protein	VaccDscaff29-snap-gene-309.46	Initial_vs_Flower_bud	-1.51217	down	0.0032	0.0191338
RNA-binding (RRM/RBD/RNP motifs) family protein	VaccDscaff24-snap-gene-317.27	Initial_vs_Flower_bud	-1.51025	down	0.00105	0.00757987
6-phospho-3-hexuloisomerase (PHI)	VaccDscaff48-processed-gene-79.9	Initial_vs_Flower_bud	-1.5072	down	0.00055	0.00434745
importin alpha	VaccDscaff1-snap-gene-179.27	Initial_vs_Flower_bud	-1.50677	down	0.00955	0.0467232
LOW protein: exocyst complex component-like protein	VaccDscaff24-augustus-gene-159.26	Initial_vs_Flower_bud	-1.50528	down	0.0048	0.0267622
Subunits of heterodimeric actin filament capping protein Capz superfamily	VaccDscaff18-snap-gene-96.30	Initial_vs_Flower_bud	-1.5008	down	5e-05	0.000509113
UDP-Glycosyltransferase superfamily protein	VaccDscaff48-snap-gene-75.37	Initial_vs_Flower_bud	-1.50039	down	5e-05	0.000509113
hypothetical protein	VaccDscaff1-augustus-gene-453.30	Initial_vs_Flower_bud	-1.49935	down	0.0003	0.00255629
hypothetical protein	VaccDscaff1-augustus-gene-300.35	Initial_vs_Flower_bud	-1.49648	down	5e-05	0.000509113
Pentatricopeptide repeat (PPR) superfamily protein	VaccDscaff6-processed-gene-2.5	Initial_vs_Flower_bud	-1.4946	down	0.0046	0.0258662
DNA-directed RNA polymerase 1B, mitochondrial	VaccDscaff48-snap-gene-9.42	Initial_vs_Flower_bud	-1.494	down	0.0019	0.0123531
squamosa promoter-binding-like protein 18	VaccDscaff42-augustus-gene-9.40	Initial_vs_Flower_bud	-1.49248	down	0.00565	0.0305475
TatD DNase domain containing 1 L homeolog	VaccDscaff29-snap-gene-259.35	Initial_vs_Flower_bud	-1.48835	down	5e-05	0.000509113
F-box protein 7	VaccDscaff3-snap-gene-247.35	Initial_vs_Flower_bud	-1.48544	down	5e-05	0.000509113
shaggy-related kinase 11	VaccDscaff3-augustus-gene-69.28	Initial_vs_Flower_bud	-1.48005	down	5e-05	0.000509113
Pentatricopeptide repeat (PPR) superfamily protein	VaccDscaff1-processed-gene-280.4	Initial_vs_Flower_bud	-1.47751	down	0.0075	0.0385183
Transmembrane proteins 14C	VaccDscaff29-augustus-gene-315.31	Initial_vs_Flower_bud	-1.46988	down	0.0006	0.00468546
Translation initiation factor 2, small GTP-binding protein	VaccDscaff1-snap-gene-402.49	Initial_vs_Flower_bud	-1.46707	down	5e-05	0.000509113
probable protein phosphatase 2C 28	VaccDscaff12-augustus-gene-386.23	Initial_vs_Flower_bud	-1.4655	down	0.0039	0.0225382
C2H2-like zinc finger protein	VaccDscaff18-augustus-gene-31.33	Initial_vs_Flower_bud	-1.45783	down	0.0024	0.0150115
fused aspartate kinase/homoserine dehydrogenase 1	VaccDscaff15-snap-gene-92.26	Initial_vs_Flower_bud	-1.45376	down	5e-05	0.000509113
carbamoyl phosphate synthetase A	VaccDscaff23-augustus-gene-272.29	Initial_vs_Flower_bud	-1.45169	down	0.0002	0.00178731
GC-rich sequence DNA-binding factor-like protein with Tuftelin interacting domain-containing protein	VaccDscaff4-processed-gene-222.4	Initial_vs_Flower_bud	-1.4375	down	0.00205	0.0131537
Eukaryotic aspartyl protease family protein	VaccDscaff42-snap-gene-132.20	Initial_vs_Flower_bud	-1.43433	down	0.00525	0.0287909
Arginyl-tRNA synthetase, class Ic	VaccDscaff42-snap-gene-269.73	Initial_vs_Flower_bud	-1.43379	down	5e-05	0.000509113
Pentatricopeptide repeat (PPR) superfamily protein	VaccDscaff1-processed-gene-198.5	Initial_vs_Flower_bud	-1.42836	down	0.0001	0.000960986
TEOSINTE BRANCHED 1, cycloidea and PCF transcription factor 2	VaccDscaff24-processed-gene-124.3	Initial_vs_Flower_bud	-1.4255	down	5e-05	0.000509113
indole-3-acetic acid inducible 14	VaccDscaff4-snap-gene-426.46	Initial_vs_Flower_bud	-1.42487	down	0.0001	0.000960986
Utp14p	VaccDscaff47-augustus-gene-188.36	Initial_vs_Flower_bud	-1.42268	down	0.0001	0.000960986
magnesium transporter 4	VaccDscaff34-snap-gene-149.19	Initial_vs_Flower_bud	-1.42087	down	0.00295	0.017862
Tetratricopeptide repeat (TPR)-like superfamily protein	VaccDscaff34-augustus-gene-102.21	Initial_vs_Flower_bud	-1.4206	down	0.00015	0.00138565
glutathione peroxidase 8	VaccDscaff43-snap-gene-247.34	Initial_vs_Flower_bud	-1.41702	down	5e-05	0.000509113
Nucleoporin interacting component (Nup93/Nic96-like) family protein	VaccDscaff1-snap-gene-287.32	Initial_vs_Flower_bud	-1.41506	down	0.0069	0.0359626
splicing factor U2af small subunit B	VaccDscaff12-processed-gene-18.34	Initial_vs_Flower_bud	-1.4149	down	0.0046	0.0258662
small nuclear ribonucleoprotein U5 subunit 40	VaccDscaff3-processed-gene-303.25	Initial_vs_Flower_bud	-1.41261	down	0.0001	0.000960986
t-complex 11 like 1	VaccDscaff3-augustus-gene-41.32	Initial_vs_Flower_bud	-1.40223	down	0.00425	0.0242135
casein kinase 1-like protein 2	VaccDscaff29-snap-gene-5.22	Initial_vs_Flower_bud	-1.40131	down	5e-05	0.000509113
Ribosomal protein S5 family protein	VaccDscaff4-augustus-gene-235.18	Initial_vs_Flower_bud	-1.40031	down	0.0049	0.0272038
DNA/RNA polymerases superfamily protein	VaccDscaff34-snap-gene-147.30	Initial_vs_Flower_bud	-1.39946	down	5e-05	0.000509113
2-isopropylmalate synthase A-like	VaccDscaff1-snap-gene-135.28	Initial_vs_Flower_bud	-1.39423	down	5e-05	0.000509113
stress enhanced protein 2	VaccDscaff42-augustus-gene-52.34	Initial_vs_Flower_bud	-1.39379	down	5e-05	0.000509113
SC35-like splicing factor 30A	VaccDscaff39-augustus-gene-190.25	Initial_vs_Flower_bud	-1.38892	down	0.0073	0.0376586
TBP-associated factor 15	VaccDscaff4-augustus-gene-194.22	Initial_vs_Flower_bud	-1.3883	down	0.00025	0.00217815
MMS ZWEI homologue 3	VaccDscaff1-augustus-gene-214.13	Initial_vs_Flower_bud	-1.38348	down	5e-05	0.000509113
ribophorin II (RPN2) family protein	VaccDscaff47-augustus-gene-157.23	Initial_vs_Flower_bud	-1.38318	down	5e-05	0.000509113
calcium-dependent protein kinase 28	VaccDscaff42-augustus-gene-20.28	Initial_vs_Flower_bud	-1.37934	down	0.0037	0.0215877
Homeodomain-like superfamily protein	VaccDscaff42-augustus-gene-67.23	Initial_vs_Flower_bud	-1.37896	down	0.00015	0.00138565
Polynucleotidyl transferase, ribonuclease H-like superfamily protein	VaccDscaff28-processed-gene-72.22	Initial_vs_Flower_bud	-1.37895	down	0.0016	0.0107463
DnaJ heat shock protein family (Hsp40) member B1	VaccDscaff3-augustus-gene-165.23	Initial_vs_Flower_bud	-1.36451	down	0.0016	0.0107463
BTB-POZ and MATH domain 4	VaccDscaff24-augustus-gene-307.28	Initial_vs_Flower_bud	-1.36423	down	0.0057	0.03077
RNA polymerase Rpb8	VaccDscaff23-snap-gene-191.32	Initial_vs_Flower_bud	-1.36268	down	5e-05	0.000509113
Haloacid dehalogenase-like hydrolase (HAD) superfamily protein	VaccDscaff29-augustus-gene-84.21	Initial_vs_Flower_bud	-1.36207	down	0.0066	0.0346654
putative CHCH domain-containing protein	VaccDscaff17-snap-gene-211.32	Initial_vs_Flower_bud	-1.36053	down	0.0016	0.0107463
BRCA1 associated RING domain 1	VaccDscaff1-augustus-gene-195.32	Initial_vs_Flower_bud	-1.35157	down	5e-05	0.000509113
2Fe-2S ferredoxin-like superfamily protein	VaccDscaff1-processed-gene-78.7	Initial_vs_Flower_bud	-1.35151	down	0.0053	0.0290156
SH3 domain-containing protein	VaccDscaff23-augustus-gene-352.29	Initial_vs_Flower_bud	-1.34911	down	5e-05	0.000509113
eukaryotic translation initiation factor 2B, subunit 4 delta	VaccDscaff35-snap-gene-248.39	Initial_vs_Flower_bud	-1.34602	down	0.0008	0.00600935
RING-H2 group F2A	VaccDscaff47-augustus-gene-38.18	Initial_vs_Flower_bud	-1.34519	down	5e-05	0.000509113
root UVB sensitive-like protein (Protein of unknown function, DUF647)	VaccDscaff3-snap-gene-407.41	Initial_vs_Flower_bud	-1.33792	down	5e-05	0.000509113
Insulinase (Peptidase family M16) protein	VaccDscaff3-processed-gene-190.4	Initial_vs_Flower_bud	-1.33358	down	5e-05	0.000509113
Microtubule associated protein (MAP65/ASE1) family protein	VaccDscaff28-augustus-gene-163.24	Initial_vs_Flower_bud	-1.33162	down	5e-05	0.000509113
ADP glucose pyrophosphorylase large subunit 1	VaccDscaff4-augustus-gene-100.24	Initial_vs_Flower_bud	-1.32804	down	0.0001	0.000960986
indole-3-acetic acid inducible 9	VaccDscaff18-augustus-gene-271.38	Initial_vs_Flower_bud	-1.31485	down	0.00325	0.0193808
Tyrosyl-tRNA synthetase, class Ib, bacterial/mitochondrial	VaccDscaff511-augustus-gene-0.12	Initial_vs_Flower_bud	-1.31006	down	5e-05	0.000509113
AMP-dependent synthetase and ligase family protein	VaccDscaff3-augustus-gene-192.31	Initial_vs_Flower_bud	-1.30833	down	0.0003	0.00255629
enolase	VaccDscaff33-augustus-gene-43.31	Initial_vs_Flower_bud	-1.30827	down	5e-05	0.000509113
F-box/RNI-like/FBD-like domains-containing protein	VaccDscaff6-augustus-gene-46.26	Initial_vs_Flower_bud	-1.30737	down	0.0007	0.00535742
ubiquitin-specific protease 2	VaccDscaff4-augustus-gene-118.24	Initial_vs_Flower_bud	-1.30669	down	0.0002	0.00178731
cold inducible RNA binding protein S homeolog	VaccDscaff40-snap-gene-235.36	Initial_vs_Flower_bud	-1.30424	down	0.00025	0.00217815
UTP20 small subunit processome component	VaccDscaff3-snap-gene-350.42	Initial_vs_Flower_bud	-1.29909	down	0.00405	0.023265
phytochrome and flowering time regulatory protein (PFT1)	VaccDscaff28-snap-gene-225.25	Initial_vs_Flower_bud	-1.2966	down	0.00865	0.0432732
LIM domain-containing protein	VaccDscaff47-augustus-gene-19.23	Initial_vs_Flower_bud	-1.29271	down	0.00415	0.0237389
major facilitator superfamily domain containing 14A	VaccDscaff14-augustus-gene-388.29	Initial_vs_Flower_bud	-1.28977	down	5e-05	0.000509113
ribosomal protein S15A	VaccDscaff28-processed-gene-300.27	Initial_vs_Flower_bud	-1.28914	down	0.00235	0.0147509
Rad21/Rec8-like family protein	VaccDscaff3-snap-gene-373.20	Initial_vs_Flower_bud	-1.28749	down	5e-05	0.000509113
chloroplast-localized ISCA-like protein	VaccDscaff42-snap-gene-53.42	Initial_vs_Flower_bud	-1.28339	down	0.0001	0.000960986
BRISC and BRCA1 A complex member 1	VaccDscaff3-augustus-gene-421.27	Initial_vs_Flower_bud	-1.28207	down	0.00325	0.0193808
SNARE-like superfamily protein	VaccDscaff30-snap-gene-201.33	Initial_vs_Flower_bud	-1.28001	down	0.0081	0.0409946
agenet domain protein (DOMAIN OF UNKNOWN FUNCTION 724 7)	VaccDscaff4-processed-gene-403.5	Initial_vs_Flower_bud	-1.27855	down	5e-05	0.000509113
BES1/BZR1 homolog 4	VaccDscaff4-augustus-gene-215.27	Initial_vs_Flower_bud	-1.2768	down	5e-05	0.000509113
transmembrane protein 87B	VaccDscaff17-augustus-gene-6.37	Initial_vs_Flower_bud	-1.27313	down	0.00555	0.0300974
glyoxalase II 3	VaccDscaff1-snap-gene-397.37	Initial_vs_Flower_bud	-1.27071	down	0.0002	0.00178731
probable serine acetyltransferase 2	VaccDscaff12-processed-gene-380.26	Initial_vs_Flower_bud	-1.26496	down	0.0076	0.0389428
HSP20-like chaperones superfamily protein	VaccDscaff42-augustus-gene-37.24	Initial_vs_Flower_bud	-1.25458	down	0.00025	0.00217815
Ribosomal protein S10p/S20e family protein	VaccDscaff29-snap-gene-81.45	Initial_vs_Flower_bud	-1.25143	down	5e-05	0.000509113
Bdf2p	VaccDscaff3-snap-gene-46.44	Initial_vs_Flower_bud	-1.24756	down	0.00745	0.0383035
rhodanese-like domain-containing protein / PPIC-type PPIASE domain-containing protein	VaccDscaff47-snap-gene-30.34	Initial_vs_Flower_bud	-1.24639	down	0.00125	0.0087766
RRN3 homolog, RNA polymerase I transcription factor	VaccDscaff42-augustus-gene-28.23	Initial_vs_Flower_bud	-1.24512	down	0.00575	0.0309915
aspartate-semialdehyde dehydrogenase	VaccDscaff28-snap-gene-175.28	Initial_vs_Flower_bud	-1.24426	down	0.0003	0.00255629
family with sequence similarity 32 member A	VaccDscaff30-processed-gene-246.5	Initial_vs_Flower_bud	-1.24424	down	5e-05	0.000509113
Ankyrin repeat family protein	VaccDscaff28-augustus-gene-185.22	Initial_vs_Flower_bud	-1.24027	down	0.00025	0.00217815
Transducin/WD40 repeat-like superfamily protein	VaccDscaff1-augustus-gene-460.30	Initial_vs_Flower_bud	-1.23952	down	0.0017	0.0112779
ribonuclease II family protein	VaccDscaff23-augustus-gene-58.36	Initial_vs_Flower_bud	-1.23773	down	0.0092	0.0453884
GroES-like family protein	VaccDscaff23-snap-gene-151.22	Initial_vs_Flower_bud	-1.23638	down	5e-05	0.000509113
ferritin	VaccDscaff29-augustus-gene-121.23	Initial_vs_Flower_bud	-1.23553	down	5e-05	0.000509113
SNF7 family protein	VaccDscaff48-snap-gene-37.56	Initial_vs_Flower_bud	-1.23444	down	0.00095	0.00696513
RNA binding protein with multiple splicing 2	VaccDscaff34-snap-gene-5.25	Initial_vs_Flower_bud	-1.23158	down	5e-05	0.000509113
PPR containing protein	VaccDscaff47-augustus-gene-60.34	Initial_vs_Flower_bud	-1.231	down	0.006	0.0321144
serine/threonine protein kinase Pom2	VaccDscaff54-snap-gene-11.34	Initial_vs_Flower_bud	-1.22211	down	0.00025	0.00217815
ENTH/VHS family protein	VaccDscaff3-snap-gene-313.34	Initial_vs_Flower_bud	-1.21981	down	0.0012	0.00848185
histone deacetylase HDT1	VaccDscaff24-snap-gene-112.20	Initial_vs_Flower_bud	-1.21932	down	5e-05	0.000509113
multidrug resistance protein	VaccDscaff4-augustus-gene-276.25	Initial_vs_Flower_bud	-1.21848	down	0.0016	0.0107463
phytochrome interacting factor 3	VaccDscaff3-processed-gene-62.6	Initial_vs_Flower_bud	-1.2162	down	0.003	0.0181156
SYF2 pre-mRNA splicing factor	VaccDscaff42-augustus-gene-206.36	Initial_vs_Flower_bud	-1.20382	down	0.00135	0.00935942
selenium-binding protein 1	VaccDscaff14-augustus-gene-78.31	Initial_vs_Flower_bud	-1.19306	down	0.0037	0.0215877
membrane associated ring-CH-type finger 1	VaccDscaff23-augustus-gene-19.39	Initial_vs_Flower_bud	-1.19032	down	0.0003	0.00255629
family with sequence similarity 135 member B L homeolog	VaccDscaff47-snap-gene-27.46	Initial_vs_Flower_bud	-1.18683	down	0.00015	0.00138565
NAC domain-containing protein 1	VaccDscaff3-augustus-gene-158.19	Initial_vs_Flower_bud	-1.17959	down	5e-05	0.000509113
histone acetyltransferase of the GNAT family 2	VaccDscaff42-augustus-gene-263.19	Initial_vs_Flower_bud	-1.17839	down	5e-05	0.000509113
mercaptopyruvate sulfurtransferase 1	VaccDscaff6-snap-gene-4.42	Initial_vs_Flower_bud	-1.17159	down	0.0001	0.000960986
Ggamma-subunit 1	VaccDscaff4-augustus-gene-57.30	Initial_vs_Flower_bud	-1.16857	down	0.0018	0.0118272
dCTP pyrophosphatase 1	VaccDscaff4-snap-gene-82.48	Initial_vs_Flower_bud	-1.16048	down	5e-05	0.000509113
NIP7, nucleolar pre-rRNA processing protein	VaccDscaff1-augustus-gene-36.29	Initial_vs_Flower_bud	-1.1495	down	0.0002	0.00178731
hypothetical protein	VaccDscaff40-augustus-gene-115.16	Initial_vs_Flower_bud	-1.14918	down	0.0033	0.0196304
class I heat shock protein, putative (DUF1423)	VaccDscaff28-augustus-gene-167.30	Initial_vs_Flower_bud	-1.14608	down	5e-05	0.000509113
basic pentacysteine 6	VaccDscaff23-processed-gene-353.7	Initial_vs_Flower_bud	-1.14402	down	0.0001	0.000960986
calcium-dependent protein kinase 17-like	VaccDscaff29-snap-gene-71.40	Initial_vs_Flower_bud	-1.14157	down	5e-05	0.000509113
nuclear-encoded CLP protease P7	VaccDscaff1-snap-gene-148.39	Initial_vs_Flower_bud	-1.13762	down	0.00065	0.00502564
mitochondrial amidoxime reducing component 2	VaccDscaff82-augustus-gene-6.32	Initial_vs_Flower_bud	-1.13708	down	0.0001	0.000960986
U2 small nuclear ribonucleoprotein A	VaccDscaff4-snap-gene-394.39	Initial_vs_Flower_bud	-1.13494	down	0.0003	0.00255629
basic helix-loop-helix (bHLH) DNA-binding superfamily protein	VaccDscaff48-processed-gene-9.3	Initial_vs_Flower_bud	-1.13035	down	0.00015	0.00138565
villin 4	VaccDscaff98-snap-gene-4.59	Initial_vs_Flower_bud	-1.12849	down	5e-05	0.000509113
molecular chaperone DnaJ	VaccDscaff38-processed-gene-278.1	Initial_vs_Flower_bud	-1.12328	down	5e-05	0.000509113
cyclin D-type binding-protein 1 S homeolog	VaccDscaff3-snap-gene-104.32	Initial_vs_Flower_bud	-1.12139	down	0.0005	0.00400018
ycf3-interacting protein 1, chloroplastic	VaccDscaff28-snap-gene-120.25	Initial_vs_Flower_bud	-1.12117	down	5e-05	0.000509113
tankyrase	VaccDscaff5-augustus-gene-229.25	Initial_vs_Flower_bud	-1.10126	down	0.0019	0.0123531
plant U-box 13	VaccDscaff47-augustus-gene-93.32	Initial_vs_Flower_bud	-1.09962	down	0.00145	0.00992179
Nop53 protein	VaccDscaff48-snap-gene-81.50	Initial_vs_Flower_bud	-1.09703	down	5e-05	0.000509113
RNA-binding (RRM/RBD/RNP motifs) family protein	VaccDscaff24-augustus-gene-331.16	Initial_vs_Flower_bud	-1.09262	down	5e-05	0.000509113
RNA-binding (RRM/RBD/RNP motifs) family protein	VaccDscaff6-augustus-gene-183.18	Initial_vs_Flower_bud	-1.08973	down	5e-05	0.000509113
Protein phosphatase 2C family protein	VaccDscaff28-snap-gene-70.38	Initial_vs_Flower_bud	-1.08867	down	0.00085	0.00632968
SUMO-activating enzyme 2	VaccDscaff14-snap-gene-376.30	Initial_vs_Flower_bud	-1.08754	down	5e-05	0.000509113
1-deoxy-D-xylulose 5-phosphate reductoisomerase, chloroplastic-like	VaccDscaff34-snap-gene-100.28	Initial_vs_Flower_bud	-1.08391	down	0.00085	0.00632968
Ribonuclease III family protein	VaccDscaff18-snap-gene-255.31	Initial_vs_Flower_bud	-1.08183	down	5e-05	0.000509113
SOS3-interacting protein 1	VaccDscaff47-processed-gene-122.5	Initial_vs_Flower_bud	-1.078	down	0.0004	0.00328645
RNA-binding (RRM/RBD/RNP motifs) family protein	VaccDscaff4-augustus-gene-136.38	Initial_vs_Flower_bud	-1.07319	down	0.0002	0.00178731
huntingtin interacting protein K	VaccDscaff4-snap-gene-32.57	Initial_vs_Flower_bud	-1.07064	down	0.00015	0.00138565
R3H domain containing 1	VaccDscaff48-snap-gene-42.47	Initial_vs_Flower_bud	-1.0686	down	5e-05	0.000509113
Protein kinase superfamily protein	VaccDscaff29-augustus-gene-250.18	Initial_vs_Flower_bud	-1.06586	down	5e-05	0.000509113
eukaryotic translation initiation factor 2 subunit gamma	VaccDscaff39-augustus-gene-16.22	Initial_vs_Flower_bud	-1.06101	down	5e-05	0.000509113
Zinc finger C-x8-C-x5-C-x3-H type family protein	VaccDscaff23-snap-gene-355.29	Initial_vs_Flower_bud	-1.05663	down	0.0004	0.00328645
heterogeneous nuclear ribonucleoprotein F	VaccDscaff42-augustus-gene-27.39	Initial_vs_Flower_bud	-1.05368	down	5e-05	0.000509113
Class II aaRS and biotin synthetases superfamily protein	VaccDscaff42-snap-gene-47.33	Initial_vs_Flower_bud	-1.04373	down	5e-05	0.000509113
Zinc finger (CCCH-type) family protein / RNA recognition motif (RRM)-containing protein	VaccDscaff47-augustus-gene-28.26	Initial_vs_Flower_bud	-1.03788	down	0.00525	0.0287909
polypyrimidine tract-binding protein 3	VaccDscaff3-augustus-gene-85.38	Initial_vs_Flower_bud	-1.03381	down	0.0011	0.00788288
etoposide-induced protein	VaccDscaff3-snap-gene-44.32	Initial_vs_Flower_bud	-1.0318	down	0.00215	0.0136909
Putative plant snare 13	VaccDscaff1-snap-gene-2.25	Initial_vs_Flower_bud	-1.03112	down	0.00015	0.00138565
U2 small nuclear ribonucleoprotein B	VaccDscaff47-augustus-gene-120.38	Initial_vs_Flower_bud	-1.02858	down	5e-05	0.000509113
related to AP2 4	VaccDscaff23-processed-gene-236.2	Initial_vs_Flower_bud	-1.02668	down	0.00025	0.00217815
acyl-CoA thioesterase 8	VaccDscaff256-snap-gene-0.68	Initial_vs_Flower_bud	-1.02583	down	0.0026	0.0160553
ribosomal protein S13	VaccDscaff23-snap-gene-127.40	Initial_vs_Flower_bud	-1.01207	down	0.00055	0.00434745
Kinase interacting (KIP1-like) family protein	VaccDscaff190-augustus-gene-0.29	Initial_vs_Flower_bud	-1.01041	down	5e-05	0.000509113
Adaptin family protein	VaccDscaff3-augustus-gene-410.23	Initial_vs_Flower_bud	-1.00437	down	0.0067	0.035103
WD repeat domain 83	VaccDscaff42-augustus-gene-55.31	Initial_vs_Flower_bud	-0.990954	down	5e-05	0.000509113
related to KPC1	VaccDscaff39-augustus-gene-100.19	Initial_vs_Flower_bud	-0.98188	down	0.00115	0.00818736
Acyl-CoA N-acyltransferases (NAT) superfamily protein	VaccDscaff3-augustus-gene-169.15	Initial_vs_Flower_bud	-0.974603	down	5e-05	0.000509113
zinc finger, matrin type 2	VaccDscaff3-augustus-gene-75.21	Initial_vs_Flower_bud	-0.973291	down	5e-05	0.000509113
P-loop containing nucleoside triphosphate hydrolases superfamily protein	VaccDscaff23-augustus-gene-365.31	Initial_vs_Flower_bud	-0.970665	down	0.0003	0.00255629
aldehyde dehydrogenase 2B4	VaccDscaff34-augustus-gene-105.33	Initial_vs_Flower_bud	-0.96806	down	5e-05	0.000509113
RNA polymerase II transcription mediator	VaccDscaff34-augustus-gene-285.24	Initial_vs_Flower_bud	-0.965383	down	0.0005	0.00400018
trafficking protein particle complex 6b	VaccDscaff17-snap-gene-194.35	Initial_vs_Flower_bud	-0.964956	down	5e-05	0.000509113
vacuolar H+-pumping ATPase 16 kDa proteolipid subunit 4	VaccDscaff23-processed-gene-353.10	Initial_vs_Flower_bud	-0.962453	down	0.0002	0.00178731
P-loop containing nucleoside triphosphate hydrolases superfamily protein	VaccDscaff47-augustus-gene-80.31	Initial_vs_Flower_bud	-0.960434	down	5e-05	0.000509113
homogentisate 1,2-dioxygenase	VaccDscaff1-augustus-gene-414.40	Initial_vs_Flower_bud	-0.950109	down	0.00015	0.00138565
Endomembrane protein 70 protein family	VaccDscaff70-augustus-gene-7.64	Initial_vs_Flower_bud	-0.949041	down	0.0009	0.00664913
serine hydroxymethyltransferase 4	VaccDscaff4-augustus-gene-122.39	Initial_vs_Flower_bud	-0.944635	down	5e-05	0.000509113
RNA-binding (RRM/RBD/RNP motifs) family protein with retrovirus zinc finger-like domain-containing protein	VaccDscaff34-augustus-gene-321.38	Initial_vs_Flower_bud	-0.943356	down	0.0008	0.00600935
GRB10 interacting GYF protein 2	VaccDscaff18-augustus-gene-30.26	Initial_vs_Flower_bud	-0.941402	down	0.01035	0.0498898
general control non-repressible 3	VaccDscaff28-snap-gene-6.28	Initial_vs_Flower_bud	-0.939935	down	0.00265	0.0163189
nicotinate phosphoribosyltransferase 2	VaccDscaff30-augustus-gene-242.26	Initial_vs_Flower_bud	-0.939133	down	5e-05	0.000509113
PDGFA associated protein 1	VaccDscaff4-augustus-gene-227.32	Initial_vs_Flower_bud	-0.936624	down	0.00065	0.00502564
Protein kinase superfamily protein	VaccDscaff29-augustus-gene-3.26	Initial_vs_Flower_bud	-0.93307	down	0.00675	0.035322
regulatory components of ABA receptor 3	VaccDscaff48-augustus-gene-99.29	Initial_vs_Flower_bud	-0.92064	down	0.00445	0.0251549
hydroxyproline-rich glycoprotein family protein	VaccDscaff34-augustus-gene-24.35	Initial_vs_Flower_bud	-0.918765	down	0.00605	0.0323192
ASF1 like histone chaperone	VaccDscaff18-augustus-gene-288.18	Initial_vs_Flower_bud	-0.918578	down	0.0016	0.0107463
sodium channel modifier 1	VaccDscaff3-augustus-gene-7.29	Initial_vs_Flower_bud	-0.913374	down	0.0001	0.000960986
eukaryotic translation initiation factor 4E-1-like	VaccDscaff28-augustus-gene-148.19	Initial_vs_Flower_bud	-0.911763	down	5e-05	0.000509113
SUMO-activating enzyme 1A	VaccDscaff27-augustus-gene-273.24	Initial_vs_Flower_bud	-0.910003	down	0.0005	0.00400018
Basic-leucine zipper (bZIP) transcription factor family protein	VaccDscaff3-augustus-gene-285.16	Initial_vs_Flower_bud	-0.904807	down	0.0006	0.00468546
Lateral root primordium (LRP) protein-like protein	VaccDscaff24-processed-gene-345.11	Initial_vs_Flower_bud	-0.898135	down	0.00045	0.00364749
hypothetical protein	VaccDscaff24-augustus-gene-70.32	Initial_vs_Flower_bud	-0.892307	down	5e-05	0.000509113
LYR family of Fe/S cluster biogenesis protein	VaccDscaff19-snap-gene-94.36	Initial_vs_Flower_bud	-0.891656	down	0.0002	0.00178731
indole-3-acetic acid inducible 11	VaccDscaff47-snap-gene-154.49	Initial_vs_Flower_bud	-0.887796	down	5e-05	0.000509113
lipoyl synthase, mitochondrial	VaccDscaff52-augustus-gene-7.22	Initial_vs_Flower_bud	-0.886942	down	5e-05	0.000509113
60S ribosomal protein L34	VaccDscaff30-processed-gene-327.1	Initial_vs_Flower_bud	-0.883148	down	0.0004	0.00328645
dolichol-phosphate mannosyltransferase-like protein	VaccDscaff47-augustus-gene-142.40	Initial_vs_Flower_bud	-0.880441	down	5e-05	0.000509113
Ribosomal protein L14p/L23e family protein	VaccDscaff24-snap-gene-39.78	Initial_vs_Flower_bud	-0.872138	down	0.0006	0.00468546
Ribosomal protein S5 family protein	VaccDscaff26-augustus-gene-341.26	Initial_vs_Flower_bud	-0.871386	down	0.00015	0.00138565
Tetratricopeptide repeat (TPR)-like superfamily protein	VaccDscaff32-snap-gene-304.58	Initial_vs_Flower_bud	-0.870947	down	0.0022	0.0139552
DR1 associated protein 1	VaccDscaff921-augustus-gene-0.6	Initial_vs_Flower_bud	-0.867406	down	5e-05	0.000509113
autophagy 3 (APG3)	VaccDscaff48-augustus-gene-88.32	Initial_vs_Flower_bud	-0.850668	down	0.00165	0.0110142
RNA helicase family protein	VaccDscaff29-snap-gene-259.36	Initial_vs_Flower_bud	-0.841762	down	0.00315	0.0188828
cullin-associated and neddylation dissociated	VaccDscaff34-snap-gene-206.19	Initial_vs_Flower_bud	-0.841052	down	5e-05	0.000509113
Threonyl-tRNA synthetase	VaccDscaff3-augustus-gene-173.12	Initial_vs_Flower_bud	-0.840122	down	0.00015	0.00138565
DEAD/DEAH box RNA helicase family protein	VaccDscaff34-processed-gene-40.1	Initial_vs_Flower_bud	-0.83788	down	0.0003	0.00255629
ankyrin repeat and zinc finger peptidyl tRNA hydrolase 1	VaccDscaff22-augustus-gene-35.54	Initial_vs_Flower_bud	-0.837054	down	5e-05	0.000509113
annexin 1	VaccDscaff18-augustus-gene-74.29	Initial_vs_Flower_bud	-0.836367	down	5e-05	0.000509113
putative DEAD-box ATP-dependent RNA helicase 29	VaccDscaff18-augustus-gene-176.26	Initial_vs_Flower_bud	-0.832268	down	0.0009	0.00664913
cyclin-dependent kinase C-1-like	VaccDscaff47-snap-gene-32.25	Initial_vs_Flower_bud	-0.831291	down	0.0006	0.00468546
tubby-like F-box protein 8	VaccDscaff34-augustus-gene-227.23	Initial_vs_Flower_bud	-0.82972	down	0.00505	0.0278692
La protein 1	VaccDscaff28-snap-gene-105.37	Initial_vs_Flower_bud	-0.826701	down	0.00175	0.0115544
histidinol-phosphate aminotransferase, chloroplastic	VaccDscaff44-processed-gene-168.8	Initial_vs_Flower_bud	-0.818668	down	0.00045	0.00364749
calcium homeostasis regulator	VaccDscaff32-augustus-gene-295.40	Initial_vs_Flower_bud	-0.817058	down	0.0003	0.00255629
Pentatricopeptide repeat (PPR) superfamily protein	VaccDscaff14-snap-gene-392.29	Initial_vs_Flower_bud	-0.810285	down	5e-05	0.000509113
light-regulated chloroplast-localized protein	VaccDscaff52-augustus-gene-11.34	Initial_vs_Flower_bud	-0.804722	down	0.00085	0.00632968
F-box family protein	VaccDscaff23-processed-gene-307.0	Initial_vs_Flower_bud	-0.79979	down	5e-05	0.000509113
P-loop containing nucleoside triphosphate hydrolases superfamily protein	VaccDscaff4-augustus-gene-12.26	Initial_vs_Flower_bud	-0.795301	down	0.0067	0.035103
ubiquitin-conjugating enzyme 36	VaccDscaff748-augustus-gene-0.6	Initial_vs_Flower_bud	-0.765869	down	5e-05	0.000509113
ribosomal protein L15	VaccDscaff28-snap-gene-217.15	Initial_vs_Flower_bud	0.722806	up	0.00765	0.0391281
mRNAadenosine methylase	VaccDscaff49-augustus-gene-8.43	Initial_vs_Flower_bud	0.729374	up	5e-05	0.000509113
Ribosomal protein S4	VaccDscaff3-augustus-gene-162.26	Initial_vs_Flower_bud	0.741872	up	0.00225	0.0142218
ubiquitin-conjugating enzyme 27	VaccDscaff4-augustus-gene-390.20	Initial_vs_Flower_bud	0.771084	up	5e-05	0.000509113
Glutaredoxin family protein	VaccDscaff39-augustus-gene-2.33	Initial_vs_Flower_bud	0.781243	up	0.0094	0.0461862
CCR4-NOT transcription complex subunit 9	VaccDscaff93-snap-gene-1.32	Initial_vs_Flower_bud	0.799863	up	0.00265	0.0163189
ADP-glucose pyrophosphorylase small subunit 2	VaccDscaff2-snap-gene-154.34	Initial_vs_Flower_bud	0.809617	up	0.00085	0.00632968
GPCR-type G protein 2	VaccDscaff29-augustus-gene-14.22	Initial_vs_Flower_bud	0.8299	up	0.0046	0.0258662
cleavage and polyadenylation specificity factor 73-I	VaccDscaff34-snap-gene-222.32	Initial_vs_Flower_bud	0.83167	up	0.00225	0.0142218
TBC1 domain family, member 8	VaccDscaff17-augustus-gene-37.32	Initial_vs_Flower_bud	0.834557	up	0.0002	0.00178731
glutathione transferase lambda 2	VaccDscaff29-snap-gene-169.30	Initial_vs_Flower_bud	0.834705	up	0.0061	0.0324943
zeaxanthin epoxidase, chloroplastic-like	VaccDscaff1574-augustus-gene-0.3	Initial_vs_Flower_bud	0.835392	up	0.0024	0.0150115
protein transporter SEC23	VaccDscaff4-augustus-gene-126.23	Initial_vs_Flower_bud	0.838111	up	0.0009	0.00664913
LSD1-like 3	VaccDscaff18-processed-gene-19.0	Initial_vs_Flower_bud	0.841268	up	0.0013	0.0090707
time for coffee	VaccDscaff4-processed-gene-93.25	Initial_vs_Flower_bud	0.841456	up	5e-05	0.000509113
UDP-D-glucuronate 4-epimerase 1	VaccDscaff70-processed-gene-3.3	Initial_vs_Flower_bud	0.855954	up	0.00035	0.00292308
purple acid phosphatase 18	VaccDscaff1-augustus-gene-438.29	Initial_vs_Flower_bud	0.867464	up	0.0026	0.0160553
PDI-like 1-6	VaccDscaff34-augustus-gene-29.26	Initial_vs_Flower_bud	0.869661	up	0.00275	0.0168337
Protein phosphatase 2A, regulatory subunit PR55	VaccDscaff4-augustus-gene-417.23	Initial_vs_Flower_bud	0.870502	up	5e-05	0.000509113
Nucleotide-sugar transporter family protein	VaccDscaff3-augustus-gene-84.39	Initial_vs_Flower_bud	0.881253	up	0.002	0.0128861
acetyl-CoA carboxylase beta subunit	VaccDscaff22-augustus-gene-77.23	Initial_vs_Flower_bud	0.88478	up	0.0003	0.00255629
Ras-related small GTP-binding family protein	VaccDscaff34-snap-gene-212.34	Initial_vs_Flower_bud	0.886153	up	0.00895	0.0444405
ubiquitin-conjugating enzyme E2-17 kDa	VaccDscaff28-augustus-gene-30.21	Initial_vs_Flower_bud	0.887535	up	5e-05	0.000509113
Translation protein SH3-like family protein	VaccDscaff32-processed-gene-269.3	Initial_vs_Flower_bud	0.890611	up	0.00185	0.0120815
minichromosome maintenance 9	VaccDscaff3-snap-gene-31.33	Initial_vs_Flower_bud	0.90133	up	0.0026	0.0160553
zinc finger CCCH-type with G patch domain-containing protein	VaccDscaff38-augustus-gene-29.25	Initial_vs_Flower_bud	0.902946	up	0.0022	0.0139552
non-intrinsic ABC protein 4	VaccDscaff24-snap-gene-36.37	Initial_vs_Flower_bud	0.904427	up	5e-05	0.000509113
G1 to S phase transition 1	VaccDscaff70-augustus-gene-7.57	Initial_vs_Flower_bud	0.90609	up	5e-05	0.000509113
putative ransport protein Yos1	VaccDscaff48-processed-gene-72.20	Initial_vs_Flower_bud	0.910952	up	0.0069	0.0359626
cullin4	VaccDscaff28-augustus-gene-139.23	Initial_vs_Flower_bud	0.91623	up	0.00015	0.00138565
Pentatricopeptide repeat (PPR) superfamily protein	VaccDscaff44-snap-gene-88.32	Initial_vs_Flower_bud	0.919344	up	5e-05	0.000509113
wings apart-like	VaccDscaff24-snap-gene-230.28	Initial_vs_Flower_bud	0.928712	up	0.00085	0.00632968
ARM repeat protein interacting with ABF2	VaccDscaff24-snap-gene-25.33	Initial_vs_Flower_bud	0.930144	up	0.01035	0.0498898
RNA helicase, ATP-dependent, SK12/DOB1 protein	VaccDscaff95-augustus-gene-5.44	Initial_vs_Flower_bud	0.930624	up	5e-05	0.000509113
expansin A13	VaccDscaff42-augustus-gene-35.22	Initial_vs_Flower_bud	0.933981	up	5e-05	0.000509113
urease accessory protein G	VaccDscaff42-snap-gene-76.37	Initial_vs_Flower_bud	0.934187	up	0.0007	0.00535742
TATA-box-binding protein-like	VaccDscaff44-augustus-gene-245.19	Initial_vs_Flower_bud	0.93664	up	0.00205	0.0131537
Ergosterol biosynthesis ERG4/ERG24 family	VaccDscaff224-augustus-gene-0.22	Initial_vs_Flower_bud	0.939071	up	5e-05	0.000509113
tubulin beta-2 chain-like	VaccDscaff34-augustus-gene-256.31	Initial_vs_Flower_bud	0.940771	up	0.0011	0.00788288
ARM repeat superfamily protein	VaccDscaff42-augustus-gene-7.36	Initial_vs_Flower_bud	0.968989	up	0.0033	0.0196304
Galactosyltransferase family protein	VaccDscaff1316-snap-gene-0.8	Initial_vs_Flower_bud	0.972365	up	5e-05	0.000509113
Sugar isomerase (SIS) family protein	VaccDscaff48-augustus-gene-26.22	Initial_vs_Flower_bud	0.973872	up	5e-05	0.000509113
PDI-like 1-4	VaccDscaff47-augustus-gene-76.28	Initial_vs_Flower_bud	0.97434	up	0.00125	0.0087766
transcript elongation factor IIS	VaccDscaff34-augustus-gene-288.30	Initial_vs_Flower_bud	0.974759	up	0.00255	0.015794
DNA-directed RNA polymerase II subunit RPB7	VaccDscaff47-augustus-gene-104.25	Initial_vs_Flower_bud	0.980889	up	0.00295	0.017862
ARM repeat superfamily protein	VaccDscaff4-augustus-gene-410.21	Initial_vs_Flower_bud	0.984061	up	5e-05	0.000509113
NODAL modulator 1	VaccDscaff47-augustus-gene-194.20	Initial_vs_Flower_bud	0.989287	up	0.00185	0.0120815
POTATP1	VaccDscaff24-snap-gene-57.32	Initial_vs_Flower_bud	0.996115	up	5e-05	0.000509113
carboxylesterase	VaccDscaff217-snap-gene-0.32	Initial_vs_Flower_bud	0.998116	up	5e-05	0.000509113
DHHC-type zinc finger family protein	VaccDscaff3-snap-gene-84.49	Initial_vs_Flower_bud	1.00066	up	5e-05	0.000509113
protein phosphatase 6 regulatory subunit 3	VaccDscaff24-snap-gene-99.18	Initial_vs_Flower_bud	1.00389	up	0.0041	0.0235034
Metallo-hydrolase/oxidoreductase superfamily protein	VaccDscaff28-snap-gene-325.31	Initial_vs_Flower_bud	1.00451	up	5e-05	0.000509113
cysteine-rich RLK (RECEPTOR-like protein kinase) 23	VaccDscaff24-processed-gene-195.17	Initial_vs_Flower_bud	1.00794	up	0.00765	0.0391281
probable ethylene response sensor 1	VaccDscaff51-augustus-gene-9.34	Initial_vs_Flower_bud	1.0168	up	0.00355	0.0208507
Leucine-rich receptor-like protein kinase family protein	VaccDscaff44-augustus-gene-114.30	Initial_vs_Flower_bud	1.02135	up	5e-05	0.000509113
dymeclin	VaccDscaff5-augustus-gene-70.28	Initial_vs_Flower_bud	1.02311	up	0.00035	0.00292308
plastidic type i signal peptidase 1	VaccDscaff69-augustus-gene-6.43	Initial_vs_Flower_bud	1.0341	up	5e-05	0.000509113
RNA-binding (RRM/RBD/RNP motifs) family protein	VaccDscaff513-processed-gene-0.1	Initial_vs_Flower_bud	1.04394	up	5e-05	0.000509113
auxin response factor 6-like	VaccDscaff24-augustus-gene-127.18	Initial_vs_Flower_bud	1.04434	up	5e-05	0.000509113
methionine-oxo-acid transaminase, PLP-dependent	VaccDscaff3-snap-gene-255.33	Initial_vs_Flower_bud	1.04782	up	0.0015	0.0101994
Glycosyl hydrolases family 31 protein	VaccDscaff39-snap-gene-144.23	Initial_vs_Flower_bud	1.04941	up	0.001	0.0072762
RAB3 GTPase activating protein catalytic subunit 1 L homeolog	VaccDscaff24-augustus-gene-66.46	Initial_vs_Flower_bud	1.05033	up	0.00015	0.00138565
NAD(P)-binding Rossmann-fold superfamily protein	VaccDscaff3-processed-gene-386.25	Initial_vs_Flower_bud	1.05696	up	0.00335	0.0198581
P-loop containing nucleoside triphosphate hydrolases superfamily protein	VaccDscaff21-snap-gene-83.40	Initial_vs_Flower_bud	1.05719	up	5e-05	0.000509113
VIRE2 interacting protein 2	VaccDscaff9-augustus-gene-115.29	Initial_vs_Flower_bud	1.05748	up	0.00925	0.0455824
Auxin efflux carrier family protein	VaccDscaff44-augustus-gene-194.25	Initial_vs_Flower_bud	1.05757	up	0.00325	0.0193808
immunoglobulin mu DNA binding protein 2	VaccDscaff29-augustus-gene-12.29	Initial_vs_Flower_bud	1.06889	up	0.00055	0.00434745
ZIP metal ion transporter family	VaccDscaff28-processed-gene-163.2	Initial_vs_Flower_bud	1.06905	up	0.0004	0.00328645
P-loop containing nucleoside triphosphate hydrolases superfamily protein	VaccDscaff4-snap-gene-164.27	Initial_vs_Flower_bud	1.07187	up	0.0081	0.0409946
TEOSINTE BRANCHED 1, cycloidea and PCF transcription factor 5	VaccDscaff4-processed-gene-349.4	Initial_vs_Flower_bud	1.07371	up	5e-05	0.000509113
cold shock domain protein 1	VaccDscaff42-processed-gene-20.7	Initial_vs_Flower_bud	1.07824	up	0.0007	0.00535742
lysine demethylase 5B	VaccDscaff49-augustus-gene-44.25	Initial_vs_Flower_bud	1.08292	up	5e-05	0.000509113
2-oxoglutarate (2OG) and Fe(II)-dependent oxygenase superfamily protein	VaccDscaff42-augustus-gene-20.26	Initial_vs_Flower_bud	1.09027	up	0.00105	0.00757987
transmembrane 131 like	VaccDscaff7-augustus-gene-253.19	Initial_vs_Flower_bud	1.09284	up	5e-05	0.000509113
ARM repeat superfamily protein	VaccDscaff47-snap-gene-158.24	Initial_vs_Flower_bud	1.10294	up	0.0017	0.0112779
phosphofructokinase 7	VaccDscaff113-snap-gene-2.26	Initial_vs_Flower_bud	1.10316	up	0.00415	0.0237389
ARM repeat superfamily protein	VaccDscaff4-snap-gene-242.33	Initial_vs_Flower_bud	1.10412	up	0.00865	0.0432732
hypothetical protein	VaccDscaff37-snap-gene-222.28	Initial_vs_Flower_bud	1.10661	up	0.00215	0.0136909
Nucleotide-sugar transporter family protein	VaccDscaff46-processed-gene-12.16	Initial_vs_Flower_bud	1.10775	up	0.0004	0.00328645
Vps51/Vps67 family (components of vesicular transport) protein	VaccDscaff47-augustus-gene-193.37	Initial_vs_Flower_bud	1.11315	up	0.0003	0.00255629
D-3-phosphoglycerate dehydrogenase	VaccDscaff23-augustus-gene-311.35	Initial_vs_Flower_bud	1.12295	up	5e-05	0.000509113
pyruvate dehydrogenase E1 component subunit beta-1, mitochondrial-like	VaccDscaff4-augustus-gene-389.35	Initial_vs_Flower_bud	1.12627	up	5e-05	0.000509113
MAP kinase kinase 2	VaccDscaff42-augustus-gene-222.32	Initial_vs_Flower_bud	1.12941	up	5e-05	0.000509113
ARM repeat superfamily protein	VaccDscaff3-augustus-gene-317.27	Initial_vs_Flower_bud	1.13065	up	0.0003	0.00255629
1,2-alpha-L-fucosidase	VaccDscaff3-augustus-gene-12.35	Initial_vs_Flower_bud	1.13589	up	5e-05	0.000509113
TBP-associated factor 11	VaccDscaff82-augustus-gene-4.24	Initial_vs_Flower_bud	1.13907	up	0.00015	0.00138565
Proteasome component (PCI) domain protein	VaccDscaff23-processed-gene-339.3	Initial_vs_Flower_bud	1.14052	up	5e-05	0.000509113
TRICHOME BIREFRINGENCE-LIKE 27	VaccDscaff3-augustus-gene-172.31	Initial_vs_Flower_bud	1.14891	up	0.00085	0.00632968
malate dehydrogenase	VaccDscaff4-snap-gene-65.63	Initial_vs_Flower_bud	1.16384	up	5e-05	0.000509113
helicase domain-containing protein / IBR domain-containing protein / zinc finger protein-like protein	VaccDscaff47-augustus-gene-81.33	Initial_vs_Flower_bud	1.16703	up	0.00015	0.00138565
glutamate--tRNA ligase, chloroplastic/mitochondrial	VaccDscaff4-augustus-gene-309.27	Initial_vs_Flower_bud	1.16984	up	0.0016	0.0107463
ZIM-LIKE 2	VaccDscaff18-augustus-gene-54.31	Initial_vs_Flower_bud	1.17211	up	0.0006	0.00468546
CONSTANS-like 3	VaccDscaff52-augustus-gene-14.21	Initial_vs_Flower_bud	1.17303	up	0.00085	0.00632968
Tetratricopeptide repeat (TPR)-like superfamily protein	VaccDscaff1-snap-gene-300.42	Initial_vs_Flower_bud	1.17322	up	5e-05	0.000509113
neuroblastoma-amplified sequence protein	VaccDscaff29-augustus-gene-29.26	Initial_vs_Flower_bud	1.17574	up	0.00015	0.00138565
calcium-dependent protein kinase 4-like	VaccDscaff30-augustus-gene-77.33	Initial_vs_Flower_bud	1.17748	up	5e-05	0.000509113
family with sequence similarity 91 member A1	VaccDscaff41-snap-gene-62.35	Initial_vs_Flower_bud	1.18139	up	5e-05	0.000509113
global transcription factor group E7	VaccDscaff34-augustus-gene-159.24	Initial_vs_Flower_bud	1.18473	up	0.00475	0.0265277
nudix hydrolase homolog 23	VaccDscaff1-snap-gene-303.40	Initial_vs_Flower_bud	1.18707	up	5e-05	0.000509113
probable U3 small nucleolar RNA-associated protein 11	VaccDscaff29-augustus-gene-296.29	Initial_vs_Flower_bud	1.19902	up	5e-05	0.000509113
IBR domain-containing protein	VaccDscaff3-augustus-gene-267.16	Initial_vs_Flower_bud	1.20147	up	0.00085	0.00632968
alpha/beta-Hydrolases superfamily protein	VaccDscaff24-augustus-gene-159.31	Initial_vs_Flower_bud	1.20163	up	5e-05	0.000509113
metal ion transporter, putative	VaccDscaff35-augustus-gene-306.29	Initial_vs_Flower_bud	1.20766	up	5e-05	0.000509113
ubiquitin-specific protease 12	VaccDscaff48-snap-gene-36.52	Initial_vs_Flower_bud	1.21208	up	5e-05	0.000509113
inositol transporter 2	VaccDscaff24-augustus-gene-124.25	Initial_vs_Flower_bud	1.21218	up	5e-05	0.000509113
ADP/ATP carrier 3	VaccDscaff39-augustus-gene-250.26	Initial_vs_Flower_bud	1.21323	up	0.0005	0.00400018
Nucleotide/sugar transporter family protein	VaccDscaff1-augustus-gene-402.34	Initial_vs_Flower_bud	1.21578	up	5e-05	0.000509113
mitochondrial outer membrane protein porin of 36 kDa-like	VaccDscaff3-augustus-gene-165.18	Initial_vs_Flower_bud	1.22356	up	0.0005	0.00400018
decapping 5	VaccDscaff28-snap-gene-237.36	Initial_vs_Flower_bud	1.23859	up	5e-05	0.000509113
protein DEHYDRATION-INDUCED 19 homolog 4-like	VaccDscaff24-augustus-gene-240.26	Initial_vs_Flower_bud	1.24268	up	0.00265	0.0163189
LYR family of Fe/S cluster biogenesis protein	VaccDscaff30-augustus-gene-112.37	Initial_vs_Flower_bud	1.2496	up	0.0007	0.00535742
Plant invertase/pectin methylesterase inhibitor superfamily	VaccDscaff39-augustus-gene-130.23	Initial_vs_Flower_bud	1.25267	up	0.0088	0.0438342
Nuclear pore localization protein NPL4	VaccDscaff1-snap-gene-314.28	Initial_vs_Flower_bud	1.25538	up	0.00015	0.00138565
RING-finger protein for embryogenesi	VaccDscaff28-augustus-gene-185.26	Initial_vs_Flower_bud	1.25931	up	0.00225	0.0142218
peptide-N-glycanase 1	VaccDscaff1409-snap-gene-0.3	Initial_vs_Flower_bud	1.26557	up	5e-05	0.000509113
subtilase 1.3	VaccDscaff29-processed-gene-77.3	Initial_vs_Flower_bud	1.26916	up	0.0009	0.00664913
general regulatory factor 8	VaccDscaff23-augustus-gene-271.16	Initial_vs_Flower_bud	1.27252	up	5e-05	0.000509113
Avirulence induced gene (AIG1) family protein	VaccDscaff39-augustus-gene-36.30	Initial_vs_Flower_bud	1.27621	up	0.0029	0.0176082
Dihydroneopterin aldolase	VaccDscaff29-augustus-gene-263.28	Initial_vs_Flower_bud	1.27835	up	5e-05	0.000509113
PLC-like phosphodiesterases superfamily protein	VaccDscaff4-augustus-gene-349.23	Initial_vs_Flower_bud	1.28011	up	5e-05	0.000509113
Transducin/WD40 repeat-like superfamily protein	VaccDscaff111-augustus-gene-3.54	Initial_vs_Flower_bud	1.28211	up	0.0002	0.00178731
WUSCHEL related homeobox 13	VaccDscaff40-augustus-gene-280.25	Initial_vs_Flower_bud	1.28374	up	0.0002	0.00178731
stomatal cytokinesis defective / SCD1 protein (SCD1)	VaccDscaff18-snap-gene-9.30	Initial_vs_Flower_bud	1.29447	up	0.00055	0.00434745
S-adenosyl-L-methionine-dependent methyltransferases superfamily protein	VaccDscaff23-snap-gene-289.25	Initial_vs_Flower_bud	1.29543	up	0.00575	0.0309915
Nucleotide-sugar transporter family protein	VaccDscaff7-snap-gene-11.38	Initial_vs_Flower_bud	1.29812	up	0.00165	0.0110142
nucleosome assembly protein 1;2-like	VaccDscaff47-augustus-gene-136.29	Initial_vs_Flower_bud	1.30173	up	0.0007	0.00535742
peroxin 7	VaccDscaff4-augustus-gene-218.24	Initial_vs_Flower_bud	1.30286	up	0.00055	0.00434745
uncharacterized LOC100280451	VaccDscaff48-augustus-gene-88.47	Initial_vs_Flower_bud	1.30383	up	5e-05	0.000509113
Aldolase superfamily protein	VaccDscaff3-snap-gene-105.32	Initial_vs_Flower_bud	1.30403	up	5e-05	0.000509113
heat shock transcription factor B2A	VaccDscaff29-augustus-gene-66.45	Initial_vs_Flower_bud	1.30488	up	0.00055	0.00434745
methyltransferase like 21C	VaccDscaff42-processed-gene-92.5	Initial_vs_Flower_bud	1.32414	up	0.00465	0.0260951
protein kinase family protein / peptidoglycan-binding LysM domain-containing protein	VaccDscaff4-processed-gene-181.0	Initial_vs_Flower_bud	1.32422	up	0.00265	0.0163189
patatin-like phospholipase domain containing 2	VaccDscaff45-augustus-gene-86.31	Initial_vs_Flower_bud	1.32567	up	0.0015	0.0101994
Clathrin adaptor complexes medium subunit family protein	VaccDscaff46-augustus-gene-53.21	Initial_vs_Flower_bud	1.32827	up	0.0049	0.0272038
casein kinase I-like 3	VaccDscaff69-processed-gene-7.7	Initial_vs_Flower_bud	1.33066	up	0.0095	0.0465232
TRS120	VaccDscaff18-snap-gene-179.40	Initial_vs_Flower_bud	1.339	up	0.00725	0.0374455
mitochondrial ferredoxin 1	VaccDscaff4-augustus-gene-409.32	Initial_vs_Flower_bud	1.3456	up	0.0022	0.0139552
succinate dehydrogenase subunit	VaccDscaff9-augustus-gene-344.26	Initial_vs_Flower_bud	1.34676	up	5e-05	0.000509113
Zinc finger C-x8-C-x5-C-x3-H type family protein	VaccDscaff51-augustus-gene-16.29	Initial_vs_Flower_bud	1.35757	up	5e-05	0.000509113
orange protein	VaccDscaff29-snap-gene-99.30	Initial_vs_Flower_bud	1.36408	up	5e-05	0.000509113
CLP protease proteolytic subunit 2	VaccDscaff91-snap-gene-5.69	Initial_vs_Flower_bud	1.37257	up	5e-05	0.000509113
translocon at the outer envelope membrane of chloroplasts 159	VaccDscaff51-processed-gene-12.5	Initial_vs_Flower_bud	1.37482	up	0.00525	0.0287909
Smg-4/UPF3 family protein	VaccDscaff3-augustus-gene-47.25	Initial_vs_Flower_bud	1.37568	up	5e-05	0.000509113
Protein kinase superfamily protein	VaccDscaff3-augustus-gene-201.19	Initial_vs_Flower_bud	1.3795	up	0.00985	0.0479065
Mob1/phocein family protein	VaccDscaff47-augustus-gene-11.16	Initial_vs_Flower_bud	1.38102	up	5e-05	0.000509113
peptidase D	VaccDscaff30-snap-gene-49.45	Initial_vs_Flower_bud	1.38675	up	5e-05	0.000509113
basic helix-loop-helix (bHLH) DNA-binding superfamily protein	VaccDscaff34-augustus-gene-120.28	Initial_vs_Flower_bud	1.38875	up	0.0001	0.000960986
serine/threonine kinase 38 like	VaccDscaff23-snap-gene-318.37	Initial_vs_Flower_bud	1.39163	up	5e-05	0.000509113
NECAP endocytosis associated 1	VaccDscaff1-augustus-gene-330.29	Initial_vs_Flower_bud	1.394	up	0.0015	0.0101994
delta tonoplast integral protein	VaccDscaff34-snap-gene-27.36	Initial_vs_Flower_bud	1.40093	up	5e-05	0.000509113
translocase of inner mitochondrial membrane 23	VaccDscaff4-processed-gene-413.2	Initial_vs_Flower_bud	1.40544	up	5e-05	0.000509113
hypothetical protein	VaccDscaff3-augustus-gene-102.23	Initial_vs_Flower_bud	1.40989	up	0.00085	0.00632968
long chain base biosynthesis protein 2a-like	VaccDscaff34-augustus-gene-66.26	Initial_vs_Flower_bud	1.41169	up	5e-05	0.000509113
RNA helicase	VaccDscaff3-augustus-gene-367.18	Initial_vs_Flower_bud	1.41333	up	0.00155	0.0104737
Core-2/I-branching beta-1,6-N-acetylglucosaminyltransferase family protein	VaccDscaff28-augustus-gene-200.34	Initial_vs_Flower_bud	1.4146	up	0.0024	0.0150115
putative translation initiation factor IF2	VaccDscaff29-augustus-gene-133.31	Initial_vs_Flower_bud	1.41868	up	0.0012	0.00848185
Cyclophilin-like peptidyl-prolyl cis-trans isomerase family protein	VaccDscaff23-augustus-gene-124.31	Initial_vs_Flower_bud	1.42635	up	5e-05	0.000509113
K+ efflux antiporter 4	VaccDscaff29-augustus-gene-2.25	Initial_vs_Flower_bud	1.42969	up	5e-05	0.000509113
histone H3.3	VaccDscaff23-augustus-gene-353.28	Initial_vs_Flower_bud	1.43329	up	5e-05	0.000509113
modifier of snc1	VaccDscaff34-snap-gene-95.33	Initial_vs_Flower_bud	1.44134	up	0.0006	0.00468546
lipoamide dehydrogenase 1	VaccDscaff34-augustus-gene-181.25	Initial_vs_Flower_bud	1.44382	up	0.00365	0.0213397
WD repeat domain 13	VaccDscaff30-augustus-gene-117.26	Initial_vs_Flower_bud	1.4462	up	5e-05	0.000509113
iron regulated 2	VaccDscaff34-augustus-gene-281.21	Initial_vs_Flower_bud	1.44722	up	5e-05	0.000509113
NAD(P)-binding Rossmann-fold superfamily protein	VaccDscaff4-snap-gene-326.32	Initial_vs_Flower_bud	1.45076	up	5e-05	0.000509113
signal recognition particle 72	VaccDscaff3-processed-gene-190.6	Initial_vs_Flower_bud	1.46794	up	5e-05	0.000509113
SDL5A	VaccDscaff1098-augustus-gene-0.9	Initial_vs_Flower_bud	1.47053	up	5e-05	0.000509113
solanesyl diphosphate synthase 2	VaccDscaff210-snap-gene-1.56	Initial_vs_Flower_bud	1.47144	up	5e-05	0.000509113
AT hook motif DNA-binding family protein	VaccDscaff43-augustus-gene-198.27	Initial_vs_Flower_bud	1.48174	up	5e-05	0.000509113
OxaA/YidC-like membrane insertion protein	VaccDscaff3-snap-gene-188.38	Initial_vs_Flower_bud	1.4859	up	0.0005	0.00400018
vacuolar H+-pyrophosphatase 2	VaccDscaff306-processed-gene-0.24	Initial_vs_Flower_bud	1.48735	up	0.00865	0.0432732
AFG1 like ATPase	VaccDscaff70-snap-gene-4.44	Initial_vs_Flower_bud	1.48956	up	5e-05	0.000509113
arginine biosynthesis protein ArgJ family	VaccDscaff1-snap-gene-167.39	Initial_vs_Flower_bud	1.49104	up	0.0001	0.000960986
actin-related protein 5	VaccDscaff29-augustus-gene-148.32	Initial_vs_Flower_bud	1.49389	up	0.0004	0.00328645
myristoyl-CoA:protein N-myristoyltransferase	VaccDscaff4-processed-gene-413.7	Initial_vs_Flower_bud	1.50016	up	0.0029	0.0176082
OSBP(oxysterol binding protein)-related protein 1D	VaccDscaff4-snap-gene-281.20	Initial_vs_Flower_bud	1.50228	up	5e-05	0.000509113
LA RNA-binding protein	VaccDscaff24-augustus-gene-356.22	Initial_vs_Flower_bud	1.5046	up	0.00085	0.00632968
rhodanese-like domain protein	VaccDscaff3-snap-gene-71.53	Initial_vs_Flower_bud	1.51655	up	5e-05	0.000509113
calcineurin B-like protein 3	VaccDscaff1-snap-gene-453.38	Initial_vs_Flower_bud	1.51844	up	5e-05	0.000509113
Protein kinase superfamily protein	VaccDscaff38-processed-gene-288.7	Initial_vs_Flower_bud	1.52165	up	5e-05	0.000509113
ubiquitin-conjugating enzyme 35	VaccDscaff1-snap-gene-411.38	Initial_vs_Flower_bud	1.52957	up	0.00145	0.00992179
3-beta hydroxysteroid dehydrogenase/isomerase family protein	VaccDscaff3-augustus-gene-286.16	Initial_vs_Flower_bud	1.53768	up	5e-05	0.000509113
nucleolin 2-like	VaccDscaff33-snap-gene-182.32	Initial_vs_Flower_bud	1.53982	up	0.0033	0.0196304
Glycosyltransferase family 29 (sialyltransferase) family protein	VaccDscaff4-augustus-gene-390.21	Initial_vs_Flower_bud	1.5481	up	0.00275	0.0168337
glycosyltransferase family protein 47	VaccDscaff29-augustus-gene-193.17	Initial_vs_Flower_bud	1.56116	up	5e-05	0.000509113
Myb oncogene-like	VaccDscaff32-augustus-gene-329.37	Initial_vs_Flower_bud	1.5636	up	5e-05	0.000509113
copper-exporting ATPase / responsive-to-antagonist 1 / copper-transporting ATPase (RAN1)	VaccDscaff28-augustus-gene-125.11	Initial_vs_Flower_bud	1.56735	up	5e-05	0.000509113
EBP1	VaccDscaff34-snap-gene-275.44	Initial_vs_Flower_bud	1.57162	up	0.00725	0.0374455
adenosine-5'-phosphosulfate (APS) kinase 3	VaccDscaff29-augustus-gene-348.58	Initial_vs_Flower_bud	1.5719	up	0.00895	0.0444405
NADH dehydrogenase [ubiquinone] iron-sulfur protein 1, mitochondrial-like	VaccDscaff42-augustus-gene-37.23	Initial_vs_Flower_bud	1.58199	up	0.0073	0.0376586
magnesium transporter, putative (DUF803)	VaccDscaff42-snap-gene-16.41	Initial_vs_Flower_bud	1.58378	up	5e-05	0.000509113
BolA-like family protein	VaccDscaff29-augustus-gene-12.30	Initial_vs_Flower_bud	1.58776	up	5e-05	0.000509113
abhydrolase domain containing 17B	VaccDscaff31-augustus-gene-13.34	Initial_vs_Flower_bud	1.59605	up	0.00015	0.00138565
anthranilate synthase beta subunit 1	VaccDscaff28-snap-gene-165.22	Initial_vs_Flower_bud	1.59946	up	0.01025	0.0495004
GATA transcription factor 26	VaccDscaff105-augustus-gene-4.47	Initial_vs_Flower_bud	1.60486	up	5e-05	0.000509113
probable membrane-associated 30 kDa protein, chloroplastic	VaccDscaff17-snap-gene-201.31	Initial_vs_Flower_bud	1.60666	up	0.0012	0.00848185
histone deacetylase 15	VaccDscaff42-snap-gene-134.36	Initial_vs_Flower_bud	1.61138	up	5e-05	0.000509113
PDI-like 1-3	VaccDscaff29-snap-gene-169.31	Initial_vs_Flower_bud	1.61727	up	5e-05	0.000509113
multidrug resistance-associated protein 9	VaccDscaff22-snap-gene-61.29	Initial_vs_Flower_bud	1.62193	up	5e-05	0.000509113
alkaline/neutral invertase	VaccDscaff47-snap-gene-55.23	Initial_vs_Flower_bud	1.62214	up	5e-05	0.000509113
UBX domain protein 1	VaccDscaff36-augustus-gene-228.45	Initial_vs_Flower_bud	1.62417	up	0.00075	0.00568581
trichome birefringence-like protein (DUF828)	VaccDscaff29-augustus-gene-345.28	Initial_vs_Flower_bud	1.63332	up	5e-05	0.000509113
myosin-binding protein (Protein of unknown function, DUF593)	VaccDscaff28-processed-gene-189.6	Initial_vs_Flower_bud	1.63405	up	0.00195	0.0126184
Ca2+ activated outward rectifying K+ channel 6	VaccDscaff954-snap-gene-0.7	Initial_vs_Flower_bud	1.63505	up	5e-05	0.000509113
6-phosphogluconate dehydrogenase family protein	VaccDscaff45-augustus-gene-88.29	Initial_vs_Flower_bud	1.63532	up	0.00495	0.0274362
Ribosomal protein L18e/L15 superfamily protein	VaccDscaff4-processed-gene-374.26	Initial_vs_Flower_bud	1.63844	up	0.0022	0.0139552
serine carboxypeptidase 3-like	VaccDscaff15-snap-gene-280.30	Initial_vs_Flower_bud	1.64038	up	0.0002	0.00178731
glutathione peroxidase 4	VaccDscaff47-augustus-gene-177.33	Initial_vs_Flower_bud	1.6441	up	0.0001	0.000960986
C2H2 and C2HC zinc fingers superfamily protein	VaccDscaff3-snap-gene-7.39	Initial_vs_Flower_bud	1.65462	up	5e-05	0.000509113
COP1-interacting protein 8	VaccDscaff23-processed-gene-344.9	Initial_vs_Flower_bud	1.65683	up	0.00555	0.0300974
cytochrome b559 alpha subunit	VaccDscaff35-processed-gene-45.31	Initial_vs_Flower_bud	1.6573	up	0.00665	0.0348852
serine/arginine repetitive matrix 2	VaccDscaff3-snap-gene-278.19	Initial_vs_Flower_bud	1.6593	up	5e-05	0.000509113
CLP protease P4	VaccDscaff3-augustus-gene-402.34	Initial_vs_Flower_bud	1.66355	up	0.00225	0.0142218
atypical CYS HIS rich thioredoxin 5	VaccDscaff4-augustus-gene-356.23	Initial_vs_Flower_bud	1.66857	up	5e-05	0.000509113
Protein phosphatase 2C family protein	VaccDscaff3-processed-gene-77.11	Initial_vs_Flower_bud	1.66985	up	0.00025	0.00217815
2-oxoglutarate (2OG) and Fe(II)-dependent oxygenase superfamily protein	VaccDscaff24-augustus-gene-96.25	Initial_vs_Flower_bud	1.67146	up	5e-05	0.000509113
anaphase promoting complex 10	VaccDscaff42-snap-gene-94.27	Initial_vs_Flower_bud	1.67165	up	0.006	0.0321144
DDT domain superfamily	VaccDscaff4-augustus-gene-364.31	Initial_vs_Flower_bud	1.67732	up	5e-05	0.000509113
CREC_EMENI Catabolite repression protein creC	VaccDscaff34-processed-gene-303.2	Initial_vs_Flower_bud	1.68419	up	0.00605	0.0323192
Calcineurin-like metallo-phosphoesterase superfamily protein	VaccDscaff1-snap-gene-145.17	Initial_vs_Flower_bud	1.68518	up	0.0004	0.00328645
uvrB/uvrC motif-containing protein	VaccDscaff14-snap-gene-248.28	Initial_vs_Flower_bud	1.68709	up	5e-05	0.000509113
transmembrane kinase 1	VaccDscaff28-augustus-gene-168.16	Initial_vs_Flower_bud	1.68919	up	0.00095	0.00696513
epsin N-terminal homology (ENTH) domain-containing protein / clathrin assembly protein-like protein	VaccDscaff28-processed-gene-85.3	Initial_vs_Flower_bud	1.69201	up	0.0052	0.0285584
homeobox protein knotted-1-like 3	VaccDscaff28-snap-gene-77.25	Initial_vs_Flower_bud	1.69337	up	0.0013	0.0090707
2-aminoethanethiol dioxygenase, putative (DUF1637)	VaccDscaff39-snap-gene-237.30	Initial_vs_Flower_bud	1.69419	up	0.00575	0.0309915
histone acetyltransferase of the GNAT family 1	VaccDscaff47-augustus-gene-169.34	Initial_vs_Flower_bud	1.69636	up	0.00025	0.00217815
nucleotide repair protein	VaccDscaff34-augustus-gene-161.20	Initial_vs_Flower_bud	1.69821	up	5e-05	0.000509113
CBL-interacting protein kinase 21	VaccDscaff70-augustus-gene-1.30	Initial_vs_Flower_bud	1.69855	up	0.00155	0.0104737
nuclear factor Y, subunit C1	VaccDscaff4-processed-gene-384.19	Initial_vs_Flower_bud	1.69955	up	5e-05	0.000509113
SELT-like protein precursor	VaccDscaff34-snap-gene-274.21	Initial_vs_Flower_bud	1.70426	up	0.00665	0.0348852
checkpoint with forkhead and ring finger domains	VaccDscaff19-augustus-gene-94.32	Initial_vs_Flower_bud	1.70607	up	0.0001	0.000960986
serine carboxypeptidase-like 18	VaccDscaff34-augustus-gene-149.16	Initial_vs_Flower_bud	1.70782	up	0.00015	0.00138565
putative DNA-directed RNA polymerase I complex subunit Rpa49	VaccDscaff34-processed-gene-14.3	Initial_vs_Flower_bud	1.71153	up	5e-05	0.000509113
hydroxyproline-rich glycoprotein family protein	VaccDscaff93-augustus-gene-3.42	Initial_vs_Flower_bud	1.71406	up	0.00065	0.00502564
Rhodanese/Cell cycle control phosphatase superfamily protein	VaccDscaff29-augustus-gene-221.28	Initial_vs_Flower_bud	1.72639	up	0.00565	0.0305475
cactus-binding carboxy-terminal, cactin	VaccDscaff29-augustus-gene-228.28	Initial_vs_Flower_bud	1.73171	up	5e-05	0.000509113
PapD-like superfamily protein	VaccDscaff4-snap-gene-183.24	Initial_vs_Flower_bud	1.73257	up	5e-05	0.000509113
Uncharacterized protein family SERF	VaccDscaff23-augustus-gene-302.35	Initial_vs_Flower_bud	1.7347	up	0.0074	0.0380901
type I HSP40 co-chaperone HLJ1	VaccDscaff23-processed-gene-276.7	Initial_vs_Flower_bud	1.73694	up	0.0088	0.0438342
homeobox-1	VaccDscaff4-augustus-gene-232.25	Initial_vs_Flower_bud	1.74236	up	5e-05	0.000509113
pfkB-like carbohydrate kinase family protein	VaccDscaff3-augustus-gene-277.21	Initial_vs_Flower_bud	1.74372	up	5e-05	0.000509113
myosin 1	VaccDscaff26-snap-gene-8.22	Initial_vs_Flower_bud	1.74572	up	0.0024	0.0150115
DEA(D/H)-box RNA helicase family protein	VaccDscaff34-snap-gene-19.34	Initial_vs_Flower_bud	1.75493	up	0.00015	0.00138565
calcineurin B-like protein 9	VaccDscaff2-augustus-gene-152.17	Initial_vs_Flower_bud	1.7554	up	0.00385	0.0222963
N2,N2-dimethylguanosine tRNA methyltransferase	VaccDscaff30-snap-gene-319.23	Initial_vs_Flower_bud	1.75938	up	0.00105	0.00757987
MAC/Perforin domain-containing protein	VaccDscaff28-snap-gene-144.31	Initial_vs_Flower_bud	1.76358	up	0.001	0.0072762
DNA polymerase alpha 2, accessory subunit	VaccDscaff35-augustus-gene-176.34	Initial_vs_Flower_bud	1.7669	up	5e-05	0.000509113
probable E3 ubiquitin-protein ligase XBOS32	VaccDscaff39-augustus-gene-8.29	Initial_vs_Flower_bud	1.7679	up	5e-05	0.000509113
SDE2 telomere maintenance homolog (S. pombe) S homeolog	VaccDscaff686-processed-gene-0.8	Initial_vs_Flower_bud	1.7683	up	5e-05	0.000509113
Calcium-binding EF-hand family protein	VaccDscaff29-processed-gene-313.7	Initial_vs_Flower_bud	1.77125	up	5e-05	0.000509113
Concanavalin A-like lectin protein kinase family protein	VaccDscaff3-snap-gene-101.26	Initial_vs_Flower_bud	1.77971	up	5e-05	0.000509113
BTB-POZ and MATH domain 2	VaccDscaff47-augustus-gene-178.36	Initial_vs_Flower_bud	1.78631	up	5e-05	0.000509113
50S ribosomal protein L27	VaccDscaff208-augustus-gene-0.34	Initial_vs_Flower_bud	1.79479	up	5e-05	0.000509113
recA DNA recombination family protein	VaccDscaff90-augustus-gene-1.18	Initial_vs_Flower_bud	1.8011	up	5e-05	0.000509113
galacturonosyltransferase 7	VaccDscaff34-augustus-gene-321.37	Initial_vs_Flower_bud	1.80129	up	5e-05	0.000509113
multidrug resistance-associated protein 4	VaccDscaff51-augustus-gene-12.25	Initial_vs_Flower_bud	1.8042	up	0.00065	0.00502564
coatomer subunit zeta-2-like	VaccDscaff34-snap-gene-15.28	Initial_vs_Flower_bud	1.8067	up	0.0061	0.0324943
poly(A) binding protein 7	VaccDscaff29-augustus-gene-228.29	Initial_vs_Flower_bud	1.80705	up	0.00405	0.023265
C-terminal domain phosphatase-like 3	VaccDscaff4-augustus-gene-254.27	Initial_vs_Flower_bud	1.80928	up	5e-05	0.000509113
UDP-N-acetylglucosamine (UAA) transporter family	VaccDscaff29-augustus-gene-297.28	Initial_vs_Flower_bud	1.81641	up	0.00035	0.00292308
Mitochondrial import inner membrane translocase subunit Tim17/Tim22/Tim23 family protein	VaccDscaff93-augustus-gene-5.53	Initial_vs_Flower_bud	1.81987	up	0.00375	0.0218303
angio associated migratory cell protein	VaccDscaff23-augustus-gene-227.22	Initial_vs_Flower_bud	1.82077	up	5e-05	0.000509113
Pyridoxal phosphate (PLP)-dependent transferases superfamily protein	VaccDscaff30-augustus-gene-325.31	Initial_vs_Flower_bud	1.82255	up	5e-05	0.000509113
beta-hexosaminidase 2	VaccDscaff385-augustus-gene-0.21	Initial_vs_Flower_bud	1.82324	up	0.00015	0.00138565
VPS41	VaccDscaff24-snap-gene-108.30	Initial_vs_Flower_bud	1.82351	up	0.0016	0.0107463
Clathrin adaptor complex small chain family protein	VaccDscaff208-snap-gene-0.43	Initial_vs_Flower_bud	1.82379	up	0.00125	0.0087766
golgi nucleotide sugar transporter 4	VaccDscaff23-processed-gene-22.18	Initial_vs_Flower_bud	1.82503	up	0.0014	0.00964257
RNA-binding (RRM/RBD/RNP motifs) family protein	VaccDscaff24-augustus-gene-257.36	Initial_vs_Flower_bud	1.8279	up	0.0088	0.0438342
spastin S homeolog	VaccDscaff707-augustus-gene-0.15	Initial_vs_Flower_bud	1.828	up	5e-05	0.000509113
methionine aminopeptidase 2B	VaccDscaff335-snap-gene-0.25	Initial_vs_Flower_bud	1.82834	up	5e-05	0.000509113
SEC11 homolog A, signal peptidase complex subunit	VaccDscaff23-augustus-gene-30.35	Initial_vs_Flower_bud	1.829	up	5e-05	0.000509113
glycerate dehydrogenase-like	VaccDscaff42-augustus-gene-205.29	Initial_vs_Flower_bud	1.83213	up	0.0095	0.0465232
kinesin light chain 3	VaccDscaff13-snap-gene-23.34	Initial_vs_Flower_bud	1.83743	up	5e-05	0.000509113
Endosomal targeting BRO1-like domain-containing protein	VaccDscaff28-augustus-gene-206.37	Initial_vs_Flower_bud	1.83977	up	0.0009	0.00664913
Rab escort protein	VaccDscaff42-snap-gene-27.45	Initial_vs_Flower_bud	1.84946	up	0.0056	0.0303223
zinc finger WD40 repeat protein 1	VaccDscaff29-augustus-gene-71.27	Initial_vs_Flower_bud	1.85067	up	0.0057	0.03077
Presenilin-2	VaccDscaff42-processed-gene-150.10	Initial_vs_Flower_bud	1.855	up	5e-05	0.000509113
NADH-ubiquinone oxidoreductase-like protein	VaccDscaff24-snap-gene-182.36	Initial_vs_Flower_bud	1.85729	up	0.0024	0.0150115
YAK1-like protein 1	VaccDscaff29-augustus-gene-12.23	Initial_vs_Flower_bud	1.86129	up	0.00015	0.00138565
probable aldo-keto reductase 2	VaccDscaff515-processed-gene-0.5	Initial_vs_Flower_bud	1.86218	up	0.00395	0.0227778
plastid division2	VaccDscaff3-augustus-gene-3.39	Initial_vs_Flower_bud	1.87024	up	5e-05	0.000509113
anoctamin-like protein	VaccDscaff34-augustus-gene-24.30	Initial_vs_Flower_bud	1.87204	up	5e-05	0.000509113
cytochrome c oxidase assembly factor 6 homolog (S. cerevisiae)	VaccDscaff74-snap-gene-0.19	Initial_vs_Flower_bud	1.87564	up	0.00015	0.00138565
basic helix-loop-helix (bHLH) DNA-binding superfamily protein	VaccDscaff47-augustus-gene-169.33	Initial_vs_Flower_bud	1.88675	up	0.0101	0.0488957
F-box/FBD/LRR protein	VaccDscaff39-augustus-gene-267.22	Initial_vs_Flower_bud	1.88703	up	5e-05	0.000509113
P-loop containing nucleoside triphosphate hydrolases superfamily protein	VaccDscaff34-snap-gene-229.48	Initial_vs_Flower_bud	1.89176	up	5e-05	0.000509113
cullin 3B	VaccDscaff3-snap-gene-162.36	Initial_vs_Flower_bud	1.89323	up	0.00015	0.00138565
Nucleotide-diphospho-sugar transferases superfamily protein	VaccDscaff28-augustus-gene-107.20	Initial_vs_Flower_bud	1.89501	up	0.0001	0.000960986
cyclin-dependent kinase G-2-like	VaccDscaff3-snap-gene-192.36	Initial_vs_Flower_bud	1.90542	up	5e-05	0.000509113
P-loop containing nucleoside triphosphate hydrolases superfamily protein	VaccDscaff1-augustus-gene-31.30	Initial_vs_Flower_bud	1.90734	up	0.00015	0.00138565
serine hydroxymethyltransferase 7	VaccDscaff3-augustus-gene-41.35	Initial_vs_Flower_bud	1.91115	up	0.00715	0.0370195
NOP58 ribonucleoprotein	VaccDscaff40-augustus-gene-25.28	Initial_vs_Flower_bud	1.91254	up	0.00055	0.00434745
GroES-like zinc-binding dehydrogenase family protein	VaccDscaff4-augustus-gene-327.28	Initial_vs_Flower_bud	1.92387	up	5e-05	0.000509113
4-coumarate--CoA ligase 4	VaccDscaff48-augustus-gene-108.40	Initial_vs_Flower_bud	1.93023	up	5e-05	0.000509113
protein argonaute 1A-like	VaccDscaff4-snap-gene-325.27	Initial_vs_Flower_bud	1.93073	up	0.00015	0.00138565
Class II aminoacyl-tRNA and biotin synthetases superfamily protein	VaccDscaff29-augustus-gene-222.14	Initial_vs_Flower_bud	1.93114	up	0.0017	0.0112779
elicitor-responsive protein 1-like	VaccDscaff29-augustus-gene-150.22	Initial_vs_Flower_bud	1.935	up	5e-05	0.000509113
vesicle docking protein	VaccDscaff1-augustus-gene-327.29	Initial_vs_Flower_bud	1.93511	up	0.0002	0.00178731
ARM repeat superfamily protein	VaccDscaff28-snap-gene-196.27	Initial_vs_Flower_bud	1.93719	up	0.0068	0.0355387
Integrin-linked protein kinase family	VaccDscaff28-snap-gene-145.17	Initial_vs_Flower_bud	1.93762	up	5e-05	0.000509113
putative thiol-disulfide oxidoreductase	VaccDscaff3-augustus-gene-171.31	Initial_vs_Flower_bud	1.9378	up	0.0012	0.00848185
protein SGT1 homolog	VaccDscaff29-augustus-gene-50.47	Initial_vs_Flower_bud	1.94003	up	0.0051	0.0280997
cryptochrome-interacting basic-helix-loop-helix 1	VaccDscaff14-snap-gene-373.33	Initial_vs_Flower_bud	1.94052	up	0.00415	0.0237389
mitochondrial ribosomal protein L58	VaccDscaff43-augustus-gene-231.44	Initial_vs_Flower_bud	1.94107	up	5e-05	0.000509113
Microsomal signal peptidase 25 kDa subunit (SPC25)	VaccDscaff48-augustus-gene-71.43	Initial_vs_Flower_bud	1.94113	up	0.0006	0.00468546
NADH dehydrogenase subunit 6	VaccDscaff27-snap-gene-107.29	Initial_vs_Flower_bud	1.94145	up	0.0017	0.0112779
pfkB-like carbohydrate kinase family protein	VaccDscaff25-processed-gene-109.36	Initial_vs_Flower_bud	1.94174	up	5e-05	0.000509113
Nucleotide-diphospho-sugar transferase family protein	VaccDscaff1434-processed-gene-0.4	Initial_vs_Flower_bud	1.94449	up	0.0016	0.0107463
ESCRT 0 complex subunit sst4	VaccDscaff133-snap-gene-0.20	Initial_vs_Flower_bud	1.94543	up	0.00455	0.0256318
Fatty acid hydroxylase superfamily	VaccDscaff39-snap-gene-10.22	Initial_vs_Flower_bud	1.94545	up	0.00355	0.0208507
phospholipid N-methyltransferase	VaccDscaff34-snap-gene-52.30	Initial_vs_Flower_bud	1.94621	up	0.00525	0.0287909
putative sorbose reductase	VaccDscaff16-augustus-gene-7.29	Initial_vs_Flower_bud	1.95669	up	0.0001	0.000960986
pyruvate kinase	VaccDscaff29-augustus-gene-234.19	Initial_vs_Flower_bud	1.95844	up	0.00955	0.0467232
SGNH hydrolase-type esterase superfamily protein	VaccDscaff48-augustus-gene-69.28	Initial_vs_Flower_bud	1.95912	up	0.0051	0.0280997
AT-hook motif nuclear-localized protein 1	VaccDscaff48-snap-gene-91.43	Initial_vs_Flower_bud	1.96436	up	5e-05	0.000509113
probable GTP diphosphokinase CRSH1, chloroplastic	VaccDscaff8-processed-gene-412.2	Initial_vs_Flower_bud	1.96993	up	5e-05	0.000509113
auxin transport protein (BIG)	VaccDscaff18-snap-gene-310.44	Initial_vs_Flower_bud	1.97818	up	5e-05	0.000509113
ribonuclease T2	VaccDscaff23-augustus-gene-172.27	Initial_vs_Flower_bud	1.99032	up	5e-05	0.000509113
KDEL receptor	VaccDscaff30-augustus-gene-99.15	Initial_vs_Flower_bud	2.00594	up	5e-05	0.000509113
SNARE-like superfamily protein	VaccDscaff11-snap-gene-121.25	Initial_vs_Flower_bud	2.00974	up	0.00045	0.00364749
vacuoleless1 (VCL1)	VaccDscaff28-augustus-gene-47.24	Initial_vs_Flower_bud	2.01125	up	0.0001	0.000960986
4-hydroxy-3-methylbut-2-enyl diphosphate synthase	VaccDscaff47-processed-gene-76.22	Initial_vs_Flower_bud	2.01578	up	5e-05	0.000509113
PLAC8 family protein	VaccDscaff23-snap-gene-8.39	Initial_vs_Flower_bud	2.02003	up	0.00345	0.020355
MAP kinase substrate 1	VaccDscaff42-processed-gene-57.13	Initial_vs_Flower_bud	2.02725	up	0.0052	0.0285584
Pseudouridine synthase/archaeosine transglycosylase-like family protein	VaccDscaff1380-snap-gene-0.4	Initial_vs_Flower_bud	2.02969	up	0.0004	0.00328645
syntaxin of plants 52	VaccDscaff93-augustus-gene-4.25	Initial_vs_Flower_bud	2.02989	up	0.00025	0.00217815
bromodomain containing 8	VaccDscaff29-snap-gene-340.39	Initial_vs_Flower_bud	2.03233	up	0.0063	0.033355
Exostosin family protein	VaccDscaff47-processed-gene-67.1	Initial_vs_Flower_bud	2.03255	up	0.0013	0.0090707
protein tyrosine phosphatase 1	VaccDscaff37-augustus-gene-108.26	Initial_vs_Flower_bud	2.04168	up	5e-05	0.000509113
pale cress protein (PAC)	VaccDscaff46-processed-gene-187.14	Initial_vs_Flower_bud	2.05035	up	0.0004	0.00328645
UDP-glucuronic acid decarboxylase 1	VaccDscaff34-snap-gene-319.29	Initial_vs_Flower_bud	2.0526	up	5e-05	0.000509113
heptahelical transmembrane protein2	VaccDscaff70-augustus-gene-5.27	Initial_vs_Flower_bud	2.0547	up	0.00785	0.0399544
beta-D-xylosidase 4	VaccDscaff27-snap-gene-85.30	Initial_vs_Flower_bud	2.05629	up	5e-05	0.000509113
FK506-binding protein 15 kD-1	VaccDscaff47-augustus-gene-137.37	Initial_vs_Flower_bud	2.06515	up	0.0032	0.0191338
PDS5 cohesin associated factor B	VaccDscaff86-snap-gene-5.75	Initial_vs_Flower_bud	2.06523	up	0.0003	0.00255629
S-adenosyl-L-methionine-dependent methyltransferases superfamily protein	VaccDscaff23-augustus-gene-341.21	Initial_vs_Flower_bud	2.06975	up	0.0015	0.0101994
peroxiredoxin IIF	VaccDscaff1-augustus-gene-74.31	Initial_vs_Flower_bud	2.07172	up	5e-05	0.000509113
DEA(D/H)-box RNA helicase family protein	VaccDscaff28-snap-gene-117.31	Initial_vs_Flower_bud	2.07797	up	0.0001	0.000960986
SPOUT domain containing methyltransferase 1	VaccDscaff8-augustus-gene-350.16	Initial_vs_Flower_bud	2.0794	up	5e-05	0.000509113
DEAD-box ATP-dependent RNA helicase 22-like	VaccDscaff4-augustus-gene-308.24	Initial_vs_Flower_bud	2.08306	up	0.0002	0.00178731
CCR4-NOT transcription complex, subunit 4	VaccDscaff15-augustus-gene-295.27	Initial_vs_Flower_bud	2.08633	up	0.0013	0.0090707
Ankyrin repeat family protein with DHHC zinc finger domain-containing protein	VaccDscaff14-augustus-gene-339.29	Initial_vs_Flower_bud	2.08841	up	0.00295	0.017862
Peptidyl-tRNA hydrolase family protein	VaccDscaff4-snap-gene-335.24	Initial_vs_Flower_bud	2.08921	up	5e-05	0.000509113
phosphate transporter 2;1	VaccDscaff4-augustus-gene-291.25	Initial_vs_Flower_bud	2.09852	up	0.0016	0.0107463
dolichyl-diphosphooligosaccharide--protein glycosyltransferase 48 kDa subunit-like	VaccDscaff14-augustus-gene-368.27	Initial_vs_Flower_bud	2.09948	up	5e-05	0.000509113
Mannose-P-dolichol utilization defect 1 protein	VaccDscaff23-snap-gene-335.32	Initial_vs_Flower_bud	2.10257	up	5e-05	0.000509113
Ribosomal protein S30 family protein	VaccDscaff29-snap-gene-0.35	Initial_vs_Flower_bud	2.1032	up	0.0007	0.00535742
GHMP kinase family protein	VaccDscaff48-augustus-gene-40.27	Initial_vs_Flower_bud	2.10345	up	0.0001	0.000960986
glucuronidase 2	VaccDscaff4-augustus-gene-353.39	Initial_vs_Flower_bud	2.11688	up	0.00085	0.00632968
transducin beta like 2	VaccDscaff23-augustus-gene-126.36	Initial_vs_Flower_bud	2.1226	up	0.00095	0.00696513
protoporphyrinogen oxidase, mitochondrial	VaccDscaff18-augustus-gene-381.33	Initial_vs_Flower_bud	2.12466	up	0.0058	0.0312156
cell division cycle 40	VaccDscaff4-snap-gene-303.27	Initial_vs_Flower_bud	2.12512	up	0.00315	0.0188828
Uncharacterized protein family (UPF0497)	VaccDscaff4-augustus-gene-63.31	Initial_vs_Flower_bud	2.12552	up	0.00035	0.00292308
Chitinase family protein	VaccDscaff3-snap-gene-261.13	Initial_vs_Flower_bud	2.13004	up	0.0055	0.0298735
mitochondrial outer membrane protein porin 6-like	VaccDscaff70-augustus-gene-0.32	Initial_vs_Flower_bud	2.14004	up	0.0028	0.0170969
Cleavage and polyadenylation specificity factor (CPSF) A subunit protein	VaccDscaff48-augustus-gene-63.27	Initial_vs_Flower_bud	2.14415	up	0.0044	0.0249164
eukaryotic translation initiation factor NCBP-like	VaccDscaff1-augustus-gene-309.27	Initial_vs_Flower_bud	2.15235	up	0.00775	0.0395426
Mitochondrial import inner membrane translocase subunit Tim17/Tim22/Tim23 family protein	VaccDscaff47-augustus-gene-188.34	Initial_vs_Flower_bud	2.15396	up	5e-05	0.000509113
QWRF motif protein (DUF566)	VaccDscaff39-snap-gene-43.35	Initial_vs_Flower_bud	2.15963	up	0.0022	0.0139552
single-stranded DNA endonuclease family protein	VaccDscaff29-augustus-gene-65.24	Initial_vs_Flower_bud	2.15983	up	0.00195	0.0126184
RING/U-box superfamily protein with ARM repeat domain-containing protein	VaccDscaff112-snap-gene-2.31	Initial_vs_Flower_bud	2.16111	up	5e-05	0.000509113
chromatin remodeling factor17	VaccDscaff8-augustus-gene-379.31	Initial_vs_Flower_bud	2.16527	up	5e-05	0.000509113
myosin-binding protein (Protein of unknown function, DUF593)	VaccDscaff70-augustus-gene-5.34	Initial_vs_Flower_bud	2.17532	up	0.00075	0.00568581
plant-specific TFIIB-related protein	VaccDscaff42-augustus-gene-89.20	Initial_vs_Flower_bud	2.17648	up	0.00025	0.00217815
SCAMP family protein	VaccDscaff3-augustus-gene-399.29	Initial_vs_Flower_bud	2.18314	up	0.0089	0.0442415
Tetratricopeptide repeat (TPR)-like superfamily protein	VaccDscaff47-snap-gene-181.41	Initial_vs_Flower_bud	2.18616	up	0.0004	0.00328645
RAB geranylgeranyl transferase beta subunit 1	VaccDscaff189-augustus-gene-1.27	Initial_vs_Flower_bud	2.18699	up	5e-05	0.000509113
geranylgeranyl pyrophosphate synthase, chloroplastic	VaccDscaff23-augustus-gene-337.35	Initial_vs_Flower_bud	2.18754	up	0.00145	0.00992179
ribonuclease 2	VaccDscaff47-snap-gene-129.48	Initial_vs_Flower_bud	2.18903	up	0.0022	0.0139552
Class I glutamine amidotransferase-like superfamily protein	VaccDscaff3-snap-gene-27.26	Initial_vs_Flower_bud	2.19188	up	0.00045	0.00364749
ATP synthase mitochondrial F1 complex assembly factor 1	VaccDscaff4-augustus-gene-226.34	Initial_vs_Flower_bud	2.19218	up	0.0002	0.00178731
Ubiquitin-conjugating enzyme family protein	VaccDscaff3-snap-gene-164.28	Initial_vs_Flower_bud	2.19523	up	0.0003	0.00255629
histone mono-ubiquitination 2	VaccDscaff24-snap-gene-219.42	Initial_vs_Flower_bud	2.20153	up	5e-05	0.000509113
F-box/RNI-like/FBD-like domains-containing protein	VaccDscaff23-processed-gene-344.1	Initial_vs_Flower_bud	2.20224	up	5e-05	0.000509113
hypothetical protein	VaccDscaff9-snap-gene-211.35	Initial_vs_Flower_bud	2.20274	up	0.0029	0.0176082
Pentatricopeptide repeat (PPR-like) superfamily protein	VaccDscaff3-snap-gene-206.40	Initial_vs_Flower_bud	2.21048	up	0.0002	0.00178731
exocyst complex component sec5	VaccDscaff42-snap-gene-35.23	Initial_vs_Flower_bud	2.2105	up	0.00185	0.0120815
Granulin repeat cysteine protease family protein	VaccDscaff4-snap-gene-218.31	Initial_vs_Flower_bud	2.21631	up	0.00575	0.0309915
glycyl-tRNA synthetase / glycine-tRNA ligase	VaccDscaff4-augustus-gene-392.39	Initial_vs_Flower_bud	2.21927	up	5e-05	0.000509113
beta carbonic anhydrase 5	VaccDscaff34-augustus-gene-237.33	Initial_vs_Flower_bud	2.22224	up	0.0014	0.00964257
ALG5 dolichyl-phosphate beta-glucosyltransferase	VaccDscaff28-snap-gene-302.56	Initial_vs_Flower_bud	2.22312	up	5e-05	0.000509113
autophagy-related protein 8C-like	VaccDscaff4-augustus-gene-169.20	Initial_vs_Flower_bud	2.22428	up	0.00015	0.00138565
Prenyltransferase family protein	VaccDscaff28-augustus-gene-302.43	Initial_vs_Flower_bud	2.22717	up	5e-05	0.000509113
Peroxidase superfamily protein	VaccDscaff39-augustus-gene-148.12	Initial_vs_Flower_bud	2.22922	up	5e-05	0.000509113
ENTH/ANTH/VHS superfamily protein	VaccDscaff39-augustus-gene-75.28	Initial_vs_Flower_bud	2.23089	up	0.0017	0.0112779
cyclin p3;1	VaccDscaff22-augustus-gene-45.41	Initial_vs_Flower_bud	2.23096	up	0.00125	0.0087766
Thioredoxin superfamily protein	VaccDscaff3-processed-gene-416.13	Initial_vs_Flower_bud	2.23225	up	0.00025	0.00217815
LisH and RanBPM domains containing protein	VaccDscaff4-snap-gene-191.24	Initial_vs_Flower_bud	2.23629	up	0.00025	0.00217815
NAD(P)-binding Rossmann-fold superfamily protein	VaccDscaff1-augustus-gene-160.35	Initial_vs_Flower_bud	2.23791	up	0.001	0.0072762
CLK4 associating serine/arginine rich protein	VaccDscaff30-snap-gene-240.10	Initial_vs_Flower_bud	2.24288	up	5e-05	0.000509113
RNA polymerase III subunit K	VaccDscaff37-snap-gene-141.34	Initial_vs_Flower_bud	2.28404	up	5e-05	0.000509113
vacuolar ATP synthase subunit C (VATC) / V-ATPase C subunit / vacuolar proton pump C subunit (DET3)	VaccDscaff34-snap-gene-66.31	Initial_vs_Flower_bud	2.2961	up	5e-05	0.000509113
putative ubiquitin/metalloprotease fusion protein	VaccDscaff37-snap-gene-13.42	Initial_vs_Flower_bud	2.29783	up	0.0047	0.0262955
putative phospholipid scramblase	VaccDscaff29-augustus-gene-18.32	Initial_vs_Flower_bud	2.30066	up	0.0065	0.0342384
magnesium transporter 6	VaccDscaff3-snap-gene-43.32	Initial_vs_Flower_bud	2.30237	up	0.00495	0.0274362
SAC3/GANP/Nin1/mts3/eIF-3 p25 family	VaccDscaff1-augustus-gene-49.19	Initial_vs_Flower_bud	2.30605	up	0.00315	0.0188828
early nodulin-93	VaccDscaff23-augustus-gene-28.27	Initial_vs_Flower_bud	2.30653	up	0.0025	0.0155349
serine hydroxymethyltransferase 6	VaccDscaff34-augustus-gene-223.22	Initial_vs_Flower_bud	2.32005	up	5e-05	0.000509113
rhomboid protein-like protein	VaccDscaff29-snap-gene-170.30	Initial_vs_Flower_bud	2.33848	up	0.0001	0.000960986
Duplicated homeodomain-like superfamily protein	VaccDscaff4-augustus-gene-317.25	Initial_vs_Flower_bud	2.34137	up	0.00335	0.0198581
early-responsive to dehydration stress protein (ERD4)	VaccDscaff42-snap-gene-24.30	Initial_vs_Flower_bud	2.34322	up	5e-05	0.000509113
phospholipase D alpha 1	VaccDscaff23-augustus-gene-33.25	Initial_vs_Flower_bud	2.34656	up	0.00665	0.0348852
Msp1p	VaccDscaff47-snap-gene-186.37	Initial_vs_Flower_bud	2.34859	up	0.0015	0.0101994
Chaperonin-like RbcX protein	VaccDscaff39-augustus-gene-151.25	Initial_vs_Flower_bud	2.3502	up	0.0077	0.0393343
BR-signaling kinase 3	VaccDscaff22-augustus-gene-23.35	Initial_vs_Flower_bud	2.35508	up	5e-05	0.000509113
S-adenosyl-L-methionine-dependent methyltransferases superfamily protein	VaccDscaff1331-augustus-gene-0.6	Initial_vs_Flower_bud	2.36284	up	5e-05	0.000509113
DENN domain containing 6A	VaccDscaff87-snap-gene-5.71	Initial_vs_Flower_bud	2.3693	up	0.0029	0.0176082
O-fucosyltransferase family protein	VaccDscaff4-augustus-gene-319.23	Initial_vs_Flower_bud	2.37032	up	0.0058	0.0312156
hypersensitive-induced response protein 1-like	VaccDscaff4-processed-gene-315.5	Initial_vs_Flower_bud	2.37042	up	5e-05	0.000509113
Rad23 UV excision repair protein family	VaccDscaff34-snap-gene-56.50	Initial_vs_Flower_bud	2.37113	up	0.00675	0.035322
Pyridoxal phosphate phosphatase-related protein	VaccDscaff42-processed-gene-250.5	Initial_vs_Flower_bud	2.37242	up	0.00915	0.0451879
Pentatricopeptide repeat (PPR) superfamily protein	VaccDscaff306-snap-gene-0.52	Initial_vs_Flower_bud	2.37302	up	0.00325	0.0193808
global transcription factor C (Spt16)	VaccDscaff23-augustus-gene-49.37	Initial_vs_Flower_bud	2.37477	up	5e-05	0.000509113
auxin transporter-like protein 2	VaccDscaff1-augustus-gene-212.15	Initial_vs_Flower_bud	2.38236	up	0.00105	0.00757987
phosphorylcholine cytidylyltransferase	VaccDscaff24-snap-gene-166.35	Initial_vs_Flower_bud	2.39627	up	5e-05	0.000509113
PWP1 homolog, endonuclein	VaccDscaff15-augustus-gene-370.24	Initial_vs_Flower_bud	2.39944	up	0.0007	0.00535742
vacuolar ATP synthase subunit H family protein	VaccDscaff858-snap-gene-0.8	Initial_vs_Flower_bud	2.40043	up	0.0004	0.00328645
CBL-interacting protein kinase 5	VaccDscaff28-augustus-gene-68.22	Initial_vs_Flower_bud	2.40391	up	5e-05	0.000509113
protein disulfide isomerase	VaccDscaff377-augustus-gene-0.25	Initial_vs_Flower_bud	2.40525	up	5e-05	0.000509113
dual specificity phosphatase 12	VaccDscaff29-augustus-gene-303.16	Initial_vs_Flower_bud	2.41599	up	0.0018	0.0118272
ALWAYS EARLY 4	VaccDscaff39-augustus-gene-56.26	Initial_vs_Flower_bud	2.41652	up	0.0001	0.000960986
O-fucosyltransferase family protein	VaccDscaff4-augustus-gene-407.27	Initial_vs_Flower_bud	2.41777	up	5e-05	0.000509113
heterogeneous nuclear ribonucleoprotein U-like 1	VaccDscaff35-augustus-gene-93.25	Initial_vs_Flower_bud	2.41999	up	5e-05	0.000509113
putative enzyme	VaccDscaff42-augustus-gene-225.21	Initial_vs_Flower_bud	2.42388	up	0.00255	0.015794
hypothetical protein	VaccDscaff26-processed-gene-252.17	Initial_vs_Flower_bud	2.43255	up	0.00065	0.00502564
lactamase beta 2 L homeolog	VaccDscaff28-snap-gene-212.35	Initial_vs_Flower_bud	2.43323	up	0.0001	0.000960986
ethylene-responsive transcription factor 2	VaccDscaff48-processed-gene-87.8	Initial_vs_Flower_bud	2.43668	up	5e-05	0.000509113
uncharacterized LOC4337935	VaccDscaff48-augustus-gene-37.39	Initial_vs_Flower_bud	2.43741	up	0.0007	0.00535742
aminopeptidase P1	VaccDscaff30-augustus-gene-221.30	Initial_vs_Flower_bud	2.43987	up	0.00495	0.0274362
GATA type zinc finger transcription factor family protein	VaccDscaff48-augustus-gene-72.34	Initial_vs_Flower_bud	2.44504	up	0.002	0.0128861
small G protein family protein / RhoGAP family protein	VaccDscaff29-augustus-gene-91.48	Initial_vs_Flower_bud	2.45086	up	0.00695	0.0361801
Tetratricopeptide repeat (TPR)-like superfamily protein	VaccDscaff4-snap-gene-324.45	Initial_vs_Flower_bud	2.45766	up	0.00015	0.00138565
TBCC domain containing 1	VaccDscaff33-augustus-gene-15.25	Initial_vs_Flower_bud	2.46242	up	5e-05	0.000509113
Aldolase superfamily protein	VaccDscaff1-augustus-gene-455.24	Initial_vs_Flower_bud	2.46325	up	0.0088	0.0438342
NADPH-dependent thioredoxin reductase C	VaccDscaff29-snap-gene-319.24	Initial_vs_Flower_bud	2.46357	up	0.00195	0.0126184
ubiquitin specific peptidase 54	VaccDscaff34-snap-gene-121.45	Initial_vs_Flower_bud	2.46646	up	0.0015	0.0101994
vacuolar protein sorting-associated protein 20.2	VaccDscaff42-augustus-gene-26.26	Initial_vs_Flower_bud	2.4668	up	5e-05	0.000509113
MBOAT (membrane bound O-acyl transferase) family protein	VaccDscaff47-snap-gene-12.35	Initial_vs_Flower_bud	2.47338	up	0.00125	0.0087766
ribosomal RNA processing 12 homolog	VaccDscaff159-snap-gene-2.46	Initial_vs_Flower_bud	2.48507	up	5e-05	0.000509113
AIG2-like (avirulence induced gene) family protein	VaccDscaff3-snap-gene-260.31	Initial_vs_Flower_bud	2.48864	up	5e-05	0.000509113
inositol-tetrakisphosphate 1-kinase 2-like	VaccDscaff3-snap-gene-15.44	Initial_vs_Flower_bud	2.49111	up	0.0068	0.0355387
S-adenosyl-L-methionine-dependent methyltransferases superfamily protein	VaccDscaff47-augustus-gene-9.14	Initial_vs_Flower_bud	2.4944	up	5e-05	0.000509113
asparagine-linked glycosylation 3	VaccDscaff51-snap-gene-13.53	Initial_vs_Flower_bud	2.49555	up	0.00035	0.00292308
Pentatricopeptide repeat (PPR) superfamily protein	VaccDscaff28-processed-gene-77.15	Initial_vs_Flower_bud	2.5067	up	5e-05	0.000509113
arginine/serine-rich 45	VaccDscaff90-augustus-gene-0.26	Initial_vs_Flower_bud	2.51083	up	5e-05	0.000509113
replication termination factor 2 domain containing 1	VaccDscaff39-processed-gene-18.4	Initial_vs_Flower_bud	2.51568	up	0.00135	0.00935942
binding protein	VaccDscaff234-augustus-gene-0.39	Initial_vs_Flower_bud	2.51972	up	0.00015	0.00138565
Tetratricopeptide repeat (TPR)-like superfamily protein	VaccDscaff47-processed-gene-7.4	Initial_vs_Flower_bud	2.52063	up	5e-05	0.000509113
F-box/RNI-like superfamily protein	VaccDscaff3-snap-gene-256.36	Initial_vs_Flower_bud	2.53158	up	0.0002	0.00178731
ASYMMETRIC LEAVES 2-like 1	VaccDscaff42-processed-gene-66.5	Initial_vs_Flower_bud	2.54172	up	5e-05	0.000509113
Pectin lyase-like superfamily protein	VaccDscaff273-augustus-gene-0.54	Initial_vs_Flower_bud	2.54506	up	5e-05	0.000509113
receptor like protein 4	VaccDscaff3-snap-gene-114.21	Initial_vs_Flower_bud	2.55696	up	0.0065	0.0342384
PHD finger family protein	VaccDscaff1727-augustus-gene-0.3	Initial_vs_Flower_bud	2.55761	up	0.0006	0.00468546
MBOAT (membrane bound O-acyl transferase) family protein	VaccDscaff93-processed-gene-4.8	Initial_vs_Flower_bud	2.56062	up	0.00895	0.0444405
Haloacid dehalogenase-like hydrolase (HAD) superfamily protein	VaccDscaff4-processed-gene-378.7	Initial_vs_Flower_bud	2.56249	up	0.00305	0.018373
Pentatricopeptide repeat (PPR) superfamily protein	VaccDscaff32-processed-gene-264.4	Initial_vs_Flower_bud	2.56279	up	0.00325	0.0193808
SKP1 interacting partner 4	VaccDscaff22-augustus-gene-22.31	Initial_vs_Flower_bud	2.56659	up	0.00665	0.0348852
P-loop containing nucleoside triphosphate hydrolases superfamily protein	VaccDscaff29-processed-gene-229.2	Initial_vs_Flower_bud	2.57348	up	0.00575	0.0309915
nuclear poly(a) polymerase	VaccDscaff3-snap-gene-426.31	Initial_vs_Flower_bud	2.5764	up	5e-05	0.000509113
ER lumen protein-retaining receptor erd-2.2	VaccDscaff30-augustus-gene-103.12	Initial_vs_Flower_bud	2.57805	up	0.00605	0.0323192
glutaredoxin 3	VaccDscaff20-augustus-gene-182.16	Initial_vs_Flower_bud	2.58311	up	0.00035	0.00292308
poly(A) polymerase 1	VaccDscaff3-augustus-gene-105.21	Initial_vs_Flower_bud	2.58623	up	0.0041	0.0235034
ATP binding protein	VaccDscaff23-snap-gene-19.45	Initial_vs_Flower_bud	2.59818	up	0.0003	0.00255629
phosphatidic acid phosphohydrolase 2	VaccDscaff23-snap-gene-320.32	Initial_vs_Flower_bud	2.60799	up	0.00085	0.00632968
HOPZ-ACTIVATED RESISTANCE 1	VaccDscaff28-snap-gene-170.31	Initial_vs_Flower_bud	2.61691	up	5e-05	0.000509113
serine carboxypeptidase-like 20	VaccDscaff24-snap-gene-52.48	Initial_vs_Flower_bud	2.62783	up	5e-05	0.000509113
Heavy metal transport/detoxification superfamily protein	VaccDscaff1308-augustus-gene-0.6	Initial_vs_Flower_bud	2.63059	up	5e-05	0.000509113
hypothetical protein	VaccDscaff1-processed-gene-106.11	Initial_vs_Flower_bud	2.63589	up	0.00775	0.0395426
casein lytic proteinase B4	VaccDscaff18-augustus-gene-174.24	Initial_vs_Flower_bud	2.65122	up	0.00825	0.0416181
Calcium-dependent ARF-type GTPase activating protein family	VaccDscaff24-augustus-gene-137.28	Initial_vs_Flower_bud	2.68001	up	0.00375	0.0218303
Transducin/WD40 repeat-like superfamily protein	VaccDscaff24-snap-gene-219.44	Initial_vs_Flower_bud	2.6814	up	0.0022	0.0139552
pyruvate kinase, cytosolic isozyme	VaccDscaff44-augustus-gene-246.28	Initial_vs_Flower_bud	2.70716	up	5e-05	0.000509113
DNA-directed RNA polymerase, RBP11-like protein	VaccDscaff17-snap-gene-260.52	Initial_vs_Flower_bud	2.72941	up	5e-05	0.000509113
SAUR-like auxin-responsive protein family	VaccDscaff48-processed-gene-104.2	Initial_vs_Flower_bud	2.73051	up	5e-05	0.000509113
CLP protease R subunit 4	VaccDscaff46-snap-gene-42.48	Initial_vs_Flower_bud	2.73477	up	0.00305	0.018373
N-MYC downregulated-like 2	VaccDscaff3-augustus-gene-420.19	Initial_vs_Flower_bud	2.73709	up	5e-05	0.000509113
calmodulin-binding protein	VaccDscaff44-snap-gene-246.34	Initial_vs_Flower_bud	2.73931	up	0.0012	0.00848185
tetratricopeptide repeat (TPR)-containing protein	VaccDscaff1481-snap-gene-0.4	Initial_vs_Flower_bud	2.74782	up	0.00015	0.00138565
nuclear factor Y, subunit B8	VaccDscaff48-snap-gene-60.42	Initial_vs_Flower_bud	2.75423	up	0.00125	0.0087766
fumarylacetoacetase	VaccDscaff217-processed-gene-1.3	Initial_vs_Flower_bud	2.76573	up	5e-05	0.000509113
arogenate dehydratase 6	VaccDscaff47-processed-gene-59.3	Initial_vs_Flower_bud	2.76701	up	5e-05	0.000509113
nucleotide-rhamnose synthase/epimerase-reductase	VaccDscaff46-augustus-gene-10.20	Initial_vs_Flower_bud	2.77992	up	0.00365	0.0213397
phosphatidylinositol-specific phospholipase c	VaccDscaff42-processed-gene-200.3	Initial_vs_Flower_bud	2.78424	up	0.00055	0.00434745
MYST/Esa1-associated factor 6	VaccDscaff35-augustus-gene-22.33	Initial_vs_Flower_bud	2.79861	up	5e-05	0.000509113
CDPK-related kinase 1	VaccDscaff29-snap-gene-303.18	Initial_vs_Flower_bud	2.81823	up	0.0069	0.0359626
TRICHOME BIREFRINGENCE-LIKE 25	VaccDscaff22-augustus-gene-8.25	Initial_vs_Flower_bud	2.82507	up	5e-05	0.000509113
ribosomal protein L5	VaccDscaff43-augustus-gene-69.32	Initial_vs_Flower_bud	2.86155	up	0.0007	0.00535742
Protein phosphatase 2C family protein	VaccDscaff3-augustus-gene-234.16	Initial_vs_Flower_bud	2.86567	up	0.0007	0.00535742
benzyl alcohol O-benzoyltransferase	VaccDscaff48-augustus-gene-109.40	Initial_vs_Flower_bud	2.86661	up	5e-05	0.000509113
eukaryotic translation initiation factor 3 subunit K-like	VaccDscaff158-snap-gene-0.22	Initial_vs_Flower_bud	2.87362	up	5e-05	0.000509113
probable 1-deoxy-D-xylulose-5-phosphate synthase 2, chloroplastic	VaccDscaff70-snap-gene-2.31	Initial_vs_Flower_bud	2.87667	up	0.003	0.0181156
exportin 4	VaccDscaff83-augustus-gene-4.39	Initial_vs_Flower_bud	2.87989	up	5e-05	0.000509113
BSD domain containing 1	VaccDscaff51-processed-gene-21.5	Initial_vs_Flower_bud	2.89016	up	0.0076	0.0389428
YALI0F02695p	VaccDscaff32-snap-gene-244.29	Initial_vs_Flower_bud	2.89234	up	0.0012	0.00848185
Heavy metal transport/detoxification superfamily protein	VaccDscaff3-augustus-gene-35.31	Initial_vs_Flower_bud	2.90081	up	5e-05	0.000509113
dehydrogenase/reductase 12	VaccDscaff23-snap-gene-218.25	Initial_vs_Flower_bud	2.90385	up	5e-05	0.000509113
Subtilase family protein	VaccDscaff42-augustus-gene-214.39	Initial_vs_Flower_bud	2.92363	up	0.0003	0.00255629
RNA-binding (RRM/RBD/RNP motifs) family protein	VaccDscaff47-augustus-gene-91.28	Initial_vs_Flower_bud	2.92526	up	5e-05	0.000509113
vesicle transport V-snare 13	VaccDscaff32-augustus-gene-283.29	Initial_vs_Flower_bud	2.92723	up	0.00875	0.0436793
chromatin remodeling factor CHD3 (PICKLE)	VaccDscaff44-snap-gene-64.30	Initial_vs_Flower_bud	2.93662	up	5e-05	0.000509113
hypothetical protein	VaccDscaff51-augustus-gene-0.29	Initial_vs_Flower_bud	2.94493	up	5e-05	0.000509113
SET domain protein 2	VaccDscaff52-augustus-gene-16.23	Initial_vs_Flower_bud	2.94697	up	0.001	0.0072762
RECQ helicase L2	VaccDscaff18-snap-gene-190.21	Initial_vs_Flower_bud	2.94707	up	5e-05	0.000509113
myb domain protein 108	VaccDscaff4-augustus-gene-1.22	Initial_vs_Flower_bud	2.95542	up	5e-05	0.000509113
myo-inositol monophosphatase like 1	VaccDscaff24-augustus-gene-159.33	Initial_vs_Flower_bud	2.95893	up	0.00225	0.0142218
Aldolase superfamily protein	VaccDscaff34-augustus-gene-176.26	Initial_vs_Flower_bud	2.97573	up	0.0001	0.000960986
beta glucosidase 41	VaccDscaff1-snap-gene-432.37	Initial_vs_Flower_bud	2.98829	up	5e-05	0.000509113
CDPK-related kinase 3	VaccDscaff67-processed-gene-7.13	Initial_vs_Flower_bud	2.99184	up	5e-05	0.000509113
alpha/beta-Hydrolases superfamily protein	VaccDscaff22-augustus-gene-31.38	Initial_vs_Flower_bud	3.01828	up	5e-05	0.000509113
Phosphoinositide phosphatase family protein	VaccDscaff42-augustus-gene-26.22	Initial_vs_Flower_bud	3.01928	up	0.00695	0.0361801
regulatory-associated protein of TOR 1-like	VaccDscaff27-processed-gene-10.4	Initial_vs_Flower_bud	3.02009	up	0.003	0.0181156
DNAse I-like superfamily protein	VaccDscaff42-augustus-gene-49.32	Initial_vs_Flower_bud	3.02074	up	0.00835	0.0420389
Leucine-rich receptor-like protein kinase family protein	VaccDscaff3-processed-gene-22.11	Initial_vs_Flower_bud	3.02579	up	0.00095	0.00696513
Lipin family protein	VaccDscaff34-augustus-gene-320.22	Initial_vs_Flower_bud	3.02766	up	0.0009	0.00664913
F-box/RNI-like superfamily protein	VaccDscaff4-snap-gene-136.45	Initial_vs_Flower_bud	3.02874	up	0.00935	0.045984
purin-rich alpha 1	VaccDscaff44-snap-gene-248.36	Initial_vs_Flower_bud	3.03584	up	0.00125	0.0087766
UDP-sugar pyrophosphorylase-like	VaccDscaff3-augustus-gene-240.29	Initial_vs_Flower_bud	3.03855	up	5e-05	0.000509113
Sodium Bile acid symporter family	VaccDscaff29-snap-gene-202.33	Initial_vs_Flower_bud	3.04379	up	5e-05	0.000509113
permease, cytosine/purines, uracil, thiamine, allantoin family protein	VaccDscaff29-processed-gene-227.7	Initial_vs_Flower_bud	3.04984	up	0.0098	0.0477051
UDP-xylosyltransferase 2	VaccDscaff1-processed-gene-33.26	Initial_vs_Flower_bud	3.05167	up	5e-05	0.000509113
non-specific phospholipase C2	VaccDscaff24-snap-gene-347.38	Initial_vs_Flower_bud	3.05577	up	0.0035	0.0206034
ATP synthase CF1 alpha subunit	VaccDscaff32-processed-gene-309.4	Initial_vs_Flower_bud	3.08374	up	5e-05	0.000509113
MATE efflux family protein	VaccDscaff42-processed-gene-25.13	Initial_vs_Flower_bud	3.08534	up	5e-05	0.000509113
Galactosyltransferase family protein	VaccDscaff28-snap-gene-31.31	Initial_vs_Flower_bud	3.09092	up	0.0023	0.0144852
rhamnose biosynthesis 1	VaccDscaff39-processed-gene-214.0	Initial_vs_Flower_bud	3.10608	up	0.008	0.0405836
vacuolar protein sorting-associated protein 2.3	VaccDscaff24-processed-gene-37.23	Initial_vs_Flower_bud	3.10877	up	5e-05	0.000509113
Homeodomain-like superfamily protein	VaccDscaff3-augustus-gene-400.26	Initial_vs_Flower_bud	3.11498	up	0.00015	0.00138565
tripartite motif containing 45	VaccDscaff3-snap-gene-350.39	Initial_vs_Flower_bud	3.13053	up	5e-05	0.000509113
villin-like 1	VaccDscaff24-augustus-gene-70.38	Initial_vs_Flower_bud	3.13852	up	0.00055	0.00434745
Pseudouridine synthase family protein	VaccDscaff29-snap-gene-168.31	Initial_vs_Flower_bud	3.14257	up	5e-05	0.000509113
Embryo-specific protein 3, (ATS3)	VaccDscaff34-augustus-gene-40.29	Initial_vs_Flower_bud	3.15606	up	5e-05	0.000509113
BR enhanced expression 3	VaccDscaff28-augustus-gene-214.17	Initial_vs_Flower_bud	3.15895	up	0.00295	0.017862
RNA helicase family protein	VaccDscaff3-augustus-gene-194.30	Initial_vs_Flower_bud	3.18549	up	0.00505	0.0278692
sigma factor E	VaccDscaff1744-snap-gene-0.5	Initial_vs_Flower_bud	3.18587	up	5e-05	0.000509113
ARM repeat superfamily protein	VaccDscaff34-augustus-gene-279.37	Initial_vs_Flower_bud	3.18863	up	0.00025	0.00217815
calreticulin	VaccDscaff45-processed-gene-134.7	Initial_vs_Flower_bud	3.20038	up	0.00375	0.0218303
6-phosphogluconate dehydrogenase family protein	VaccDscaff34-augustus-gene-224.28	Initial_vs_Flower_bud	3.20478	up	0.00015	0.00138565
cyclin-A3-2-like	VaccDscaff43-snap-gene-55.49	Initial_vs_Flower_bud	3.20981	up	0.00055	0.00434745
alpha/beta-Hydrolases superfamily protein	VaccDscaff51-augustus-gene-7.37	Initial_vs_Flower_bud	3.21391	up	5e-05	0.000509113
Phosphatidic acid phosphatase (PAP2) family protein	VaccDscaff1-processed-gene-179.5	Initial_vs_Flower_bud	3.21805	up	5e-05	0.000509113
Leucine-rich repeat protein kinase family protein	VaccDscaff3-augustus-gene-317.34	Initial_vs_Flower_bud	3.22203	up	0.00195	0.0126184
CLP protease regulatory subunit X	VaccDscaff29-snap-gene-37.25	Initial_vs_Flower_bud	3.22947	up	5e-05	0.000509113
3-isopropylmalate dehydrogenase, chloroplastic	VaccDscaff34-processed-gene-47.0	Initial_vs_Flower_bud	3.24561	up	5e-05	0.000509113
metacaspase 1	VaccDscaff48-snap-gene-85.37	Initial_vs_Flower_bud	3.24946	up	0.00935	0.045984
origin recognition complex 1	VaccDscaff39-snap-gene-177.30	Initial_vs_Flower_bud	3.27184	up	0.0004	0.00328645
epoxide hydrolase 2, cytoplasmic	VaccDscaff4-snap-gene-241.22	Initial_vs_Flower_bud	3.2744	up	0.0062	0.0329347
CYCLIN D1;1	VaccDscaff4-augustus-gene-308.27	Initial_vs_Flower_bud	3.28294	up	0.00095	0.00696513
SEC7-like guanine nucleotide exchange family protein	VaccDscaff30-augustus-gene-76.26	Initial_vs_Flower_bud	3.29435	up	5e-05	0.000509113
Transmembrane amino acid transporter family protein	VaccDscaff34-processed-gene-46.6	Initial_vs_Flower_bud	3.30366	up	0.0002	0.00178731
SNARE-like superfamily protein	VaccDscaff39-snap-gene-21.31	Initial_vs_Flower_bud	3.31181	up	5e-05	0.000509113
WEB family protein (DUF827)	VaccDscaff29-augustus-gene-112.19	Initial_vs_Flower_bud	3.33068	up	0.00635	0.0335752
Pentatricopeptide repeat (PPR) superfamily protein	VaccDscaff1-snap-gene-110.33	Initial_vs_Flower_bud	3.3398	up	5e-05	0.000509113
DnaJ heat shock protein family (Hsp40) member B4	VaccDscaff44-augustus-gene-93.30	Initial_vs_Flower_bud	3.34391	up	0.00065	0.00502564
ALG13, UDP-N-acetylglucosaminyltransferase subunit	VaccDscaff34-augustus-gene-161.23	Initial_vs_Flower_bud	3.35288	up	0.0021	0.0134248
golgin Putative 5	VaccDscaff34-augustus-gene-28.38	Initial_vs_Flower_bud	3.35445	up	0.00065	0.00502564
guanine nucleotide-binding protein subunit gamma	VaccDscaff29-snap-gene-10.41	Initial_vs_Flower_bud	3.36157	up	0.00845	0.0424535
Biotin/lipoate A/B protein ligase family	VaccDscaff23-processed-gene-333.9	Initial_vs_Flower_bud	3.36308	up	5e-05	0.000509113
potassium channel beta subunit 1	VaccDscaff4-augustus-gene-104.13	Initial_vs_Flower_bud	3.3801	up	0.0001	0.000960986
putative recombination initiation defect 1	VaccDscaff4-augustus-gene-125.37	Initial_vs_Flower_bud	3.38477	up	5e-05	0.000509113
G-patch domain containing 8	VaccDscaff3-augustus-gene-63.26	Initial_vs_Flower_bud	3.41103	up	5e-05	0.000509113
ATPase family AAA domain containing 1a	VaccDscaff48-snap-gene-97.31	Initial_vs_Flower_bud	3.41365	up	0.00115	0.00818736
AAA-type ATPase family protein	VaccDscaff47-snap-gene-54.12	Initial_vs_Flower_bud	3.41725	up	5e-05	0.000509113
early nodulin-like protein 1	VaccDscaff628-augustus-gene-0.11	Initial_vs_Flower_bud	3.4179	up	0.0023	0.0144852
SOS3-interacting protein 4	VaccDscaff34-processed-gene-285.5	Initial_vs_Flower_bud	3.42499	up	0.0013	0.0090707
ER lipid raft associated 2 S homeolog	VaccDscaff3-augustus-gene-122.28	Initial_vs_Flower_bud	3.42672	up	0.0043	0.024449
Major facilitator superfamily protein	VaccDscaff3-augustus-gene-203.31	Initial_vs_Flower_bud	3.43193	up	0.00065	0.00502564
P-loop containing nucleoside triphosphate hydrolases superfamily protein	VaccDscaff47-snap-gene-58.39	Initial_vs_Flower_bud	3.43946	up	0.0036	0.0210985
Duplicated homeodomain-like superfamily protein	VaccDscaff3-augustus-gene-99.26	Initial_vs_Flower_bud	3.44313	up	0.0001	0.000960986
nudix hydrolase homolog 3	VaccDscaff34-augustus-gene-55.35	Initial_vs_Flower_bud	3.44462	up	5e-05	0.000509113
phy rapidly regulated 2	VaccDscaff6-processed-gene-177.12	Initial_vs_Flower_bud	3.45187	up	0.0078	0.0397474
putative O-acyltransferase	VaccDscaff56-snap-gene-3.47	Initial_vs_Flower_bud	3.45298	up	5e-05	0.000509113
Nucleotide-diphospho-sugar transferase family protein	VaccDscaff23-augustus-gene-339.27	Initial_vs_Flower_bud	3.4881	up	0.0011	0.00788288
HXXXD-type acyl-transferase family protein	VaccDscaff18-augustus-gene-312.31	Initial_vs_Flower_bud	3.50731	up	5e-05	0.000509113
DNAJ heat shock N-terminal domain-containing protein	VaccDscaff97-augustus-gene-2.25	Initial_vs_Flower_bud	3.52295	up	5e-05	0.000509113
translocase of the outer mitochondrial membrane 40	VaccDscaff47-snap-gene-126.50	Initial_vs_Flower_bud	3.53901	up	5e-05	0.000509113
tankyrase, TRF1-interacting ankyrin-related ADP-ribose polymerase	VaccDscaff30-processed-gene-112.28	Initial_vs_Flower_bud	3.55875	up	0.0002	0.00178731
aarF domain containing kinase 1	VaccDscaff27-augustus-gene-264.32	Initial_vs_Flower_bud	3.56509	up	0.0008	0.00600935
LMBR1-like membrane protein	VaccDscaff28-augustus-gene-87.20	Initial_vs_Flower_bud	3.61553	up	0.00955	0.0467232
magnesium transporter MRS2-E-like	VaccDscaff6-augustus-gene-289.21	Initial_vs_Flower_bud	3.63225	up	0.0098	0.0477051
Pyridoxal phosphate (PLP)-dependent transferases superfamily protein	VaccDscaff3-snap-gene-83.33	Initial_vs_Flower_bud	3.65075	up	0.00435	0.0246889
Putative endoplasmic reticulum metallopeptidase 1-B	VaccDscaff35-snap-gene-170.28	Initial_vs_Flower_bud	3.65662	up	0.0006	0.00468546
dehydroquinate dehydratase, putative / shikimate dehydrogenase	VaccDscaff51-augustus-gene-18.25	Initial_vs_Flower_bud	3.66182	up	0.00035	0.00292308
Cyclase family protein	VaccDscaff751-processed-gene-0.9	Initial_vs_Flower_bud	3.67411	up	5e-05	0.000509113
plasma membrane intrinsic protein 1;4	VaccDscaff29-snap-gene-130.29	Initial_vs_Flower_bud	3.71669	up	0.0002	0.00178731
probable cytokinin riboside 5'-monophosphate phosphoribohydrolase LOGL1	VaccDscaff14-snap-gene-55.23	Initial_vs_Flower_bud	3.76715	up	0.0071	0.0368217
HXXXD-type acyl-transferase family protein	VaccDscaff23-augustus-gene-277.24	Initial_vs_Flower_bud	3.77357	up	0.0026	0.0160553
CASP-like protein 1B1	VaccDscaff20-augustus-gene-226.16	Initial_vs_Flower_bud	3.7738	up	0.0042	0.0239796
phosphatidylinositol-4-phosphate 5-kinase 2	VaccDscaff3-augustus-gene-259.22	Initial_vs_Flower_bud	3.77731	up	0.00345	0.020355
glutaminyl cyclase	VaccDscaff48-snap-gene-95.50	Initial_vs_Flower_bud	3.78713	up	0.0004	0.00328645
3-isopropylmalate dehydrogenase, chloroplastic	VaccDscaff5-augustus-gene-235.32	Initial_vs_Flower_bud	3.79302	up	5e-05	0.000509113
Nucleotide-diphospho-sugar transferases superfamily protein	VaccDscaff1111-augustus-gene-0.6	Initial_vs_Flower_bud	3.8035	up	5e-05	0.000509113
putative ATPase Msp1	VaccDscaff28-augustus-gene-337.18	Initial_vs_Flower_bud	3.81606	up	5e-05	0.000509113
ATPase, V0/A0 complex, subunit C/D	VaccDscaff20-snap-gene-73.37	Initial_vs_Flower_bud	3.82316	up	0.00715	0.0370195
U11/U12 small nuclear ribonucleoprotein	VaccDscaff23-snap-gene-94.37	Initial_vs_Flower_bud	3.84694	up	0.00585	0.0314445
Transducin/WD40 repeat-like superfamily protein	VaccDscaff29-processed-gene-65.3	Initial_vs_Flower_bud	3.85745	up	5e-05	0.000509113
cysteine-rich RLK (RECEPTOR-like protein kinase) 25	VaccDscaff3-snap-gene-375.36	Initial_vs_Flower_bud	3.86225	up	5e-05	0.000509113
Heavy metal transport/detoxification superfamily protein	VaccDscaff10-processed-gene-219.16	Initial_vs_Flower_bud	3.87873	up	0.0001	0.000960986
metal tolerance protein 4-like	VaccDscaff29-augustus-gene-347.24	Initial_vs_Flower_bud	3.8881	up	5e-05	0.000509113
Leucine-rich repeat protein kinase family protein	VaccDscaff74-augustus-gene-7.33	Initial_vs_Flower_bud	3.88974	up	5e-05	0.000509113
Tyrosine transaminase family protein	VaccDscaff1-augustus-gene-339.18	Initial_vs_Flower_bud	3.93235	up	0.0062	0.0329347
glucose-6-phosphate 1-dehydrogenase, chloroplastic	VaccDscaff3-snap-gene-199.36	Initial_vs_Flower_bud	3.96428	up	0.0008	0.00600935
DENN/MADD domain containing 5B	VaccDscaff24-snap-gene-40.43	Initial_vs_Flower_bud	3.99859	up	0.0019	0.0123531
ring finger protein 217	VaccDscaff24-augustus-gene-158.22	Initial_vs_Flower_bud	4.02837	up	0.0004	0.00328645
Ankyrin repeat family protein with DHHC zinc finger domain-containing protein	VaccDscaff60-snap-gene-9.51	Initial_vs_Flower_bud	4.04039	up	5e-05	0.000509113
AGAMOUS-like 30	VaccDscaff3-snap-gene-298.24	Initial_vs_Flower_bud	4.06168	up	0.00505	0.0278692
phosphatidylinositol glycan anchor biosynthesis, class B	VaccDscaff39-snap-gene-9.22	Initial_vs_Flower_bud	4.06674	up	0.0021	0.0134248
HCO3- transporter family	VaccDscaff51-augustus-gene-3.24	Initial_vs_Flower_bud	4.10522	up	0.0001	0.000960986
Flavin-binding monooxygenase family protein	VaccDscaff28-augustus-gene-103.21	Initial_vs_Flower_bud	4.11124	up	0.0052	0.0285584
ELL associated factor 1	VaccDscaff31-augustus-gene-42.19	Initial_vs_Flower_bud	4.12003	up	0.00545	0.0296438
trigalactosyldiacylglycerol 1	VaccDscaff4-augustus-gene-129.40	Initial_vs_Flower_bud	4.13781	up	0.0007	0.00535742
F-box family protein	VaccDscaff1-augustus-gene-169.17	Initial_vs_Flower_bud	4.21553	up	5e-05	0.000509113
Di-glucose binding protein with Kinesin motor domain-containing protein	VaccDscaff3-snap-gene-237.28	Initial_vs_Flower_bud	4.24635	up	0.0096	0.046912
S phase kinase-associated protein 1	VaccDscaff41-augustus-gene-271.31	Initial_vs_Flower_bud	4.30689	up	5e-05	0.000509113
TRICHOME BIREFRINGENCE-LIKE 41	VaccDscaff840-snap-gene-0.13	Initial_vs_Flower_bud	4.33426	up	0.0042	0.0239796
Polynucleotidyl transferase, ribonuclease H-like superfamily protein	VaccDscaff42-augustus-gene-162.31	Initial_vs_Flower_bud	4.45634	up	5e-05	0.000509113
proline-rich protein 4	VaccDscaff30-augustus-gene-102.27	Initial_vs_Flower_bud	4.47942	up	0.0001	0.000960986
Leucine-rich repeat transmembrane protein kinase	VaccDscaff28-snap-gene-143.19	Initial_vs_Flower_bud	4.66624	up	5e-05	0.000509113
RAB GTPase homolog B1C	VaccDscaff4-augustus-gene-154.31	Initial_vs_Flower_bud	4.90955	up	5e-05	0.000509113
cyclin p4;1	VaccDscaff1248-augustus-gene-0.5	Initial_vs_Flower_bud	5.13672	up	0.00055	0.00434745
P-loop containing nucleoside triphosphate hydrolases superfamily protein	VaccDscaff18-augustus-gene-353.32	Initial_vs_Flower_bud	5.14848	up	0.00265	0.0163189
late embryogenesis abundant protein Lea5-like	VaccDscaff47-augustus-gene-189.26	Initial_vs_Flower_bud	5.18103	up	5e-05	0.000509113
aarF domain containing kinase 1 L homeolog	VaccDscaff34-processed-gene-81.11	Initial_vs_Flower_bud	5.23782	up	0.0081	0.0409946
Protein MODIFIER OF SNC1 11	VaccDscaff1-snap-gene-172.43	Initial_vs_Flower_bud	5.27743	up	0.00605	0.0323192
nodulin MtN21 /EamA-like transporter family protein	VaccDscaff3-augustus-gene-252.23	Initial_vs_Flower_bud	5.41197	up	0.0002	0.00178731
jade family PHD finger 1	VaccDscaff38-snap-gene-295.73	Initial_vs_Flower_bud	5.52608	up	5e-05	0.000509113
L-Ala-D/L-amino acid epimerase	VaccDscaff76-processed-gene-6.39	Initial_vs_Flower_bud	6.47217	up	5e-05	0.000509113
sucrose transporter 4	VaccDscaff12-snap-gene-128.53	Initial_vs_Flower_bud	6.84535	up	5e-05	0.000509113
30S ribosomal protein S5	VaccDscaff1-snap-gene-91.34	Initial_vs_Flower_bud	-10	down	5e-05	0.000509113
60S ribosomal protein L18A-1	VaccDscaff210-augustus-gene-0.19	Initial_vs_Flower_bud	10	up	0.00015	0.00138565
A20/AN1-like zinc finger family protein	VaccDscaff3-processed-gene-334.10	Initial_vs_Flower_bud	-10	down	5e-05	0.000509113
abscisic acid responsive elements-binding factor 2	VaccDscaff169-augustus-gene-0.20	Initial_vs_Flower_bud	-10	down	5e-05	0.000509113
ALA-interacting subunit 1	VaccDscaff23-snap-gene-264.21	Initial_vs_Flower_bud	10	up	5e-05	0.000509113
Aldolase-type TIM barrel family protein	VaccDscaff18-augustus-gene-264.31	Initial_vs_Flower_bud	-10	down	5e-05	0.000509113
alpha/beta-Hydrolases superfamily protein	VaccDscaff47-augustus-gene-168.30	Initial_vs_Flower_bud	10	up	5e-05	0.000509113
Amino acid dehydrogenase family protein	VaccDscaff23-augustus-gene-106.25	Initial_vs_Flower_bud	-10	down	5e-05	0.000509113
anther-specific protein LAT52	VaccDscaff1-augustus-gene-411.32	Initial_vs_Flower_bud	10	up	5e-05	0.000509113
basic helix-loop-helix (bHLH) DNA-binding superfamily protein	VaccDscaff1-processed-gene-359.7	Initial_vs_Flower_bud	-10	down	5e-05	0.000509113
B-box 32	VaccDscaff722-augustus-gene-0.15	Initial_vs_Flower_bud	-10	down	5e-05	0.000509113
bZIP transcription factor family protein	VaccDscaff28-augustus-gene-224.15	Initial_vs_Flower_bud	-10	down	5e-05	0.000509113
C2H2 and C2HC zinc fingers superfamily protein	VaccDscaff28-snap-gene-217.16	Initial_vs_Flower_bud	-10	down	5e-05	0.000509113
calmodulin-like 38	VaccDscaff7-processed-gene-407.4	Initial_vs_Flower_bud	10	up	0.0002	0.00178731
cationic amino acid transporter	VaccDscaff29-augustus-gene-296.26	Initial_vs_Flower_bud	-10	down	5e-05	0.000509113
centromere/kinetochore protein, putative (ZW10)	VaccDscaff71-processed-gene-2.13	Initial_vs_Flower_bud	-10	down	5e-05	0.000509113
ChaC-like family protein	VaccDscaff3-augustus-gene-310.36	Initial_vs_Flower_bud	-10	down	5e-05	0.000509113
chromatin remodeling 4	VaccDscaff28-augustus-gene-288.50	Initial_vs_Flower_bud	10	up	5e-05	0.000509113
cobalt ion binding protein	VaccDscaff28-augustus-gene-111.24	Initial_vs_Flower_bud	10	up	5e-05	0.000509113
cofactor assembly, complex C (B6F)	VaccDscaff24-augustus-gene-224.13	Initial_vs_Flower_bud	-10	down	5e-05	0.000509113
Cyclin-like family protein	VaccDscaff3-snap-gene-100.34	Initial_vs_Flower_bud	-10	down	0.00015	0.00138565
cytochrome P450 CYP71D10	VaccDscaff47-augustus-gene-139.30	Initial_vs_Flower_bud	10	up	5e-05	0.000509113
cytochrome P450, family 709, subfamily B, polypeptide 1	VaccDscaff28-augustus-gene-353.61	Initial_vs_Flower_bud	10	up	0.00985	0.0479065
D-3-phosphoglycerate dehydrogenase	VaccDscaff24-processed-gene-309.7	Initial_vs_Flower_bud	10	up	0.00895	0.0444405
defensin J1-1	VaccDscaff29-augustus-gene-270.18	Initial_vs_Flower_bud	-10	down	5e-05	0.000509113
dihydroorotate dehydrogenase (quinone), mitochondrial-like	VaccDscaff4-snap-gene-246.22	Initial_vs_Flower_bud	-10	down	5e-05	0.000509113
DNA polymerase epsilon 3, accessory subunit	VaccDscaff11-processed-gene-281.3	Initial_vs_Flower_bud	-10	down	5e-05	0.000509113
Dof-type zinc finger DNA-binding family protein	VaccDscaff39-augustus-gene-168.19	Initial_vs_Flower_bud	-10	down	0.0055	0.0298735
DREB and EAR motif protein 3	VaccDscaff23-processed-gene-312.8	Initial_vs_Flower_bud	-10	down	5e-05	0.000509113
DUF581 family protein, putative (DUF581)	VaccDscaff4-augustus-gene-27.27	Initial_vs_Flower_bud	-10	down	0.0013	0.0090707
Early-responsive to dehydration stress protein (ERD4)	VaccDscaff28-augustus-gene-137.23	Initial_vs_Flower_bud	10	up	5e-05	0.000509113
EMG1 N1-specific pseudouridine methyltransferase	VaccDscaff39-snap-gene-206.40	Initial_vs_Flower_bud	-10	down	5e-05	0.000509113
endo-beta-1,3-1,4 glucanase	VaccDscaff23-processed-gene-107.8	Initial_vs_Flower_bud	-10	down	5e-05	0.000509113
enoyl-CoA hydratase/isomerase A	VaccDscaff912-snap-gene-0.14	Initial_vs_Flower_bud	-10	down	0.0001	0.000960986
EXORDIUM like 4	VaccDscaff18-processed-gene-79.11	Initial_vs_Flower_bud	10	up	0.01005	0.0486971
F-box and associated interaction domains-containing protein	VaccDscaff17-augustus-gene-78.21	Initial_vs_Flower_bud	-10	down	5e-05	0.000509113
F-box family protein	VaccDscaff18-augustus-gene-43.30	Initial_vs_Flower_bud	10	up	5e-05	0.000509113
F-box family protein	VaccDscaff23-processed-gene-237.3	Initial_vs_Flower_bud	-10	down	0.00725	0.0374455
F-box/RNI-like superfamily protein	VaccDscaff24-augustus-gene-240.21	Initial_vs_Flower_bud	-10	down	5e-05	0.000509113
F-box/RNI-like/FBD-like domains-containing protein	VaccDscaff5-augustus-gene-316.34	Initial_vs_Flower_bud	-10	down	0.0017	0.0112779
FGGY carbohydrate kinase domain containing L homeolog	VaccDscaff39-augustus-gene-1.22	Initial_vs_Flower_bud	10	up	5e-05	0.000509113
flowering-promoting factor-like protein	VaccDscaff24-processed-gene-81.5	Initial_vs_Flower_bud	-10	down	5e-05	0.000509113
FT-interacting protein 1	VaccDscaff47-augustus-gene-152.20	Initial_vs_Flower_bud	-10	down	0.00115	0.00818736
G-box binding factor 1	VaccDscaff3-snap-gene-1.37	Initial_vs_Flower_bud	-10	down	5e-05	0.000509113
GDSL lipase 1	VaccDscaff34-augustus-gene-0.20	Initial_vs_Flower_bud	10	up	0.00375	0.0218303
GDSL-like Lipase/Acylhydrolase superfamily protein	VaccDscaff47-processed-gene-151.2	Initial_vs_Flower_bud	10	up	5e-05	0.000509113
glycosyl hydrolase family 35 protein	VaccDscaff42-augustus-gene-203.30	Initial_vs_Flower_bud	10	up	5e-05	0.000509113
Glycosyl hydrolase family 35 protein	VaccDscaff39-augustus-gene-142.18	Initial_vs_Flower_bud	10	up	0.0012	0.00848185
glycosyltransferase family 4 protein	VaccDscaff3-augustus-gene-414.45	Initial_vs_Flower_bud	10	up	0.0002	0.00178731
GNOM-like 2	VaccDscaff97-augustus-gene-0.26	Initial_vs_Flower_bud	10	up	5e-05	0.000509113
growth-regulating factor 7	VaccDscaff29-augustus-gene-27.41	Initial_vs_Flower_bud	-10	down	5e-05	0.000509113
guanine nucleotide-binding protein subunit beta-2	VaccDscaff208-augustus-gene-1.41	Initial_vs_Flower_bud	-10	down	0.0029	0.0176082
guanylate binding protein 4	VaccDscaff47-augustus-gene-169.35	Initial_vs_Flower_bud	10	up	5e-05	0.000509113
heat stress transcription factor C-2a-like	VaccDscaff12-augustus-gene-334.33	Initial_vs_Flower_bud	-10	down	5e-05	0.000509113
Heavy metal transport/detoxification superfamily protein	VaccDscaff44-processed-gene-198.1	Initial_vs_Flower_bud	10	up	5e-05	0.000509113
Heavy metal transport/detoxification superfamily protein	VaccDscaff49-augustus-gene-0.30	Initial_vs_Flower_bud	-10	down	5e-05	0.000509113
high chlorophyll fluorescent 107	VaccDscaff39-processed-gene-21.3	Initial_vs_Flower_bud	-10	down	5e-05	0.000509113
homeobox leucine zipper protein	VaccDscaff29-augustus-gene-344.30	Initial_vs_Flower_bud	-10	down	0.00595	0.0318928
hypothetical protein	VaccDscaff42-processed-gene-93.19	Initial_vs_Flower_bud	-10	down	0.002	0.0128861
Integrase-type DNA-binding superfamily protein	VaccDscaff4-augustus-gene-77.31	Initial_vs_Flower_bud	-10	down	0.0005	0.00400018
Integrase-type DNA-binding superfamily protein	VaccDscaff3-processed-gene-254.2	Initial_vs_Flower_bud	10	up	5e-05	0.000509113
isocitrate dehydrogenase 1	VaccDscaff23-augustus-gene-63.27	Initial_vs_Flower_bud	-10	down	5e-05	0.000509113
lactoylglutathione lyase	VaccDscaff30-augustus-gene-96.37	Initial_vs_Flower_bud	-10	down	5e-05	0.000509113
late embryogenesis abundant protein 1-like	VaccDscaff3-augustus-gene-324.34	Initial_vs_Flower_bud	10	up	0.004	0.0230233
Leucine-rich repeat transmembrane protein kinase	VaccDscaff1233-snap-gene-0.10	Initial_vs_Flower_bud	-10	down	5e-05	0.000509113
LOB domain-containing protein 39	VaccDscaff23-augustus-gene-301.29	Initial_vs_Flower_bud	-10	down	0.00205	0.0131537
mannan endo-1,4-beta-mannosidase 2	VaccDscaff28-augustus-gene-118.23	Initial_vs_Flower_bud	10	up	5e-05	0.000509113
MATE efflux family protein	VaccDscaff42-processed-gene-254.2	Initial_vs_Flower_bud	10	up	0.00335	0.0198581
MATE efflux family protein	VaccDscaff4-snap-gene-170.32	Initial_vs_Flower_bud	-10	down	0.0014	0.00964257
mechanosensitive channel of small conductance-like 5	VaccDscaff30-processed-gene-70.17	Initial_vs_Flower_bud	10	up	5e-05	0.000509113
metacaspase 9	VaccDscaff1-snap-gene-202.30	Initial_vs_Flower_bud	10	up	5e-05	0.000509113
metaxin-like protein	VaccDscaff24-augustus-gene-308.15	Initial_vs_Flower_bud	-10	down	5e-05	0.000509113
Methylthiotransferase	VaccDscaff42-snap-gene-102.25	Initial_vs_Flower_bud	-10	down	5e-05	0.000509113
myb domain protein 18	VaccDscaff29-augustus-gene-64.36	Initial_vs_Flower_bud	10	up	5e-05	0.000509113
NAD(P)H-quinone oxidoreductase subunit, putative (DUF581)	VaccDscaff47-augustus-gene-174.27	Initial_vs_Flower_bud	-10	down	5e-05	0.000509113
NAP1-related protein 2	VaccDscaff4-augustus-gene-359.28	Initial_vs_Flower_bud	-10	down	5e-05	0.000509113
N-carbamoylputrescine amidase-like	VaccDscaff47-augustus-gene-51.31	Initial_vs_Flower_bud	-10	down	5e-05	0.000509113
nuclear factor Y, subunit A4	VaccDscaff3-snap-gene-110.38	Initial_vs_Flower_bud	-10	down	5e-05	0.000509113
nuclear factor Y, subunit B3	VaccDscaff39-processed-gene-99.29	Initial_vs_Flower_bud	-10	down	0.0095	0.0465232
Nucleotide-diphospho-sugar transferases superfamily protein	VaccDscaff29-augustus-gene-130.26	Initial_vs_Flower_bud	-10	down	5e-05	0.000509113
OTU deubiquitinase 6B	VaccDscaff51-augustus-gene-16.38	Initial_vs_Flower_bud	-10	down	0.0049	0.0272038
ovate family protein 7	VaccDscaff42-processed-gene-88.7	Initial_vs_Flower_bud	-10	down	0.0001	0.000960986
Papain family cysteine protease	VaccDscaff13-processed-gene-329.19	Initial_vs_Flower_bud	-10	down	5e-05	0.000509113
Peroxidase superfamily protein	VaccDscaff4-augustus-gene-309.23	Initial_vs_Flower_bud	10	up	0.00395	0.0227778
phosphate 1	VaccDscaff1-snap-gene-129.32	Initial_vs_Flower_bud	10	up	0.00505	0.0278692
phosphoinositide 4-kinase gamma 7	VaccDscaff3-processed-gene-127.3	Initial_vs_Flower_bud	-10	down	0.00115	0.00818736
phytosulfokine 5 precursor	VaccDscaff14-augustus-gene-345.37	Initial_vs_Flower_bud	-10	down	5e-05	0.000509113
plant glycogenin-like starch initiation protein 5	VaccDscaff18-augustus-gene-143.14	Initial_vs_Flower_bud	10	up	5e-05	0.000509113
Plant invertase/pectin methylesterase inhibitor superfamily	VaccDscaff158-augustus-gene-0.20	Initial_vs_Flower_bud	10	up	0.00025	0.00217815
plasma membrane ATPase-like	VaccDscaff7-snap-gene-26.32	Initial_vs_Flower_bud	-10	down	5e-05	0.000509113
plastid transcription factor 1	VaccDscaff32-processed-gene-279.5	Initial_vs_Flower_bud	-10	down	5e-05	0.000509113
pleiotropic drug resistance 1	VaccDscaff4-processed-gene-420.5	Initial_vs_Flower_bud	10	up	0.00015	0.00138565
P-loop containing nucleoside triphosphate hydrolases superfamily protein	VaccDscaff23-processed-gene-178.17	Initial_vs_Flower_bud	10	up	0.00465	0.0260951
PRA1 (Prenylated rab acceptor) family protein	VaccDscaff47-processed-gene-167.4	Initial_vs_Flower_bud	10	up	5e-05	0.000509113
Primosome PriB/single-strand DNA-binding protein	VaccDscaff47-augustus-gene-169.32	Initial_vs_Flower_bud	-10	down	5e-05	0.000509113
probable aquaporin TIP-type RB7-5A	VaccDscaff46-augustus-gene-29.31	Initial_vs_Flower_bud	-10	down	0.0021	0.0134248
probable glutathione S-transferase	VaccDscaff3-snap-gene-317.40	Initial_vs_Flower_bud	-10	down	5e-05	0.000509113
probable protein phosphatase 2C 73	VaccDscaff1-augustus-gene-242.17	Initial_vs_Flower_bud	10	up	5e-05	0.000509113
Protein kinase family protein	VaccDscaff48-augustus-gene-65.46	Initial_vs_Flower_bud	-10	down	5e-05	0.000509113
Protein phosphatase 2C family protein	VaccDscaff23-augustus-gene-320.26	Initial_vs_Flower_bud	10	up	5e-05	0.000509113
Protein phosphatase 2C family protein	VaccDscaff17-augustus-gene-14.30	Initial_vs_Flower_bud	10	up	0.00025	0.00217815
pyruvate dehydrogenase kinase	VaccDscaff3-processed-gene-432.13	Initial_vs_Flower_bud	-10	down	5e-05	0.000509113
receptor like protein 12	VaccDscaff29-processed-gene-88.20	Initial_vs_Flower_bud	-10	down	5e-05	0.000509113
receptor like protein 13	VaccDscaff70-augustus-gene-6.32	Initial_vs_Flower_bud	-10	down	5e-05	0.000509113
receptor like protein 44	VaccDscaff18-processed-gene-284.0	Initial_vs_Flower_bud	-10	down	0.00135	0.00935942
ribonuclease P family protein / Rpp14 family protein	VaccDscaff29-augustus-gene-22.25	Initial_vs_Flower_bud	-10	down	0.0003	0.00255629
ribosomal protein 5B	VaccDscaff26-augustus-gene-363.32	Initial_vs_Flower_bud	-10	down	5e-05	0.000509113
RING/U-box superfamily protein	VaccDscaff37-augustus-gene-212.23	Initial_vs_Flower_bud	-10	down	5e-05	0.000509113
RmlC-like cupins superfamily protein	VaccDscaff47-augustus-gene-80.33	Initial_vs_Flower_bud	10	up	0.00215	0.0136909
RNA polymerases M/15 Kd subunit	VaccDscaff4-snap-gene-31.69	Initial_vs_Flower_bud	-10	down	0.0007	0.00535742
RNA-binding protein	VaccDscaff3-augustus-gene-7.24	Initial_vs_Flower_bud	10	up	0.00355	0.0208507
RNI-like superfamily protein	VaccDscaff15-snap-gene-336.58	Initial_vs_Flower_bud	10	up	5e-05	0.000509113
S-adenosylmethionine synthase 2	VaccDscaff47-processed-gene-49.3	Initial_vs_Flower_bud	10	up	0.00695	0.0361801
SDL12A	VaccDscaff1133-augustus-gene-0.5	Initial_vs_Flower_bud	10	up	5e-05	0.000509113
Seed maturation protein	VaccDscaff47-augustus-gene-174.28	Initial_vs_Flower_bud	-10	down	5e-05	0.000509113
seed maturation protein PM36	VaccDscaff1-augustus-gene-18.40	Initial_vs_Flower_bud	-10	down	5e-05	0.000509113
Seven transmembrane MLO family protein	VaccDscaff19-augustus-gene-321.30	Initial_vs_Flower_bud	-10	down	5e-05	0.000509113
Seven transmembrane MLO family protein	VaccDscaff31-augustus-gene-334.37	Initial_vs_Flower_bud	10	up	5e-05	0.000509113
Seven transmembrane MLO family protein	VaccDscaff3-snap-gene-57.45	Initial_vs_Flower_bud	10	up	5e-05	0.000509113
Small nuclear ribonucleoprotein family protein	VaccDscaff23-augustus-gene-359.29	Initial_vs_Flower_bud	-10	down	5e-05	0.000509113
Splicing factor 3B subunit 5/RDS3 complex subunit 10	VaccDscaff23-augustus-gene-289.19	Initial_vs_Flower_bud	-10	down	5e-05	0.000509113
stearoyl-[acyl-carrier-protein] 9-desaturase, chloroplastic	VaccDscaff48-augustus-gene-60.33	Initial_vs_Flower_bud	-10	down	5e-05	0.000509113
stress-associated endoplasmic reticulum protein family member 2	VaccDscaff4-snap-gene-384.42	Initial_vs_Flower_bud	-10	down	5e-05	0.000509113
stress-inducible protein	VaccDscaff48-augustus-gene-38.36	Initial_vs_Flower_bud	-10	down	0.0041	0.0235034
TATA-box-binding protein	VaccDscaff25-snap-gene-76.51	Initial_vs_Flower_bud	-10	down	5e-05	0.000509113
Tetratricopeptide repeat (TPR)-like superfamily protein	VaccDscaff18-processed-gene-141.2	Initial_vs_Flower_bud	-10	down	5e-05	0.000509113
Tetratricopeptide repeat (TPR)-like superfamily protein	VaccDscaff24-processed-gene-78.2	Initial_vs_Flower_bud	-10	down	5e-05	0.000509113
Toll-interleukine I receptor interacting protein I	VaccDscaff34-snap-gene-257.55	Initial_vs_Flower_bud	10	up	0.0001	0.000960986
trafficking protein particle complex 12	VaccDscaff39-processed-gene-92.0	Initial_vs_Flower_bud	-10	down	5e-05	0.000509113
Transmembrane amino acid transporter family protein	VaccDscaff3-snap-gene-128.43	Initial_vs_Flower_bud	10	up	0.00025	0.00217815
trichome birefringence-like protein (DUF828)	VaccDscaff34-snap-gene-158.28	Initial_vs_Flower_bud	10	up	5e-05	0.000509113
Trm112p-like protein	VaccDscaff41-processed-gene-73.2	Initial_vs_Flower_bud	-10	down	5e-05	0.000509113
tRNAse Z1	VaccDscaff42-processed-gene-179.6	Initial_vs_Flower_bud	10	up	5e-05	0.000509113
ubiquitin family protein	VaccDscaff29-augustus-gene-241.15	Initial_vs_Flower_bud	-10	down	5e-05	0.000509113
Uncharacterized protein family (UPF0497)	VaccDscaff34-augustus-gene-280.22	Initial_vs_Flower_bud	10	up	0.00435	0.0246889
UPF0497 membrane protein 7	VaccDscaff121-augustus-gene-1.29	Initial_vs_Flower_bud	-10	down	5e-05	0.000509113
villin 2	VaccDscaff48-snap-gene-109.45	Initial_vs_Flower_bud	10	up	0.00965	0.0471113
WPP domain interacting protein 1	VaccDscaff78-snap-gene-6.81	Initial_vs_Flower_bud	-10	down	5e-05	0.000509113
WRKY DNA-binding protein 75	VaccDscaff4-augustus-gene-261.18	Initial_vs_Flower_bud	-10	down	5e-05	0.000509113
Xanthine/uracil permease family protein	VaccDscaff39-snap-gene-284.34	Initial_vs_Flower_bud	-10	down	0.00725	0.0374455
YALI0E26477p	VaccDscaff46-snap-gene-100.31	Initial_vs_Flower_bud	10	up	5e-05	0.000509113
Ycf1	VaccDscaff253-processed-gene-0.20	Initial_vs_Flower_bud	-10	down	5e-05	0.000509113
zinc finger (C2H2 type) family protein	VaccDscaff48-processed-gene-20.7	Initial_vs_Flower_bud	-10	down	0.0017	0.0112779
Zinc finger C-x8-C-x5-C-x3-H type family protein	VaccDscaff9-augustus-gene-10.42	Initial_vs_Flower_bud	-10	down	5e-05	0.000509113
zinc-finger homeodomain protein 1-like	VaccDscaff39-processed-gene-73.3	Initial_vs_Flower_bud	-10	down	0.0003	0.00255629
