# Supplementary material for: Transcriptome analysis and identification of genes associated with floral transition and fruit development in rabbiteye blueberry (Vaccinium ashei)
Source: PLoS One. 2021 Oct 28;16(10):e0259119. doi: 10.1371/journal.pone.0259119 (PMC8553168; doi:10.1371/journal.pone.0259119)
Supplement: S8 Table — (XLSX) [file pone.0259119.s008.xlsx]

## Sheet: unique_S4S3
S8 Table. List of differentially expressed genes unique to stages S4 and S3.
Description	ID	stages	logFC	regulation	p_vlaue	adjusted p_value
Myzus persicae-induced lipase 1	VaccDscaff42-augustus-gene-8.27	Initial_vs_Bloom	-4.7849	down	5e-05	0.000509113
Protein kinase superfamily protein	VaccDscaff18-augustus-gene-150.14	Initial_vs_Bloom	-4.77804	down	5e-05	0.000509113
gibberellin 2-oxidase	VaccDscaff48-augustus-gene-67.33	Initial_vs_Bloom	-2.73943	down	0.00335	0.0198581
pyruvate decarboxylase 2	VaccDscaff43-augustus-gene-94.25	Initial_vs_Bloom	-2.70709	down	0.00995	0.0483037
zinc transporter 7 precursor	VaccDscaff24-snap-gene-158.30	Initial_vs_Bloom	-2.65034	down	0.00015	0.00138565
transcription factor HBP-1b(c38)-like	VaccDscaff29-augustus-gene-338.24	Initial_vs_Bloom	-2.62667	down	0.0003	0.00255629
Phototropic-responsive NPH3 family protein	VaccDscaff34-processed-gene-302.1	Initial_vs_Bloom	-2.48325	down	5e-05	0.000509113
SEC6	VaccDscaff44-processed-gene-104.30	Initial_vs_Bloom	-2.34753	down	0.00035	0.00292308
auxin-regulated protein (Aux22)	VaccDscaff34-augustus-gene-34.22	Initial_vs_Bloom	-2.25298	down	5e-05	0.000509113
lipoxygenase	VaccDscaff4-augustus-gene-93.29	Initial_vs_Bloom	-1.91344	down	0.00455	0.0256318
chitin-inducible gibberellin-responsive protein 1-like	VaccDscaff1-processed-gene-432.11	Initial_vs_Bloom	-1.82744	down	0.0052	0.0285584
pyrophosphorylase 3	VaccDscaff22-augustus-gene-9.24	Initial_vs_Bloom	-1.79979	down	5e-05	0.000509113
Rubber elongation factor protein (REF)	VaccDscaff3-augustus-gene-121.20	Initial_vs_Bloom	-1.7	down	0.00015	0.00138565
cinnamyl alcohol dehydrogenase 9	VaccDscaff42-snap-gene-55.38	Initial_vs_Bloom	-1.58019	down	5e-05	0.000509113
homeobox protein ATH1	VaccDscaff3-augustus-gene-420.16	Initial_vs_Bloom	-1.56456	down	0.00765	0.0391281
ATP-dependent caseinolytic (Clp) protease/crotonase family protein	VaccDscaff1699-augustus-gene-0.2	Initial_vs_Bloom	-1.50251	down	5e-05	0.000509113
dad-1 protein	VaccDscaff3-augustus-gene-386.34	Initial_vs_Bloom	-1.49237	down	5e-05	0.000509113
tafazzin	VaccDscaff18-augustus-gene-96.23	Initial_vs_Bloom	-1.49161	down	0.00515	0.0283308
phosphoglycerate dehydrogenase	VaccDscaff28-snap-gene-79.22	Initial_vs_Bloom	-1.1397	down	0.0011	0.00788288
homeobox protein 30	VaccDscaff18-processed-gene-335.5	Initial_vs_Bloom	-0.937719	down	5e-05	0.000509113
YALI0C23815p	VaccDscaff5-augustus-gene-400.28	Initial_vs_Bloom	-0.847037	down	5e-05	0.000509113
presequence protease 1	VaccDscaff3-processed-gene-9.1	Initial_vs_Bloom	0.837174	up	5e-05	0.000509113
RNA processing factor 1	VaccDscaff28-augustus-gene-81.22	Initial_vs_Bloom	0.882319	up	0.0004	0.00328645
negative regulator of ubiquitin-like proteins 1	VaccDscaff81-snap-gene-2.49	Initial_vs_Bloom	0.958164	up	5e-05	0.000509113
BEACH-DOMAIN HOMOLOG A1	VaccDscaff24-augustus-gene-29.29	Initial_vs_Bloom	0.95864	up	0.0002	0.00178731
RNA polymerase II subunit 2	VaccDscaff4-augustus-gene-238.21	Initial_vs_Bloom	0.969911	up	0.00845	0.0424535
global transcription factor group E4	VaccDscaff1-augustus-gene-412.35	Initial_vs_Bloom	0.980729	up	0.0091	0.0449879
global transcription factor group B1	VaccDscaff1-augustus-gene-260.29	Initial_vs_Bloom	1.03504	up	0.00135	0.00935942
SCY1-like 2 (S. cerevisiae)	VaccDscaff28-augustus-gene-117.29	Initial_vs_Bloom	1.0432	up	0.00025	0.00217815
pre-mRNA-splicing factor SLU7-like	VaccDscaff47-augustus-gene-159.51	Initial_vs_Bloom	1.07029	up	5e-05	0.000509113
L-ascorbate oxidase homolog	VaccDscaff161-processed-gene-2.5	Initial_vs_Bloom	1.09917	up	5e-05	0.000509113
Seven transmembrane MLO family protein	VaccDscaff47-augustus-gene-79.23	Initial_vs_Bloom	1.10536	up	0.00255	0.015794
O-Glycosyl hydrolases family 17 protein	VaccDscaff28-augustus-gene-347.35	Initial_vs_Bloom	1.13134	up	5e-05	0.000509113
rapid alkalinization factor	VaccDscaff9-processed-gene-160.6	Initial_vs_Bloom	1.14189	up	5e-05	0.000509113
glutamate synthase 1	VaccDscaff29-augustus-gene-307.32	Initial_vs_Bloom	1.19148	up	0.00015	0.00138565
abhydrolase domain containing 6, acylglycerol lipase	VaccDscaff34-snap-gene-234.40	Initial_vs_Bloom	1.21806	up	5e-05	0.000509113
galacturonosyltransferase-like 4	VaccDscaff51-augustus-gene-21.44	Initial_vs_Bloom	1.22031	up	5e-05	0.000509113
O-fucosyltransferase family protein	VaccDscaff34-augustus-gene-256.32	Initial_vs_Bloom	1.2665	up	5e-05	0.000509113
SHV3-like 5	VaccDscaff39-snap-gene-142.24	Initial_vs_Bloom	1.28079	up	5e-05	0.000509113
indeterminate(ID)-domain 5	VaccDscaff20-augustus-gene-167.17	Initial_vs_Bloom	1.29033	up	0.0066	0.0346654
Pectate lyase family protein	VaccDscaff4-augustus-gene-327.25	Initial_vs_Bloom	1.294	up	5e-05	0.000509113
serine acetyltransferase 1;1	VaccDscaff34-processed-gene-21.0	Initial_vs_Bloom	1.33135	up	0.00015	0.00138565
Haloacid dehalogenase-like hydrolase (HAD) superfamily protein	VaccDscaff48-augustus-gene-82.24	Initial_vs_Bloom	1.3628	up	0.00755	0.0387324
roline-rich extensin-like receptor kinase 4	VaccDscaff208-augustus-gene-1.51	Initial_vs_Bloom	1.40769	up	0.0021	0.0134248
autophagy 18h-like protein	VaccDscaff18-processed-gene-102.1	Initial_vs_Bloom	1.4093	up	0.0099	0.0481097
C2H2-type zinc finger family protein	VaccDscaff48-processed-gene-48.8	Initial_vs_Bloom	1.41193	up	5e-05	0.000509113
zinc transporter-like protein	VaccDscaff7-processed-gene-381.30	Initial_vs_Bloom	1.41754	up	0.00015	0.00138565
phosphoinositide 4-kinase gamma 1	VaccDscaff29-processed-gene-299.4	Initial_vs_Bloom	1.50027	up	5e-05	0.000509113
sacI homology domain-containing protein / WW domain-containing protein	VaccDscaff34-snap-gene-168.34	Initial_vs_Bloom	1.56299	up	5e-05	0.000509113
expansin A10	VaccDscaff36-processed-gene-84.15	Initial_vs_Bloom	1.56883	up	0.00085	0.00632968
RAB GTPase homolog A2B	VaccDscaff29-augustus-gene-137.27	Initial_vs_Bloom	1.62461	up	5e-05	0.000509113
zinc finger CCCH domain-containing protein 17-like	VaccDscaff1015-snap-gene-0.8	Initial_vs_Bloom	1.74857	up	0.0062	0.0329347
Peroxidase superfamily protein	VaccDscaff1-snap-gene-327.34	Initial_vs_Bloom	1.99372	up	5e-05	0.000509113
Werner syndrome-like exonuclease	VaccDscaff24-processed-gene-141.2	Initial_vs_Bloom	2.43191	up	0.0008	0.00600935
Protein kinase superfamily protein	VaccDscaff31-augustus-gene-333.21	Initial_vs_Bloom	2.88851	up	0.00165	0.0110142
Leucine-rich repeat (LRR) family protein	VaccDscaff34-snap-gene-129.34	Initial_vs_Bloom	3.36986	up	0.00365	0.0213397
plasmodesmata callose-binding protein 3	VaccDscaff3-processed-gene-344.0	Initial_vs_Bloom	10	up	5e-05	0.000509113
TOXICOS EN LEVADURA 4	VaccDscaff23-processed-gene-150.3	Initial_vs_Bloom	10	up	0.00025	0.00217815
F-box and associated interaction domains-containing protein	VaccDscaff3-processed-gene-345.29	Initial_vs_Bloom	10	up	0.00635	0.0335752
putative ripening-related protein 2	VaccDscaff256-processed-gene-0.48	Initial_vs_Bloom	-10	down	0.00645	0.0340164
Plastid-lipid associated protein PAP / fibrillin family protein	VaccDscaff18-snap-gene-161.26	Initial_vs_Bloom	-10	down	5e-05	0.000509113
hypothetical protein (DUF626)	VaccDscaff16-processed-gene-63.13	Initial_vs_Bloom	-10	down	0.00195	0.0126184
auxin response factor 1-like	VaccDscaff29-snap-gene-264.34	Initial_vs_Bloom	-10	down	5e-05	0.000509113
oleosin 16 kDa-like	VaccDscaff3-processed-gene-426.14	Initial_vs_Bloom	-10	down	5e-05	0.000509113
VQ motif-containing protein	VaccDscaff29-processed-gene-343.2	Initial_vs_Bloom	-10	down	0.0044	0.0249164
NAC domain containing protein 35	VaccDscaff3-augustus-gene-54.33	Initial_vs_Bloom	-10	down	0.00775	0.0395426
Nucleotide-diphospho-sugar transferase family protein	VaccDscaff48-snap-gene-86.44	Initial_vs_Bloom	-10	down	0.00275	0.0168337
Duplicated homeodomain-like superfamily protein	VaccDscaff3-snap-gene-423.28	Initial_vs_Bloom	-10	down	5e-05	0.000509113
cyclin-dependent kinase inhibitor	VaccDscaff35-processed-gene-196.5	Initial_vs_Bloom	-10	down	0.00335	0.0198581
