# Supplementary material for: Transcriptome analysis and identification of genes associated with floral transition and fruit development in rabbiteye blueberry (Vaccinium ashei)
Source: PLoS One. 2021 Oct 28;16(10):e0259119. doi: 10.1371/journal.pone.0259119 (PMC8553168; doi:10.1371/journal.pone.0259119)
Supplement: S9 Table — (XLSX) [file pone.0259119.s009.xlsx]

## Sheet: unique_S5S4
S9 Table. List of differentially expressed genes unique to stages S5 and S4.
Description	ID	stages	logFC	regulation	p_vlaue	adjusted p_value
fatty acid desaturase A	VaccDscaff6-processed-gene-43.5	Bloom_vs_Pad	-9.77226	down	5e-05	0.000509113
GATA type zinc finger transcription factor family protein	VaccDscaff34-augustus-gene-148.15	Bloom_vs_Pad	-7.80228	down	0.0046	0.0258662
AMP-dependent synthetase and ligase family protein	VaccDscaff23-augustus-gene-43.35	Bloom_vs_Pad	-7.49874	down	5e-05	0.000509113
ABC-2 type transporter family protein	VaccDscaff29-augustus-gene-266.20	Bloom_vs_Pad	-7.39999	down	0.0002	0.00178731
Methylenetetrahydrofolate reductase family protein	VaccDscaff18-augustus-gene-306.36	Bloom_vs_Pad	-6.90946	down	0.00975	0.047509
Leucine-rich repeat protein kinase family protein	VaccDscaff34-augustus-gene-135.41	Bloom_vs_Pad	-5.24604	down	5e-05	0.000509113
ethylene-responsive transcription factor	VaccDscaff48-snap-gene-87.36	Bloom_vs_Pad	-5.23661	down	5e-05	0.000509113
nitrate transporter 2:1	VaccDscaff24-processed-gene-103.4	Bloom_vs_Pad	-4.97729	down	0.0014	0.00964257
quinolinate synthase	VaccDscaff4-augustus-gene-375.44	Bloom_vs_Pad	-4.8108	down	0.0038	0.0220507
B3 domain-containing protein Os03g0120900-like	VaccDscaff39-snap-gene-182.33	Bloom_vs_Pad	-4.61841	down	5e-05	0.000509113
HMG (high mobility group) box protein with ARID/BRIGHT DNA-binding domain-containing protein	VaccDscaff12-augustus-gene-42.30	Bloom_vs_Pad	-4.55082	down	0.00295	0.017862
F-box family protein	VaccDscaff29-processed-gene-249.7	Bloom_vs_Pad	-4.34992	down	0.0091	0.0449879
cycling DOF factor 3	VaccDscaff3-snap-gene-159.14	Bloom_vs_Pad	-4.29467	down	5e-05	0.000509113
mitogen-activated protein kinase 3	VaccDscaff47-augustus-gene-83.25	Bloom_vs_Pad	-4.26852	down	5e-05	0.000509113
kinesin-like protein KIN-7F	VaccDscaff23-processed-gene-353.4	Bloom_vs_Pad	-4.24165	down	0.0016	0.0107463
MATE efflux family protein	VaccDscaff48-snap-gene-94.50	Bloom_vs_Pad	-4.21976	down	0.0001	0.000960986
Inositol phosphorylceramide synthase 1	VaccDscaff34-augustus-gene-253.26	Bloom_vs_Pad	-4.18759	down	0.00025	0.00217815
serine/threonine-protein kinase SAPK1-like	VaccDscaff42-augustus-gene-46.33	Bloom_vs_Pad	-4.12535	down	0.0055	0.0298735
sulfate transporter 91	VaccDscaff28-augustus-gene-193.16	Bloom_vs_Pad	-4.10429	down	5e-05	0.000509113
polyol/monosaccharide transporter 5	VaccDscaff3-augustus-gene-1.32	Bloom_vs_Pad	-4.09177	down	5e-05	0.000509113
F-box family protein	VaccDscaff85-augustus-gene-1.18	Bloom_vs_Pad	-4.08547	down	0.0001	0.000960986
nitrite reductase 1	VaccDscaff14-augustus-gene-358.35	Bloom_vs_Pad	-4.03712	down	0.00785	0.0399544
Coatomer, beta' subunit	VaccDscaff4-snap-gene-425.50	Bloom_vs_Pad	-3.99419	down	0.00015	0.00138565
UDP-arabinopyranose mutase 1-like	VaccDscaff18-augustus-gene-318.22	Bloom_vs_Pad	-3.97165	down	5e-05	0.000509113
ACT domain repeat 6	VaccDscaff7-processed-gene-412.1	Bloom_vs_Pad	-3.84711	down	0.00425	0.0242135
transcription factor RF2b-like	VaccDscaff25-processed-gene-114.11	Bloom_vs_Pad	-3.78018	down	5e-05	0.000509113
hypothetical protein	VaccDscaff27-snap-gene-15.41	Bloom_vs_Pad	-3.57056	down	5e-05	0.000509113
Leucine-rich repeat protein kinase family protein	VaccDscaff47-augustus-gene-137.43	Bloom_vs_Pad	-3.50478	down	5e-05	0.000509113
cellulase 3	VaccDscaff3-augustus-gene-225.30	Bloom_vs_Pad	-3.47552	down	0.0017	0.0112779
ACT domain repeat 4	VaccDscaff48-snap-gene-12.17	Bloom_vs_Pad	-3.46308	down	0.00105	0.00757987
ACC oxidase 1	VaccDscaff29-augustus-gene-2.21	Bloom_vs_Pad	-3.43859	down	0.0024	0.0150115
secretory carrier 3	VaccDscaff4-augustus-gene-190.22	Bloom_vs_Pad	-3.297	down	5e-05	0.000509113
trichome birefringence-like protein (DUF828)	VaccDscaff5-snap-gene-284.38	Bloom_vs_Pad	-3.28573	down	0.0075	0.0385183
N-MYC downregulated-like 1	VaccDscaff29-augustus-gene-1.29	Bloom_vs_Pad	-3.19565	down	0.0042	0.0239796
transmembrane protein 53	VaccDscaff35-processed-gene-148.0	Bloom_vs_Pad	-3.17161	down	5e-05	0.000509113
mitochondrial formate dehydrogenase precursor	VaccDscaff30-augustus-gene-337.33	Bloom_vs_Pad	-3.16403	down	0.00455	0.0256318
B-box type zinc finger family protein	VaccDscaff1-processed-gene-360.1	Bloom_vs_Pad	-3.1614	down	5e-05	0.000509113
phosphate transporter 4;6	VaccDscaff24-processed-gene-106.7	Bloom_vs_Pad	-3.13288	down	0.00425	0.0242135
metal tolerance protein B1	VaccDscaff47-processed-gene-105.0	Bloom_vs_Pad	-3.10018	down	5e-05	0.000509113
Integrase-type DNA-binding superfamily protein	VaccDscaff28-processed-gene-320.10	Bloom_vs_Pad	-3.03695	down	0.0037	0.0215877
senescence associated gene 20	VaccDscaff34-processed-gene-281.4	Bloom_vs_Pad	-3.02538	down	0.00015	0.00138565
ENTH/VHS/GAT family protein	VaccDscaff34-augustus-gene-282.25	Bloom_vs_Pad	-3.01682	down	0.0023	0.0144852
HCP-like superfamily protein with MYND-type zinc finger	VaccDscaff3-augustus-gene-196.20	Bloom_vs_Pad	-3.00583	down	0.0002	0.00178731
bidirectional sugar transporter SWEET16-like	VaccDscaff18-processed-gene-91.2	Bloom_vs_Pad	-2.98056	down	0.0046	0.0258662
putative ORMDL family protein	VaccDscaff28-snap-gene-4.45	Bloom_vs_Pad	-2.94855	down	0.0003	0.00255629
serine carboxypeptidase-like 40	VaccDscaff3-augustus-gene-7.31	Bloom_vs_Pad	-2.93239	down	5e-05	0.000509113
KAR-UP F-box 1	VaccDscaff18-augustus-gene-152.12	Bloom_vs_Pad	-2.92771	down	0.0019	0.0123531
HSP20-like chaperones superfamily protein	VaccDscaff34-snap-gene-41.50	Bloom_vs_Pad	-2.90668	down	0.00065	0.00502564
DNAse I-like superfamily protein	VaccDscaff34-snap-gene-317.39	Bloom_vs_Pad	-2.90266	down	5e-05	0.000509113
nuclear receptor coactivator	VaccDscaff28-snap-gene-207.25	Bloom_vs_Pad	-2.81497	down	0.0003	0.00255629
Protein kinase superfamily protein	VaccDscaff23-processed-gene-27.0	Bloom_vs_Pad	-2.81191	down	5e-05	0.000509113
TCP family transcription factor	VaccDscaff48-augustus-gene-92.26	Bloom_vs_Pad	-2.72599	down	0.0097	0.0473093
ARM repeat superfamily protein	VaccDscaff4-augustus-gene-222.33	Bloom_vs_Pad	-2.70906	down	0.0034	0.0201079
AGAMOUS-like 15	VaccDscaff1647-augustus-gene-0.3	Bloom_vs_Pad	-2.69701	down	0.0012	0.00848185
Protein phosphatase 2C family protein	VaccDscaff48-augustus-gene-61.33	Bloom_vs_Pad	-2.68457	down	5e-05	0.000509113
ferrochelatase-1, chloroplastic-like	VaccDscaff3-augustus-gene-421.29	Bloom_vs_Pad	-2.66874	down	0.0009	0.00664913
ABC2 homolog 9	VaccDscaff29-snap-gene-127.40	Bloom_vs_Pad	-2.65644	down	0.00935	0.045984
P-loop containing nucleoside triphosphate hydrolases superfamily protein	VaccDscaff39-snap-gene-192.29	Bloom_vs_Pad	-2.6538	down	0.0097	0.0473093
phosphate transporter 4;2	VaccDscaff1-augustus-gene-149.10	Bloom_vs_Pad	-2.64256	down	0.00015	0.00138565
nuclear factor Y, subunit C9	VaccDscaff4-processed-gene-101.9	Bloom_vs_Pad	-2.63415	down	0.003	0.0181156
TRF-like 2	VaccDscaff47-augustus-gene-97.26	Bloom_vs_Pad	-2.62851	down	0.0015	0.0101994
Polyketide cyclase/dehydrase and lipid transport superfamily protein	VaccDscaff3-processed-gene-373.5	Bloom_vs_Pad	-2.62335	down	0.0096	0.046912
cytochrome P450, family 704, subfamily B, polypeptide 1	VaccDscaff3-augustus-gene-158.20	Bloom_vs_Pad	-2.58957	down	0.00075	0.00568581
DEAD-box ATP-dependent RNA helicase 20-like	VaccDscaff29-snap-gene-212.50	Bloom_vs_Pad	-2.58886	down	0.0003	0.00255629
isovaleryl-CoA dehydrogenase, mitochondrial-like	VaccDscaff24-augustus-gene-96.23	Bloom_vs_Pad	-2.58577	down	5e-05	0.000509113
regulatory component of ABA receptor 1	VaccDscaff23-augustus-gene-89.30	Bloom_vs_Pad	-2.54254	down	5e-05	0.000509113
MAC/Perforin domain-containing protein	VaccDscaff1-augustus-gene-144.21	Bloom_vs_Pad	-2.51488	down	0.00255	0.015794
homeobox protein 20	VaccDscaff18-augustus-gene-343.24	Bloom_vs_Pad	-2.47623	down	0.0033	0.0196304
nudix hydrolase homolog 13	VaccDscaff3-augustus-gene-204.26	Bloom_vs_Pad	-2.4707	down	0.0001	0.000960986
DEAD-box ATP-dependent RNA helicase 37-like	VaccDscaff23-augustus-gene-29.26	Bloom_vs_Pad	-2.46707	down	0.0078	0.0397474
organic cation/carnitine transporter4	VaccDscaff1-snap-gene-432.39	Bloom_vs_Pad	-2.45544	down	0.00015	0.00138565
TRAF type zinc finger domain containing 1	VaccDscaff23-augustus-gene-282.30	Bloom_vs_Pad	-2.40122	down	0.00825	0.0416181
HCO3- transporter family	VaccDscaff28-snap-gene-95.19	Bloom_vs_Pad	-2.3855	down	5e-05	0.000509113
ARM repeat superfamily protein	VaccDscaff28-processed-gene-169.0	Bloom_vs_Pad	-2.34081	down	0.00295	0.017862
PHD finger protein 3	VaccDscaff28-augustus-gene-100.25	Bloom_vs_Pad	-2.33883	down	0.0038	0.0220507
Protein kinase superfamily protein	VaccDscaff18-snap-gene-162.32	Bloom_vs_Pad	-2.32552	down	5e-05	0.000509113
small basic membrane intrinsic protein1b	VaccDscaff1-snap-gene-315.27	Bloom_vs_Pad	-2.3177	down	0.0093	0.0457814
phosphatidate cytidylyltransferase family protein	VaccDscaff47-augustus-gene-70.28	Bloom_vs_Pad	-2.30858	down	0.001	0.0072762
acyl-CoA sterol acyl transferase 1	VaccDscaff112-processed-gene-3.11	Bloom_vs_Pad	-2.25077	down	5e-05	0.000509113
Alcohol dehydrogenase 1	VaccDscaff3-augustus-gene-232.29	Bloom_vs_Pad	-2.22166	down	0.00795	0.0403715
Rab9 effector protein with kelch motifs	VaccDscaff3-augustus-gene-73.30	Bloom_vs_Pad	-2.2184	down	0.0027	0.0165756
phosphoenolpyruvate/phosphate translocator 2, chloroplastic-like	VaccDscaff34-augustus-gene-98.23	Bloom_vs_Pad	-2.2124	down	0.00355	0.0208507
HXXXD-type acyl-transferase family protein	VaccDscaff24-augustus-gene-250.20	Bloom_vs_Pad	-2.20563	down	0.00355	0.0208507
phytoene desaturase 3	VaccDscaff4-augustus-gene-407.26	Bloom_vs_Pad	-2.1804	down	0.0037	0.0215877
Leucine-rich repeat protein kinase family protein	VaccDscaff39-snap-gene-137.28	Bloom_vs_Pad	-2.15943	down	0.0019	0.0123531
senescence-related gene 1	VaccDscaff39-snap-gene-35.34	Bloom_vs_Pad	-2.14865	down	0.00135	0.00935942
wound-induced protein WIN1-like	VaccDscaff583-augustus-gene-0.14	Bloom_vs_Pad	-2.1222	down	5e-05	0.000509113
CASP-like protein 5C1	VaccDscaff34-augustus-gene-127.24	Bloom_vs_Pad	-2.1219	down	0.00615	0.0327138
ring finger protein 4	VaccDscaff4-augustus-gene-121.24	Bloom_vs_Pad	-2.11839	down	0.0025	0.0155349
ENTH/VHS/GAT family protein	VaccDscaff47-augustus-gene-158.18	Bloom_vs_Pad	-2.11278	down	5e-05	0.000509113
homolog of anti-oxidant 1	VaccDscaff48-augustus-gene-42.41	Bloom_vs_Pad	-2.08776	down	5e-05	0.000509113
sphingoid base hydroxylase 2	VaccDscaff3-augustus-gene-161.25	Bloom_vs_Pad	-2.08707	down	5e-05	0.000509113
FRIGIDA interacting protein 2	VaccDscaff23-processed-gene-147.5	Bloom_vs_Pad	-2.03569	down	0.00775	0.0395426
Galactosyltransferase family protein	VaccDscaff39-augustus-gene-273.21	Bloom_vs_Pad	-2.02944	down	5e-05	0.000509113
alpha/beta-Hydrolases superfamily protein	VaccDscaff28-processed-gene-2.18	Bloom_vs_Pad	-2.02717	down	5e-05	0.000509113
VQ motif-containing protein	VaccDscaff628-processed-gene-0.2	Bloom_vs_Pad	-2.02308	down	0.0001	0.000960986
Protein kinase superfamily protein	VaccDscaff42-processed-gene-211.20	Bloom_vs_Pad	-2.01036	down	5e-05	0.000509113
BAX inhibitor 1	VaccDscaff3-processed-gene-427.5	Bloom_vs_Pad	-1.97365	down	5e-05	0.000509113
choline kinase 1	VaccDscaff3-augustus-gene-83.27	Bloom_vs_Pad	-1.96638	down	5e-05	0.000509113
Ribonuclease inhibitor	VaccDscaff3-augustus-gene-190.34	Bloom_vs_Pad	-1.96385	down	0.0006	0.00468546
Yippee family putative zinc-binding protein	VaccDscaff4-augustus-gene-233.19	Bloom_vs_Pad	-1.96103	down	0.00015	0.00138565
carboxyesterase 16	VaccDscaff4-augustus-gene-276.28	Bloom_vs_Pad	-1.95628	down	0.0002	0.00178731
thioredoxin Y1	VaccDscaff39-augustus-gene-231.16	Bloom_vs_Pad	-1.94762	down	5e-05	0.000509113
SWAP (Suppressor-of-White-APricot)/surp domain-containing protein	VaccDscaff30-snap-gene-181.27	Bloom_vs_Pad	-1.92078	down	0.00205	0.0131537
FKBP-type peptidyl-prolyl cis-trans isomerase family protein	VaccDscaff34-snap-gene-252.33	Bloom_vs_Pad	-1.91934	down	5e-05	0.000509113
cinnamoyl coa reductase 1	VaccDscaff3-processed-gene-55.9	Bloom_vs_Pad	-1.8883	down	0.0044	0.0249164
nuclear factor Y, subunit A7	VaccDscaff24-snap-gene-136.64	Bloom_vs_Pad	-1.86747	down	0.0017	0.0112779
Calcineurin-like metallo-phosphoesterase superfamily protein	VaccDscaff24-processed-gene-66.0	Bloom_vs_Pad	-1.85703	down	0.0004	0.00328645
YALI0F10769p	VaccDscaff18-augustus-gene-376.36	Bloom_vs_Pad	-1.85177	down	0.00915	0.0451879
peptide transporter 3	VaccDscaff24-augustus-gene-39.59	Bloom_vs_Pad	-1.84256	down	5e-05	0.000509113
peptidoglycan-binding LysM domain-containing protein	VaccDscaff18-augustus-gene-140.12	Bloom_vs_Pad	-1.82857	down	0.0013	0.0090707
mitogen-activated protein kinase 14-like	VaccDscaff3-augustus-gene-335.25	Bloom_vs_Pad	-1.82006	down	0.0058	0.0312156
galacturonosyltransferase 13	VaccDscaff30-snap-gene-322.31	Bloom_vs_Pad	-1.80301	down	0.00465	0.0260951
Chloroplast-targeted copper chaperone protein	VaccDscaff34-augustus-gene-319.21	Bloom_vs_Pad	-1.79717	down	0.00015	0.00138565
transferases, transferring glycosyl groups	VaccDscaff23-snap-gene-252.36	Bloom_vs_Pad	-1.79507	down	0.0003	0.00255629
ring finger protein 10 S homeolog	VaccDscaff121-augustus-gene-3.50	Bloom_vs_Pad	-1.79087	down	0.0005	0.00400018
Cyclophilin-like peptidyl-prolyl cis-trans isomerase family protein	VaccDscaff51-snap-gene-16.52	Bloom_vs_Pad	-1.78694	down	0.00355	0.0208507
cleavage stimulating factor 64	VaccDscaff3-augustus-gene-81.42	Bloom_vs_Pad	-1.77387	down	0.00245	0.0152794
isocitrate dehydrogenase [NADP]	VaccDscaff41-processed-gene-244.17	Bloom_vs_Pad	-1.75754	down	0.0047	0.0262955
MMS ZWEI homologue 1	VaccDscaff28-snap-gene-184.27	Bloom_vs_Pad	-1.75744	down	0.0062	0.0329347
Zinc finger (CCCH-type/C3HC4-type RING finger) family protein	VaccDscaff28-snap-gene-35.32	Bloom_vs_Pad	-1.75191	down	5e-05	0.000509113
NAC domain containing protein 52	VaccDscaff48-augustus-gene-47.31	Bloom_vs_Pad	-1.7334	down	0.00825	0.0416181
4-hydroxyphenylpyruvate dioxygenase	VaccDscaff18-augustus-gene-85.22	Bloom_vs_Pad	-1.72873	down	0.0018	0.0118272
aminodeoxychorismate synthase/glutamine amidotransferase	VaccDscaff28-augustus-gene-224.12	Bloom_vs_Pad	-1.72868	down	0.0098	0.0477051
Class I glutamine amidotransferase-like superfamily protein	VaccDscaff18-snap-gene-291.44	Bloom_vs_Pad	-1.72513	down	0.00225	0.0142218
RING/U-box superfamily protein	VaccDscaff23-augustus-gene-313.35	Bloom_vs_Pad	-1.7226	down	0.0051	0.0280997
L-Aspartase-like family protein	VaccDscaff23-snap-gene-277.31	Bloom_vs_Pad	-1.7218	down	0.00675	0.035322
HOPW1-1-interacting 2	VaccDscaff18-snap-gene-167.33	Bloom_vs_Pad	-1.71951	down	0.00105	0.00757987
DnaJ/Hsp40 cysteine-rich domain superfamily protein	VaccDscaff11-augustus-gene-18.32	Bloom_vs_Pad	-1.70004	down	5e-05	0.000509113
SBP (S-ribonuclease binding protein) family protein	VaccDscaff3-augustus-gene-366.12	Bloom_vs_Pad	-1.69953	down	0.00615	0.0327138
zinc finger (C2H2 type) family protein	VaccDscaff24-augustus-gene-167.35	Bloom_vs_Pad	-1.68496	down	0.0007	0.00535742
Protein kinase superfamily protein	VaccDscaff47-augustus-gene-147.45	Bloom_vs_Pad	-1.67516	down	0.0096	0.046912
Auxin-responsive GH3 family protein	VaccDscaff3-augustus-gene-11.36	Bloom_vs_Pad	-1.67431	down	5e-05	0.000509113
Peptidase S41 family protein	VaccDscaff3-snap-gene-324.40	Bloom_vs_Pad	-1.66	down	0.00885	0.0440403
Protein kinase superfamily protein	VaccDscaff1533-augustus-gene-0.4	Bloom_vs_Pad	-1.64866	down	0.0013	0.0090707
alanine aminotransferase 2	VaccDscaff34-processed-gene-3.0	Bloom_vs_Pad	-1.64582	down	5e-05	0.000509113
Protein kinase superfamily protein	VaccDscaff1284-augustus-gene-0.6	Bloom_vs_Pad	-1.63813	down	5e-05	0.000509113
MINDY lysine 48 deubiquitinase 3	VaccDscaff40-snap-gene-110.44	Bloom_vs_Pad	-1.62863	down	0.00135	0.00935942
glucuronidase 3	VaccDscaff28-augustus-gene-81.18	Bloom_vs_Pad	-1.62437	down	0.0013	0.0090707
putative translocation subcomplex subunit Sec62	VaccDscaff24-snap-gene-323.33	Bloom_vs_Pad	-1.61688	down	0.0024	0.0150115
Homeodomain-like superfamily protein	VaccDscaff34-augustus-gene-308.23	Bloom_vs_Pad	-1.60275	down	0.0051	0.0280997
ENTH/ANTH/VHS superfamily protein	VaccDscaff3-processed-gene-36.6	Bloom_vs_Pad	-1.60102	down	0.0031	0.0186275
SCARECROW-like 1	VaccDscaff3-processed-gene-233.6	Bloom_vs_Pad	-1.56805	down	0.0006	0.00468546
Zinc finger, C3HC4 type (RING finger) family protein	VaccDscaff28-snap-gene-100.30	Bloom_vs_Pad	-1.56776	down	5e-05	0.000509113
cold-regulated 47	VaccDscaff31-processed-gene-330.9	Bloom_vs_Pad	-1.56436	down	0.00355	0.0208507
Protein kinase superfamily protein	VaccDscaff48-processed-gene-92.9	Bloom_vs_Pad	-1.56303	down	0.0071	0.0368217
structure-specific endonuclease catalytic subunit	VaccDscaff22-augustus-gene-90.32	Bloom_vs_Pad	-1.56152	down	0.00205	0.0131537
Chloroplast-targeted copper chaperone protein	VaccDscaff17-augustus-gene-43.34	Bloom_vs_Pad	-1.56071	down	5e-05	0.000509113
subtilase family protein	VaccDscaff28-augustus-gene-147.12	Bloom_vs_Pad	-1.56059	down	0.0046	0.0258662
riboflavin kinase/FMN hydrolase	VaccDscaff39-snap-gene-241.33	Bloom_vs_Pad	-1.55243	down	0.0071	0.0368217
DnaJ heat shock protein family (Hsp40) member C24	VaccDscaff23-processed-gene-322.15	Bloom_vs_Pad	-1.54009	down	0.001	0.0072762
serine hydroxymethyltransferase, mitochondrial-like	VaccDscaff7-augustus-gene-61.34	Bloom_vs_Pad	-1.53971	down	0.0043	0.024449
Nucleotide-sugar transporter family protein	VaccDscaff9-snap-gene-90.31	Bloom_vs_Pad	-1.53901	down	0.0094	0.0461862
isocitrate dehydrogenase V	VaccDscaff34-augustus-gene-300.23	Bloom_vs_Pad	-1.52972	down	0.00085	0.00632968
serine/threonine kinase 16	VaccDscaff35-augustus-gene-249.38	Bloom_vs_Pad	-1.52881	down	0.00135	0.00935942
Protein kinase superfamily protein	VaccDscaff3-snap-gene-363.32	Bloom_vs_Pad	-1.52519	down	0.0101	0.0488957
arginine/serine-rich splicing factor 35	VaccDscaff48-snap-gene-77.27	Bloom_vs_Pad	-1.52013	down	0.0079	0.040162
arogenate dehydratase 2	VaccDscaff47-augustus-gene-83.21	Bloom_vs_Pad	-1.51602	down	5e-05	0.000509113
ubiquitin-like protein 5	VaccDscaff48-processed-gene-56.7	Bloom_vs_Pad	-1.50532	down	5e-05	0.000509113
transmembrane protein 45B S homeolog	VaccDscaff47-augustus-gene-12.32	Bloom_vs_Pad	-1.49474	down	0.0036	0.0210985
TBC/LysM-associated domain containing 2	VaccDscaff8-augustus-gene-284.20	Bloom_vs_Pad	-1.49062	down	0.00525	0.0287909
ATP-dependent Clp protease	VaccDscaff3-snap-gene-230.39	Bloom_vs_Pad	-1.48748	down	0.00945	0.0463849
hypothetical protein	VaccDscaff48-augustus-gene-48.31	Bloom_vs_Pad	-1.48219	down	5e-05	0.000509113
thiamin pyrophosphokinase1	VaccDscaff11-snap-gene-387.27	Bloom_vs_Pad	-1.47876	down	0.0065	0.0342384
serine/threonine kinase 16	VaccDscaff4-augustus-gene-342.24	Bloom_vs_Pad	-1.46563	down	0.0003	0.00255629
Malectin/receptor-like protein kinase family protein	VaccDscaff9-processed-gene-79.0	Bloom_vs_Pad	-1.46305	down	0.0001	0.000960986
oligopeptide transporter 5	VaccDscaff29-snap-gene-326.18	Bloom_vs_Pad	-1.45398	down	5e-05	0.000509113
Homeodomain-like superfamily protein	VaccDscaff45-augustus-gene-20.18	Bloom_vs_Pad	-1.45169	down	0.00235	0.0147509
AGAMOUS-like 65	VaccDscaff4-augustus-gene-357.29	Bloom_vs_Pad	-1.44998	down	0.00105	0.00757987
myb-like transcription factor family protein	VaccDscaff4-processed-gene-312.6	Bloom_vs_Pad	-1.44524	down	0.0003	0.00255629
monofunctional riboflavin biosynthesis protein RIBA 3	VaccDscaff47-augustus-gene-90.21	Bloom_vs_Pad	-1.44073	down	0.0026	0.0160553
proteolysis 1	VaccDscaff47-augustus-gene-146.39	Bloom_vs_Pad	-1.43942	down	5e-05	0.000509113
Aldolase-type TIM barrel family protein	VaccDscaff24-snap-gene-31.50	Bloom_vs_Pad	-1.4393	down	0.0001	0.000960986
small and basic intrinsic protein 2;1	VaccDscaff28-augustus-gene-58.30	Bloom_vs_Pad	-1.42322	down	0.0098	0.0477051
putative dehydrogenase	VaccDscaff24-snap-gene-148.67	Bloom_vs_Pad	-1.41962	down	0.00335	0.0198581
DUF1230 family protein (DUF1230)	VaccDscaff3-augustus-gene-418.18	Bloom_vs_Pad	-1.41565	down	5e-05	0.000509113
gigantea protein (GI)	VaccDscaff3-augustus-gene-84.33	Bloom_vs_Pad	-1.4107	down	0.00185	0.0120815
2-oxoglutarate (2OG) and Fe(II)-dependent oxygenase superfamily protein	VaccDscaff1-augustus-gene-109.25	Bloom_vs_Pad	-1.4025	down	0.0052	0.0285584
alpha-mannosidase 1	VaccDscaff17-snap-gene-362.37	Bloom_vs_Pad	-1.4006	down	0.00895	0.0444405
chloride channel F	VaccDscaff78-processed-gene-6.19	Bloom_vs_Pad	-1.39817	down	0.0005	0.00400018
aminophospholipid ATPase 1	VaccDscaff1541-augustus-gene-0.2	Bloom_vs_Pad	-1.39377	down	5e-05	0.000509113
Protein phosphatase 2C family protein	VaccDscaff454-snap-gene-0.31	Bloom_vs_Pad	-1.39218	down	0.0007	0.00535742
homeobox knotted-like protein	VaccDscaff45-snap-gene-132.23	Bloom_vs_Pad	-1.388	down	0.0011	0.00788288
Major facilitator superfamily protein	VaccDscaff28-augustus-gene-222.20	Bloom_vs_Pad	-1.38707	down	0.00345	0.020355
elicitor-responsive protein 3	VaccDscaff22-augustus-gene-26.50	Bloom_vs_Pad	-1.38187	down	5e-05	0.000509113
acyl-CoA-binding domain 3	VaccDscaff30-processed-gene-253.28	Bloom_vs_Pad	-1.37958	down	0.00105	0.00757987
RNA helicase, ATP-dependent, SK12/DOB1 protein	VaccDscaff24-snap-gene-74.31	Bloom_vs_Pad	-1.37936	down	0.00085	0.00632968
Iron-sulfur cluster biosynthesis family protein	VaccDscaff1-augustus-gene-183.45	Bloom_vs_Pad	-1.37745	down	0.00915	0.0451879
myb-like transcription factor family protein	VaccDscaff29-snap-gene-97.49	Bloom_vs_Pad	-1.35746	down	0.00675	0.035322
pre-mRNA processing factor 4B	VaccDscaff3-augustus-gene-112.24	Bloom_vs_Pad	-1.357	down	0.006	0.0321144
RNI-like superfamily protein	VaccDscaff48-augustus-gene-71.44	Bloom_vs_Pad	-1.35648	down	0.0001	0.000960986
eukaryotic translation initiation factor 2B, subunit 2 beta	VaccDscaff36-snap-gene-253.30	Bloom_vs_Pad	-1.35617	down	0.0017	0.0112779
5'-AMP-activated protein kinase beta-2 subunit protein	VaccDscaff24-snap-gene-103.31	Bloom_vs_Pad	-1.35588	down	0.00095	0.00696513
curculin-like (mannose-binding) lectin family protein / PAN domain-containing protein	VaccDscaff29-snap-gene-328.30	Bloom_vs_Pad	-1.35433	down	0.00145	0.00992179
P-loop containing nucleoside triphosphate hydrolases superfamily protein	VaccDscaff1-augustus-gene-73.31	Bloom_vs_Pad	-1.35185	down	0.0011	0.00788288
Protein phosphatase 2A regulatory B subunit family protein	VaccDscaff29-augustus-gene-223.26	Bloom_vs_Pad	-1.33372	down	0.0002	0.00178731
Calcium-dependent phospholipid-binding Copine family protein	VaccDscaff18-snap-gene-143.20	Bloom_vs_Pad	-1.33249	down	0.00035	0.00292308
YELLOW STRIPE like 3	VaccDscaff29-augustus-gene-28.29	Bloom_vs_Pad	-1.32657	down	0.0018	0.0118272
associated protein 19	VaccDscaff37-processed-gene-107.16	Bloom_vs_Pad	-1.32302	down	5e-05	0.000509113
Galactose oxidase/kelch repeat superfamily protein	VaccDscaff47-augustus-gene-148.26	Bloom_vs_Pad	-1.31417	down	0.00975	0.047509
ERGIC and golgi 3	VaccDscaff34-snap-gene-233.41	Bloom_vs_Pad	-1.3098	down	0.00145	0.00992179
ubiquitin-associated (UBA)/TS-N domain-containing protein / octicosapeptide/Phox/Bemp1 (PB1) domain-containing protein	VaccDscaff4-augustus-gene-374.36	Bloom_vs_Pad	-1.30763	down	0.00385	0.0222963
non-specific phospholipase C1	VaccDscaff24-augustus-gene-70.37	Bloom_vs_Pad	-1.30121	down	5e-05	0.000509113
FORMS APLOID AND BINUCLEATE CELLS 1C	VaccDscaff28-augustus-gene-196.23	Bloom_vs_Pad	-1.30098	down	0.00305	0.018373
DHHC-type zinc finger family protein	VaccDscaff17-snap-gene-54.42	Bloom_vs_Pad	-1.29947	down	0.00385	0.0222963
putative galactose-1-phosphate uridyltransferase	VaccDscaff1-augustus-gene-311.34	Bloom_vs_Pad	-1.29669	down	5e-05	0.000509113
coiled-coil domain containing 25	VaccDscaff29-augustus-gene-286.30	Bloom_vs_Pad	-1.29358	down	0.01005	0.0486971
soluble starch synthase 1, chloroplastic/amyloplastic-like	VaccDscaff29-augustus-gene-36.36	Bloom_vs_Pad	-1.29344	down	0.0001	0.000960986
Drought-responsive family protein	VaccDscaff47-snap-gene-191.42	Bloom_vs_Pad	-1.29267	down	0.0006	0.00468546
transcription factor TFIIB	VaccDscaff1583-augustus-gene-0.3	Bloom_vs_Pad	-1.29225	down	0.00025	0.00217815
peroxin 11D	VaccDscaff1628-augustus-gene-0.4	Bloom_vs_Pad	-1.28292	down	5e-05	0.000509113
ssu-2 homolog	VaccDscaff34-augustus-gene-256.33	Bloom_vs_Pad	-1.27805	down	0.0012	0.00848185
alpha/beta-Hydrolases superfamily protein	VaccDscaff23-augustus-gene-353.26	Bloom_vs_Pad	-1.27618	down	0.0072	0.0372345
PTEN 2	VaccDscaff266-snap-gene-0.86	Bloom_vs_Pad	-1.27018	down	0.00035	0.00292308
ARP2/3 complex 16 kDa subunit (p16-Arc)	VaccDscaff22-processed-gene-50.25	Bloom_vs_Pad	-1.26698	down	5e-05	0.000509113
phosphoserine aminotransferase	VaccDscaff23-processed-gene-62.21	Bloom_vs_Pad	-1.26692	down	0.0001	0.000960986
inhibitor of Bruton tyrosine kinase L homeolog	VaccDscaff29-augustus-gene-276.40	Bloom_vs_Pad	-1.26164	down	0.0033	0.0196304
homeodomain GLABROUS 1	VaccDscaff29-augustus-gene-66.49	Bloom_vs_Pad	-1.25434	down	0.0007	0.00535742
Pseudouridine synthase family protein	VaccDscaff4-augustus-gene-172.14	Bloom_vs_Pad	-1.25381	down	0.0091	0.0449879
Mitochondrial import inner membrane translocase subunit Tim17/Tim22/Tim23 family protein	VaccDscaff24-snap-gene-66.51	Bloom_vs_Pad	-1.24607	down	0.00825	0.0416181
Protein kinase superfamily protein	VaccDscaff24-augustus-gene-310.27	Bloom_vs_Pad	-1.23919	down	0.00575	0.0309915
NADH dehydrogenase [ubiquinone] iron-sulfur protein 8, mitochondrial-like	VaccDscaff208-augustus-gene-0.36	Bloom_vs_Pad	-1.23485	down	5e-05	0.000509113
thioredoxin 2	VaccDscaff3-augustus-gene-165.22	Bloom_vs_Pad	-1.22623	down	0.0018	0.0118272
ring finger protein, LIM domain interacting S homeolog	VaccDscaff23-augustus-gene-150.13	Bloom_vs_Pad	-1.22538	down	0.00365	0.0213397
TRICHOME BIREFRINGENCE-LIKE 16	VaccDscaff39-augustus-gene-135.26	Bloom_vs_Pad	-1.22325	down	0.00945	0.0463849
pol-like 5	VaccDscaff24-augustus-gene-82.28	Bloom_vs_Pad	-1.21175	down	0.0038	0.0220507
SPX (SYG1/Pho81/XPR1) domain-containing protein	VaccDscaff51-augustus-gene-12.20	Bloom_vs_Pad	-1.21126	down	5e-05	0.000509113
Ubiquitin-conjugating enzyme/RWD-like protein	VaccDscaff23-processed-gene-89.2	Bloom_vs_Pad	-1.20233	down	0.00055	0.00434745
solute carrier family 25, member 44	VaccDscaff4-processed-gene-412.6	Bloom_vs_Pad	-1.19447	down	0.00115	0.00818736
SMEK homolog 1, suppressor of mek1 (Dictyostelium)	VaccDscaff1-snap-gene-19.28	Bloom_vs_Pad	-1.18895	down	0.01	0.0484994
Protein phosphatase 2C family protein	VaccDscaff29-augustus-gene-42.39	Bloom_vs_Pad	-1.18738	down	0.0004	0.00328645
RING/U-box superfamily protein	VaccDscaff1-processed-gene-65.3	Bloom_vs_Pad	-1.18629	down	0.0103	0.0496922
RING/U-box superfamily protein	VaccDscaff3-processed-gene-30.12	Bloom_vs_Pad	-1.18359	down	0.00045	0.00364749
Uncharacterized protein family (UPF0016)	VaccDscaff28-snap-gene-224.19	Bloom_vs_Pad	-1.15949	down	0.00095	0.00696513
MINDY lysine 48 deubiquitinase 1	VaccDscaff91-augustus-gene-5.52	Bloom_vs_Pad	-1.14175	down	0.0003	0.00255629
ubiquitin-specific protease 4	VaccDscaff34-augustus-gene-234.34	Bloom_vs_Pad	-1.1411	down	0.00035	0.00292308
Calcium-binding EF-hand family protein	VaccDscaff29-augustus-gene-316.30	Bloom_vs_Pad	-1.13415	down	0.0001	0.000960986
Topoisomerase I-interacting protein	VaccDscaff1-augustus-gene-40.28	Bloom_vs_Pad	-1.13348	down	0.0027	0.0165756
serine/threonine-protein phosphatase PP1 isozyme 1	VaccDscaff24-processed-gene-76.4	Bloom_vs_Pad	-1.13176	down	0.0027	0.0165756
phosphofructokinase 3	VaccDscaff17-augustus-gene-359.25	Bloom_vs_Pad	-1.12151	down	5e-05	0.000509113
bromodomain containing 9	VaccDscaff12-augustus-gene-37.29	Bloom_vs_Pad	-1.12132	down	0.0006	0.00468546
Oxoglutarate/iron-dependent oxygenase	VaccDscaff30-snap-gene-331.26	Bloom_vs_Pad	-1.11955	down	0.0009	0.00664913
MAP kinase 9	VaccDscaff4-snap-gene-330.24	Bloom_vs_Pad	-1.11122	down	0.00185	0.0120815
SKP1-like 3	VaccDscaff18-augustus-gene-13.44	Bloom_vs_Pad	-1.10653	down	5e-05	0.000509113
polyamine oxidase 2	VaccDscaff39-augustus-gene-248.28	Bloom_vs_Pad	-1.10226	down	0.00145	0.00992179
BES1-interacting Myc-like protein 2	VaccDscaff3-snap-gene-127.12	Bloom_vs_Pad	-1.08583	down	0.0013	0.0090707
autoinhibited Ca2+-ATPase 1	VaccDscaff23-augustus-gene-299.25	Bloom_vs_Pad	-1.06665	down	0.00335	0.0198581
signal peptide peptidase	VaccDscaff24-snap-gene-344.23	Bloom_vs_Pad	-1.06261	down	0.0044	0.0249164
regulatory particle triple-A 1A	VaccDscaff17-augustus-gene-366.21	Bloom_vs_Pad	-1.06157	down	0.0023	0.0144852
nodulin MtN21 /EamA-like transporter family protein	VaccDscaff24-augustus-gene-60.33	Bloom_vs_Pad	-1.04818	down	0.00615	0.0327138
TBP-associated factor 2	VaccDscaff87-augustus-gene-3.30	Bloom_vs_Pad	-1.04647	down	0.0001	0.000960986
RNA binding protein with multiple splicing 2 S homeolog	VaccDscaff34-snap-gene-19.35	Bloom_vs_Pad	-1.03586	down	0.0049	0.0272038
outer envelope pore 24B-like protein	VaccDscaff23-augustus-gene-339.31	Bloom_vs_Pad	-1.03169	down	0.005	0.0276481
alfin-like 1	VaccDscaff34-augustus-gene-273.33	Bloom_vs_Pad	-1.03109	down	0.0006	0.00468546
calcineurin B subunit-like protein	VaccDscaff23-snap-gene-109.30	Bloom_vs_Pad	-1.02949	down	0.00425	0.0242135
Protein phosphatase 2C family protein	VaccDscaff1-augustus-gene-14.22	Bloom_vs_Pad	-1.02689	down	5e-05	0.000509113
proteasome subunit alpha type-6	VaccDscaff29-augustus-gene-10.32	Bloom_vs_Pad	-1.02259	down	0.0003	0.00255629
Eukaryotic release factor 1 (eRF1) family protein	VaccDscaff48-snap-gene-21.32	Bloom_vs_Pad	-1.01685	down	5e-05	0.000509113
Inositol phosphorylceramide synthase 2	VaccDscaff1-snap-gene-152.28	Bloom_vs_Pad	-1.0164	down	0.00185	0.0120815
Ankyrin repeat family protein	VaccDscaff2-augustus-gene-154.19	Bloom_vs_Pad	-1.01521	down	0.00185	0.0120815
Double Clp-N motif-containing P-loop nucleoside triphosphate hydrolases superfamily protein	VaccDscaff70-augustus-gene-2.28	Bloom_vs_Pad	-1.01294	down	0.0019	0.0123531
tubby like protein 7	VaccDscaff833-snap-gene-0.9	Bloom_vs_Pad	-1.01171	down	0.0005	0.00400018
mediator of RNA polymerase II transcription subunit	VaccDscaff28-augustus-gene-166.22	Bloom_vs_Pad	-1.00738	down	0.0046	0.0258662
U-box domain-containing protein	VaccDscaff30-augustus-gene-323.29	Bloom_vs_Pad	-1.00424	down	0.0023	0.0144852
RINT-1 / TIP-1 family	VaccDscaff42-snap-gene-172.30	Bloom_vs_Pad	-1.00048	down	0.0041	0.0235034
galacturonosyltransferase 3	VaccDscaff24-snap-gene-136.63	Bloom_vs_Pad	-0.999807	down	0.0005	0.00400018
Protein phosphatase 2C family protein	VaccDscaff1-processed-gene-6.15	Bloom_vs_Pad	-0.997274	down	0.00055	0.00434745
protein kinase family protein / peptidoglycan-binding LysM domain-containing protein	VaccDscaff48-processed-gene-55.8	Bloom_vs_Pad	-0.990098	down	0.0016	0.0107463
RIKEN cDNA 2310033P09 gene	VaccDscaff48-snap-gene-39.55	Bloom_vs_Pad	-0.982576	down	0.00295	0.017862
chromosome-associated kinesin	VaccDscaff23-augustus-gene-138.20	Bloom_vs_Pad	-0.977318	down	5e-05	0.000509113
casein kinase alpha 1	VaccDscaff18-augustus-gene-255.25	Bloom_vs_Pad	-0.963235	down	0.00075	0.00568581
plant UBX domain-containing protein 2	VaccDscaff3-augustus-gene-317.35	Bloom_vs_Pad	-0.962912	down	0.00055	0.00434745
RNA-binding (RRM/RBD/RNP motifs) family protein	VaccDscaff44-snap-gene-128.23	Bloom_vs_Pad	-0.959725	down	0.0005	0.00400018
galacturonosyltransferase 11	VaccDscaff42-snap-gene-144.32	Bloom_vs_Pad	-0.956987	down	0.0018	0.0118272
F-box family protein	VaccDscaff34-processed-gene-153.1	Bloom_vs_Pad	-0.948049	down	0.00585	0.0314445
golgi apparatus membrane protein-like protein ECHIDNA protein	VaccDscaff3-snap-gene-71.47	Bloom_vs_Pad	-0.944239	down	0.00855	0.0428607
Mo25 family protein	VaccDscaff4-snap-gene-162.42	Bloom_vs_Pad	-0.938053	down	0.00325	0.0193808
OTU deubiquitinase 5	VaccDscaff24-augustus-gene-120.23	Bloom_vs_Pad	-0.933381	down	0.0006	0.00468546
methyl-CPG-binding domain protein 13	VaccDscaff29-augustus-gene-66.42	Bloom_vs_Pad	-0.933054	down	0.00015	0.00138565
Modifier of rudimentary (Mod(r)) protein	VaccDscaff29-augustus-gene-228.25	Bloom_vs_Pad	-0.918313	down	0.0001	0.000960986
Translocon-associated protein (TRAP), alpha subunit	VaccDscaff30-snap-gene-102.33	Bloom_vs_Pad	-0.914052	down	0.0064	0.0337963
BTB/POZ domain with WD40/YVTN repeat-like protein	VaccDscaff1701-processed-gene-0.0	Bloom_vs_Pad	-0.910667	down	0.00865	0.0432732
gamma-soluble NSF attachment protein	VaccDscaff24-snap-gene-154.32	Bloom_vs_Pad	-0.894259	down	0.0075	0.0385183
regulatory particle triple-A ATPase 5A	VaccDscaff34-processed-gene-172.10	Bloom_vs_Pad	-0.886394	down	0.00015	0.00138565
RPM1 interacting protein 4	VaccDscaff47-augustus-gene-144.36	Bloom_vs_Pad	-0.871327	down	0.0005	0.00400018
Signal transduction histidine kinase, hybrid-type, ethylene sensor	VaccDscaff1-augustus-gene-104.11	Bloom_vs_Pad	-0.870769	down	0.01	0.0484994
putative sec14 family protein	VaccDscaff23-snap-gene-340.39	Bloom_vs_Pad	-0.868606	down	0.0007	0.00535742
ENTH/VHS family protein	VaccDscaff34-augustus-gene-27.24	Bloom_vs_Pad	-0.865939	down	0.00545	0.0296438
FASCICLIN-like arabinogalactan protein 17 precursor	VaccDscaff29-processed-gene-261.8	Bloom_vs_Pad	-0.862693	down	0.0062	0.0329347
eukaryotic translation initiation factor-like	VaccDscaff1-augustus-gene-138.25	Bloom_vs_Pad	-0.856695	down	5e-05	0.000509113
alpha-mannosidase 2	VaccDscaff34-processed-gene-7.4	Bloom_vs_Pad	-0.832334	down	0.0001	0.000960986
Transcription elongation factor (TFIIS) family protein	VaccDscaff1-augustus-gene-271.13	Bloom_vs_Pad	-0.813319	down	0.0095	0.0465232
oxidation resistance 1	VaccDscaff39-snap-gene-87.42	Bloom_vs_Pad	-0.810661	down	0.0037	0.0215877
Pentatricopeptide repeat (PPR) superfamily protein	VaccDscaff29-snap-gene-64.40	Bloom_vs_Pad	-0.809873	down	0.00765	0.0391281
Protease-associated (PA) RING/U-box zinc finger family protein	VaccDscaff37-augustus-gene-99.27	Bloom_vs_Pad	-0.80772	down	0.00455	0.0256318
ENHANCED DISEASE RESISTANCE 2	VaccDscaff47-augustus-gene-0.16	Bloom_vs_Pad	-0.802627	down	0.00095	0.00696513
Chlorophyll A-B binding family protein	VaccDscaff4-augustus-gene-54.49	Bloom_vs_Pad	-0.78197	down	5e-05	0.000509113
Thiamine pyrophosphate dependent pyruvate decarboxylase family protein	VaccDscaff18-augustus-gene-288.20	Bloom_vs_Pad	-0.780606	down	0.00035	0.00292308
transmembrane protein 230	VaccDscaff41-augustus-gene-232.26	Bloom_vs_Pad	-0.777292	down	0.00215	0.0136909
BTB/POZ/MATH-domains containing protein	VaccDscaff48-snap-gene-77.29	Bloom_vs_Pad	-0.746703	down	5e-05	0.000509113
ring finger protein, transmembrane 2	VaccDscaff48-snap-gene-84.40	Bloom_vs_Pad	-0.743906	down	0.00515	0.0283308
ubiquitin-specific protease 16	VaccDscaff23-augustus-gene-275.28	Bloom_vs_Pad	-0.737103	down	0.0028	0.0170969
nudix hydrolase homolog 19	VaccDscaff60-snap-gene-1.34	Bloom_vs_Pad	-0.732646	down	0.00025	0.00217815
Protein kinase superfamily protein	VaccDscaff23-augustus-gene-67.25	Bloom_vs_Pad	-0.717952	down	0.0088	0.0438342
cytochrome P450, family 94, subfamily B, polypeptide 1	VaccDscaff34-snap-gene-76.23	Bloom_vs_Pad	0.725877	up	0.0024	0.0150115
Glutathione S-transferase family protein	VaccDscaff17-snap-gene-37.46	Bloom_vs_Pad	0.729066	up	0.0003	0.00255629
GTP binding Elongation factor Tu family protein	VaccDscaff51-augustus-gene-21.56	Bloom_vs_Pad	0.739896	up	0.00315	0.0188828
probable nucleoredoxin 2	VaccDscaff396-augustus-gene-0.23	Bloom_vs_Pad	0.755475	up	5e-05	0.000509113
leucine-rich repeat transmembrane protein kinase family protein	VaccDscaff42-augustus-gene-47.25	Bloom_vs_Pad	0.764394	up	0.00375	0.0218303
RAN GTPase activating protein 1	VaccDscaff24-processed-gene-25.14	Bloom_vs_Pad	0.773165	up	0.0082	0.0414109
Ribonuclease III family protein	VaccDscaff9-processed-gene-345.8	Bloom_vs_Pad	0.778759	up	0.0001	0.000960986
FTSH protease 11	VaccDscaff29-augustus-gene-43.24	Bloom_vs_Pad	0.801588	up	5e-05	0.000509113
GCR2-like 1	VaccDscaff42-augustus-gene-46.26	Bloom_vs_Pad	0.82286	up	0.00055	0.00434745
CLP protease proteolytic subunit 3	VaccDscaff31-augustus-gene-42.24	Bloom_vs_Pad	0.83745	up	5e-05	0.000509113
cellulose synthase 1	VaccDscaff44-augustus-gene-84.32	Bloom_vs_Pad	0.8416	up	0.00155	0.0104737
Leucine-rich repeat protein kinase family protein	VaccDscaff28-augustus-gene-209.30	Bloom_vs_Pad	0.871108	up	0.00015	0.00138565
transducin family protein / WD-40 repeat family protein	VaccDscaff47-processed-gene-154.0	Bloom_vs_Pad	0.876988	up	5e-05	0.000509113
GTP binding protein	VaccDscaff28-snap-gene-132.32	Bloom_vs_Pad	0.883878	up	0.0088	0.0438342
AGAMOUS-like 6	VaccDscaff1265-augustus-gene-0.3	Bloom_vs_Pad	0.902949	up	5e-05	0.000509113
TCP-1/cpn60 chaperonin family protein	VaccDscaff34-snap-gene-142.41	Bloom_vs_Pad	0.903177	up	0.00205	0.0131537
SCAR family protein	VaccDscaff4-snap-gene-220.29	Bloom_vs_Pad	0.908971	up	0.0058	0.0312156
methyl-CPG-binding domain protein 02	VaccDscaff23-augustus-gene-75.21	Bloom_vs_Pad	0.927639	up	0.0051	0.0280997
TCP-1/cpn60 chaperonin family protein	VaccDscaff4-snap-gene-281.21	Bloom_vs_Pad	0.941865	up	0.00935	0.045984
TCP-1/cpn60 chaperonin family protein	VaccDscaff4-augustus-gene-331.23	Bloom_vs_Pad	0.943253	up	0.0028	0.0170969
rotamase cyclophilin 2	VaccDscaff48-processed-gene-30.3	Bloom_vs_Pad	0.945448	up	0.00255	0.015794
Pheophorbide a oxygenase family protein with Rieske 2Fe-2S domain-containing protein	VaccDscaff37-augustus-gene-128.19	Bloom_vs_Pad	0.945505	up	0.0013	0.0090707
copper transporter 5	VaccDscaff42-processed-gene-214.3	Bloom_vs_Pad	0.949499	up	5e-05	0.000509113
Putative BCR, YbaB family COG0718	VaccDscaff18-snap-gene-170.37	Bloom_vs_Pad	0.954092	up	0.0028	0.0170969
60S ribosomal protein L10a	VaccDscaff47-augustus-gene-51.35	Bloom_vs_Pad	0.954629	up	0.0017	0.0112779
Structural maintenance of chromosomes (SMC) family protein	VaccDscaff24-augustus-gene-35.37	Bloom_vs_Pad	0.954882	up	0.001	0.0072762
hypothetical protein	VaccDscaff17-processed-gene-55.1	Bloom_vs_Pad	0.963792	up	0.0007	0.00535742
DNAse I-like superfamily protein	VaccDscaff4-snap-gene-378.39	Bloom_vs_Pad	0.97039	up	0.001	0.0072762
Glycosyl hydrolase family 38 protein	VaccDscaff121-augustus-gene-3.51	Bloom_vs_Pad	0.972376	up	0.00375	0.0218303
alpha-amylase-like 3	VaccDscaff4-snap-gene-316.32	Bloom_vs_Pad	0.974693	up	0.0004	0.00328645
Tetratricopeptide repeat (TPR)-like superfamily protein	VaccDscaff4-augustus-gene-294.22	Bloom_vs_Pad	0.978885	up	0.00415	0.0237389
plant intracellular Ras-group-related LRR protein 6-like	VaccDscaff1546-processed-gene-0.0	Bloom_vs_Pad	0.979935	up	0.00015	0.00138565
ubiquitin-conjugating enzyme 22	VaccDscaff29-processed-gene-297.7	Bloom_vs_Pad	0.987417	up	0.0003	0.00255629
anaphase-promoting complex subunit 8	VaccDscaff9-augustus-gene-342.32	Bloom_vs_Pad	0.994101	up	0.0017	0.0112779
single myb histone 3	VaccDscaff42-snap-gene-229.22	Bloom_vs_Pad	0.994288	up	0.0019	0.0123531
RNA-binding CRS1 / YhbY (CRM) domain-containing protein	VaccDscaff30-augustus-gene-73.36	Bloom_vs_Pad	1.00007	up	0.0001	0.000960986
nuclear RNA polymerase A1	VaccDscaff34-snap-gene-318.28	Bloom_vs_Pad	1.01	up	5e-05	0.000509113
nodulin MtN21 /EamA-like transporter family protein	VaccDscaff1-augustus-gene-263.27	Bloom_vs_Pad	1.01655	up	0.00125	0.0087766
J domain-containing protein	VaccDscaff16-augustus-gene-340.25	Bloom_vs_Pad	1.01979	up	0.0002	0.00178731
proline-rich family protein	VaccDscaff23-augustus-gene-38.33	Bloom_vs_Pad	1.02318	up	5e-05	0.000509113
LRR receptor kinase BAK1-like	VaccDscaff39-augustus-gene-99.36	Bloom_vs_Pad	1.02546	up	0.0054	0.0294661
protein arginine methyltransferase 6	VaccDscaff4-augustus-gene-193.13	Bloom_vs_Pad	1.02747	up	0.00785	0.0399544
DnaJ heat shock protein family (Hsp40) member B12	VaccDscaff31-processed-gene-289.2	Bloom_vs_Pad	1.03078	up	0.0057	0.03077
Class II aminoacyl-tRNA and biotin synthetases superfamily protein	VaccDscaff38-processed-gene-288.8	Bloom_vs_Pad	1.0572	up	5e-05	0.000509113
CAX-interacting protein 2	VaccDscaff73-augustus-gene-5.30	Bloom_vs_Pad	1.0604	up	5e-05	0.000509113
ATP-dependent caseinolytic (Clp) protease/crotonase family protein	VaccDscaff28-snap-gene-70.34	Bloom_vs_Pad	1.07674	up	0.0088	0.0438342
Major facilitator superfamily protein	VaccDscaff48-snap-gene-109.48	Bloom_vs_Pad	1.08071	up	0.00565	0.0305475
TCP-1/cpn60 chaperonin family protein	VaccDscaff39-augustus-gene-280.30	Bloom_vs_Pad	1.10246	up	0.00085	0.00632968
5'-3' exoribonuclease 3	VaccDscaff23-augustus-gene-348.18	Bloom_vs_Pad	1.10458	up	0.0048	0.0267622
Squamosa promoter-binding protein-like (SBP domain) transcription factor family protein	VaccDscaff34-augustus-gene-72.27	Bloom_vs_Pad	1.1048	up	5e-05	0.000509113
shikimate kinase like 2	VaccDscaff1-snap-gene-30.39	Bloom_vs_Pad	1.10749	up	5e-05	0.000509113
peptide methionine sulfoxide reductase B5-like	VaccDscaff1-augustus-gene-49.22	Bloom_vs_Pad	1.12588	up	0.0056	0.0303223
tetratricopeptide repeat domain 5	VaccDscaff28-augustus-gene-201.30	Bloom_vs_Pad	1.13181	up	0.00435	0.0246889
Leucine-rich repeat (LRR) family protein	VaccDscaff1-processed-gene-82.0	Bloom_vs_Pad	1.13515	up	5e-05	0.000509113
serine/threonine receptor-like kinase NFP	VaccDscaff4-augustus-gene-58.28	Bloom_vs_Pad	1.14005	up	5e-05	0.000509113
GTP1/OBG family protein	VaccDscaff1-snap-gene-39.51	Bloom_vs_Pad	1.14124	up	0.0004	0.00328645
homeobox leucine zipper protein	VaccDscaff4-augustus-gene-315.25	Bloom_vs_Pad	1.14857	up	5e-05	0.000509113
HOPM interactor 7	VaccDscaff29-snap-gene-14.31	Bloom_vs_Pad	1.15277	up	0.00025	0.00217815
Pyridoxal phosphate (PLP)-dependent transferases superfamily protein	VaccDscaff3-augustus-gene-100.30	Bloom_vs_Pad	1.15389	up	5e-05	0.000509113
Glutamyl/glutaminyl-tRNA synthetase, class Ic	VaccDscaff34-snap-gene-197.33	Bloom_vs_Pad	1.15642	up	0.0002	0.00178731
microtubule-associated proteins 65-1	VaccDscaff93-snap-gene-3.55	Bloom_vs_Pad	1.16364	up	0.00235	0.0147509
Endomembrane protein 70 protein family	VaccDscaff39-augustus-gene-48.31	Bloom_vs_Pad	1.16746	up	5e-05	0.000509113
RNA-binding KH domain-containing protein	VaccDscaff34-augustus-gene-238.26	Bloom_vs_Pad	1.16971	up	0.00015	0.00138565
replication factor C 2	VaccDscaff46-augustus-gene-2.26	Bloom_vs_Pad	1.1726	up	0.00435	0.0246889
AAA-type ATPase family protein	VaccDscaff24-augustus-gene-265.16	Bloom_vs_Pad	1.18164	up	0.0003	0.00255629
Double Clp-N motif-containing P-loop nucleoside triphosphate hydrolases superfamily protein	VaccDscaff47-augustus-gene-110.26	Bloom_vs_Pad	1.18302	up	5e-05	0.000509113
chromatin-remodeling protein 11	VaccDscaff4-snap-gene-36.43	Bloom_vs_Pad	1.18615	up	0.002	0.0128861
RING/U-box superfamily protein	VaccDscaff29-snap-gene-319.21	Bloom_vs_Pad	1.18758	up	5e-05	0.000509113
transmembrane protein 87B	VaccDscaff3-snap-gene-0.23	Bloom_vs_Pad	1.19244	up	5e-05	0.000509113
thylakoid rhodanese-like protein	VaccDscaff23-snap-gene-89.44	Bloom_vs_Pad	1.21425	up	5e-05	0.000509113
TIFY domain protein 8	VaccDscaff28-augustus-gene-99.18	Bloom_vs_Pad	1.22181	up	0.00625	0.0331368
myb-like HTH transcriptional regulator family protein	VaccDscaff34-augustus-gene-309.24	Bloom_vs_Pad	1.22713	up	5e-05	0.000509113
Phosphatidic acid phosphatase (PAP2) family protein	VaccDscaff42-augustus-gene-97.26	Bloom_vs_Pad	1.2413	up	0.0006	0.00468546
Nitrogen regulatory PII-like, alpha/beta	VaccDscaff18-snap-gene-60.55	Bloom_vs_Pad	1.24774	up	0.00435	0.0246889
C-terminal domain phosphatase-like 4	VaccDscaff39-augustus-gene-17.13	Bloom_vs_Pad	1.24849	up	0.0008	0.00600935
Aspartate kinase family protein	VaccDscaff42-augustus-gene-218.35	Bloom_vs_Pad	1.24916	up	0.0002	0.00178731
proline, glutamate and leucine rich protein 1	VaccDscaff29-snap-gene-203.41	Bloom_vs_Pad	1.25157	up	0.00915	0.0451879
Why2 protein	VaccDscaff28-augustus-gene-117.27	Bloom_vs_Pad	1.25636	up	0.00025	0.00217815
general control non-repressible 5	VaccDscaff42-augustus-gene-52.36	Bloom_vs_Pad	1.25755	up	5e-05	0.000509113
ORF108	VaccDscaff47-augustus-gene-126.39	Bloom_vs_Pad	1.25952	up	0.0001	0.000960986
chaperonin 20	VaccDscaff48-processed-gene-81.15	Bloom_vs_Pad	1.26566	up	5e-05	0.000509113
beta-galactosidase 3	VaccDscaff42-augustus-gene-102.21	Bloom_vs_Pad	1.27384	up	0.0095	0.0465232
thioredoxin M-type 4	VaccDscaff1-augustus-gene-419.34	Bloom_vs_Pad	1.27612	up	0.00705	0.0366072
actin 7	VaccDscaff39-augustus-gene-123.18	Bloom_vs_Pad	1.28474	up	0.0045	0.0253955
Dof-type zinc finger DNA-binding family protein	VaccDscaff15-augustus-gene-292.25	Bloom_vs_Pad	1.2866	up	0.0016	0.0107463
COLD REGULATED 314 INNER MEMBRANE 1	VaccDscaff28-augustus-gene-149.27	Bloom_vs_Pad	1.29735	up	0.00785	0.0399544
pyrophosphorylase 1	VaccDscaff28-augustus-gene-0.29	Bloom_vs_Pad	1.29779	up	0.00465	0.0260951
ferric reduction oxidase 6	VaccDscaff45-augustus-gene-111.18	Bloom_vs_Pad	1.29831	up	5e-05	0.000509113
QUASIMODO2 LIKE 2	VaccDscaff3-augustus-gene-122.24	Bloom_vs_Pad	1.29922	up	0.0021	0.0134248
FKBP-like peptidyl-prolyl cis-trans isomerase family protein	VaccDscaff4-augustus-gene-329.27	Bloom_vs_Pad	1.31004	up	5e-05	0.000509113
RING/U-box superfamily protein with ARM repeat domain-containing protein	VaccDscaff18-augustus-gene-356.34	Bloom_vs_Pad	1.31349	up	0.00305	0.018373
12-oxophytodienoate reductase 3	VaccDscaff29-augustus-gene-9.33	Bloom_vs_Pad	1.31613	up	0.00135	0.00935942
Pentatricopeptide repeat (PPR) superfamily protein	VaccDscaff4-snap-gene-160.30	Bloom_vs_Pad	1.31706	up	0.0026	0.0160553
ATP-dependent caseinolytic (Clp) protease/crotonase family protein	VaccDscaff34-snap-gene-171.17	Bloom_vs_Pad	1.32634	up	5e-05	0.000509113
GroES-like zinc-binding dehydrogenase family protein	VaccDscaff29-augustus-gene-14.27	Bloom_vs_Pad	1.33018	up	0.00175	0.0115544
Ribosomal protein L19e family protein	VaccDscaff47-augustus-gene-190.30	Bloom_vs_Pad	1.33503	up	0.00085	0.00632968
P-loop containing nucleoside triphosphate hydrolases superfamily protein	VaccDscaff4-augustus-gene-427.27	Bloom_vs_Pad	1.34135	up	5e-05	0.000509113
DNA ligase 1	VaccDscaff24-augustus-gene-106.30	Bloom_vs_Pad	1.34182	up	0.00115	0.00818736
cleavage and polyadenylation specificity factor 160	VaccDscaff29-snap-gene-79.38	Bloom_vs_Pad	1.35137	up	0.00035	0.00292308
chloroplast signal recognition particle component (CAO)	VaccDscaff14-processed-gene-389.3	Bloom_vs_Pad	1.35726	up	0.00705	0.0366072
homologue of trithorax	VaccDscaff28-augustus-gene-78.16	Bloom_vs_Pad	1.36033	up	0.007	0.0363902
valine-tRNA ligase	VaccDscaff46-augustus-gene-60.19	Bloom_vs_Pad	1.36211	up	0.00055	0.00434745
heat shock cognate protein 70-1	VaccDscaff23-augustus-gene-346.25	Bloom_vs_Pad	1.36735	up	0.0001	0.000960986
endonuclease	VaccDscaff3-augustus-gene-6.41	Bloom_vs_Pad	1.36796	up	0.0008	0.00600935
O-Glycosyl hydrolases family 17 protein	VaccDscaff39-augustus-gene-190.26	Bloom_vs_Pad	1.37567	up	0.00135	0.00935942
TRICHOME BIREFRINGENCE-LIKE 23	VaccDscaff28-augustus-gene-29.32	Bloom_vs_Pad	1.39012	up	0.0002	0.00178731
Nucleic acid-binding, OB-fold-like protein	VaccDscaff4-augustus-gene-380.31	Bloom_vs_Pad	1.41417	up	0.00175	0.0115544
RNA-directed DNA polymerase (reverse transcriptase)	VaccDscaff29-augustus-gene-312.21	Bloom_vs_Pad	1.41827	up	0.0008	0.00600935
Leucine-rich receptor-like protein kinase family protein	VaccDscaff28-augustus-gene-132.26	Bloom_vs_Pad	1.41905	up	0.00605	0.0323192
hypothetical protein 1	VaccDscaff30-snap-gene-324.28	Bloom_vs_Pad	1.43011	up	0.001	0.0072762
aminopeptidase M1	VaccDscaff34-snap-gene-14.37	Bloom_vs_Pad	1.43576	up	0.0001	0.000960986
outer envelope protein of 80 kDa	VaccDscaff1644-snap-gene-0.3	Bloom_vs_Pad	1.43695	up	0.0054	0.0294661
Ribosomal protein L31	VaccDscaff18-snap-gene-23.32	Bloom_vs_Pad	1.43779	up	0.00575	0.0309915
Protein kinase superfamily protein	VaccDscaff23-augustus-gene-69.23	Bloom_vs_Pad	1.45012	up	0.01025	0.0495004
epoxide hydrolase 2	VaccDscaff52-snap-gene-4.26	Bloom_vs_Pad	1.45097	up	0.00615	0.0327138
ubiquitin activating enzyme 2	VaccDscaff34-augustus-gene-278.32	Bloom_vs_Pad	1.45543	up	5e-05	0.000509113
Leucine-rich repeat (LRR) family protein	VaccDscaff95-snap-gene-1.33	Bloom_vs_Pad	1.46256	up	0.0051	0.0280997
Argonaute family protein	VaccDscaff69-snap-gene-4.35	Bloom_vs_Pad	1.48366	up	5e-05	0.000509113
transferases, transferring acyl groups	VaccDscaff3-snap-gene-381.21	Bloom_vs_Pad	1.48836	up	0.00675	0.035322
Thioredoxin z	VaccDscaff22-snap-gene-101.41	Bloom_vs_Pad	1.49456	up	0.00165	0.0110142
Leucine-rich repeat protein kinase family protein	VaccDscaff48-augustus-gene-84.30	Bloom_vs_Pad	1.51527	up	0.0078	0.0397474
S-adenosyl-L-methionine-dependent methyltransferases superfamily protein	VaccDscaff42-processed-gene-262.6	Bloom_vs_Pad	1.51893	up	0.0017	0.0112779
homologue of bacterial MinE 1	VaccDscaff3-snap-gene-120.34	Bloom_vs_Pad	1.52901	up	5e-05	0.000509113
metacaspase 4	VaccDscaff166-augustus-gene-0.25	Bloom_vs_Pad	1.56647	up	0.00075	0.00568581
methionine aminopeptidase 1B	VaccDscaff28-augustus-gene-233.13	Bloom_vs_Pad	1.57962	up	0.0003	0.00255629
ABC2 homolog 13	VaccDscaff42-snap-gene-51.43	Bloom_vs_Pad	1.58009	up	5e-05	0.000509113
TCP-1/cpn60 chaperonin family protein	VaccDscaff39-augustus-gene-261.28	Bloom_vs_Pad	1.5851	up	5e-05	0.000509113
nei like DNA glycosylase 3	VaccDscaff32-snap-gene-318.24	Bloom_vs_Pad	1.58826	up	0.00115	0.00818736
probable GTP-binding protein OBGC2	VaccDscaff18-augustus-gene-20.24	Bloom_vs_Pad	1.59233	up	5e-05	0.000509113
nucleobase-ascorbate transporter 12	VaccDscaff24-augustus-gene-112.17	Bloom_vs_Pad	1.59495	up	0.0013	0.0090707
ubiquitin-specific protease 15	VaccDscaff38-augustus-gene-291.13	Bloom_vs_Pad	1.59791	up	0.00765	0.0391281
enolase	VaccDscaff29-processed-gene-233.5	Bloom_vs_Pad	1.60286	up	5e-05	0.000509113
P-loop containing nucleoside triphosphate hydrolases superfamily protein	VaccDscaff4-augustus-gene-427.24	Bloom_vs_Pad	1.62949	up	0.0018	0.0118272
ARM repeat superfamily protein	VaccDscaff1-augustus-gene-436.31	Bloom_vs_Pad	1.6338	up	0.00325	0.0193808
beta-ketoacyl-acyl carrier protein reductase	VaccDscaff29-snap-gene-302.54	Bloom_vs_Pad	1.63567	up	0.0001	0.000960986
nuclear RNA polymerase D2A	VaccDscaff28-snap-gene-70.33	Bloom_vs_Pad	1.64182	up	5e-05	0.000509113
WD repeat domain 76 S homeolog	VaccDscaff39-snap-gene-26.30	Bloom_vs_Pad	1.64428	up	0.0027	0.0165756
K+ efflux antiporter 3	VaccDscaff3-snap-gene-26.28	Bloom_vs_Pad	1.65007	up	0.0004	0.00328645
DUF580 domain protein Pns1, putative	VaccDscaff29-augustus-gene-284.30	Bloom_vs_Pad	1.66725	up	0.0003	0.00255629
death associated protein 3	VaccDscaff3-snap-gene-413.27	Bloom_vs_Pad	1.66961	up	0.00975	0.047509
NDH-dependent cyclic electron flow 1	VaccDscaff28-augustus-gene-100.22	Bloom_vs_Pad	1.67523	up	5e-05	0.000509113
nitrate transporter 1.1	VaccDscaff46-snap-gene-25.32	Bloom_vs_Pad	1.68217	up	0.00035	0.00292308
formin-like protein 6	VaccDscaff44-snap-gene-58.42	Bloom_vs_Pad	1.68441	up	0.0041	0.0235034
SNF1-related protein kinase 2.10	VaccDscaff3-augustus-gene-42.30	Bloom_vs_Pad	1.68813	up	5e-05	0.000509113
reticulata-related 1	VaccDscaff3-snap-gene-39.47	Bloom_vs_Pad	1.71134	up	0.00145	0.00992179
strictosidine synthase-like 4	VaccDscaff4-augustus-gene-134.37	Bloom_vs_Pad	1.71439	up	0.00805	0.0407922
transmembrane protein 161B	VaccDscaff26-processed-gene-64.30	Bloom_vs_Pad	1.71733	up	0.0056	0.0303223
thioredoxin F2	VaccDscaff1304-processed-gene-0.0	Bloom_vs_Pad	1.71765	up	5e-05	0.000509113
IRREGULAR XYLEM protein (DUF579)	VaccDscaff34-processed-gene-139.7	Bloom_vs_Pad	1.72108	up	0.00105	0.00757987
Ribose 5-phosphate isomerase, type A protein	VaccDscaff4-augustus-gene-240.29	Bloom_vs_Pad	1.72639	up	0.0001	0.000960986
SNF7 family protein	VaccDscaff29-augustus-gene-213.30	Bloom_vs_Pad	1.73706	up	5e-05	0.000509113
uncharacterized protein	VaccDscaff20-augustus-gene-76.20	Bloom_vs_Pad	1.74321	up	5e-05	0.000509113
DNA replication and sister chromatid cohesion 1	VaccDscaff41-snap-gene-126.26	Bloom_vs_Pad	1.75153	up	0.0003	0.00255629
RINT-1 / TIP-1 family	VaccDscaff24-augustus-gene-360.20	Bloom_vs_Pad	1.76006	up	0.00985	0.0479065
hypothetical chloroplast protein 23	VaccDscaff1-augustus-gene-298.25	Bloom_vs_Pad	1.7796	up	0.0002	0.00178731
isoamylase 3	VaccDscaff23-snap-gene-259.30	Bloom_vs_Pad	1.77981	up	0.0083	0.041832
NIN like protein 7	VaccDscaff28-augustus-gene-26.20	Bloom_vs_Pad	1.78442	up	0.00265	0.0163189
Ribosomal L18p/L5e family protein	VaccDscaff3-augustus-gene-311.21	Bloom_vs_Pad	1.81302	up	5e-05	0.000509113
LIGHT-DEPENDENT SHORT HYPOCOTYLS-like protein (DUF640)	VaccDscaff47-processed-gene-113.1	Bloom_vs_Pad	1.8159	up	0.0001	0.000960986
Pyridoxal-dependent decarboxylase family protein	VaccDscaff47-augustus-gene-77.24	Bloom_vs_Pad	1.81934	up	0.00075	0.00568581
pectin esterase	VaccDscaff15-snap-gene-192.35	Bloom_vs_Pad	1.8207	up	0.0061	0.0324943
ATP binding cassette subfamily B1	VaccDscaff29-augustus-gene-219.24	Bloom_vs_Pad	1.82956	up	5e-05	0.000509113
BTB/POZ domain protein	VaccDscaff42-augustus-gene-79.27	Bloom_vs_Pad	1.83432	up	0.00115	0.00818736
PSF2	VaccDscaff28-snap-gene-303.50	Bloom_vs_Pad	1.8386	up	0.00045	0.00364749
50S ribosomal protein L10, chloroplastic	VaccDscaff48-augustus-gene-58.42	Bloom_vs_Pad	1.83908	up	0.00115	0.00818736
RNA-binding KH domain-containing protein	VaccDscaff48-augustus-gene-102.26	Bloom_vs_Pad	1.87852	up	0.00045	0.00364749
auxin response factor 19-like	VaccDscaff23-processed-gene-74.1	Bloom_vs_Pad	1.88426	up	0.00215	0.0136909
Chromosome segregation 1	VaccDscaff5-augustus-gene-4.22	Bloom_vs_Pad	1.89387	up	0.00405	0.023265
hypersensitive-induced response protein 1	VaccDscaff42-processed-gene-180.17	Bloom_vs_Pad	1.89607	up	5e-05	0.000509113
RNA-dependent RNA polymerase 2	VaccDscaff34-augustus-gene-107.26	Bloom_vs_Pad	1.89889	up	5e-05	0.000509113
long chain acyl-CoA synthetase 9	VaccDscaff3-processed-gene-248.6	Bloom_vs_Pad	1.9105	up	0.00015	0.00138565
TRAF-like family protein	VaccDscaff34-snap-gene-148.27	Bloom_vs_Pad	1.91818	up	5e-05	0.000509113
mannosyltransferase family protein	VaccDscaff3-snap-gene-16.35	Bloom_vs_Pad	1.92469	up	0.006	0.0321144
probable sodium/metabolite cotransporter BASS2, chloroplastic	VaccDscaff34-augustus-gene-216.20	Bloom_vs_Pad	1.92488	up	0.00395	0.0227778
chromatin remodeling 42	VaccDscaff29-augustus-gene-118.30	Bloom_vs_Pad	1.92742	up	0.0038	0.0220507
Senescence/dehydration-associated protein-like protein	VaccDscaff23-augustus-gene-7.23	Bloom_vs_Pad	1.93139	up	5e-05	0.000509113
Protein kinase superfamily protein	VaccDscaff1-augustus-gene-257.20	Bloom_vs_Pad	1.93172	up	0.0002	0.00178731
myb domain protein 66	VaccDscaff28-augustus-gene-122.42	Bloom_vs_Pad	1.94391	up	5e-05	0.000509113
alpha-galactosidase 1	VaccDscaff42-snap-gene-144.27	Bloom_vs_Pad	1.94992	up	0.00085	0.00632968
Glycosyltransferase family 29 (sialyltransferase) family protein	VaccDscaff24-processed-gene-117.5	Bloom_vs_Pad	1.9606	up	0.00645	0.0340164
CURVATURE THYLAKOID protein	VaccDscaff34-snap-gene-28.50	Bloom_vs_Pad	1.96895	up	0.00445	0.0251549
Phototropic-responsive NPH3 family protein	VaccDscaff3-augustus-gene-184.38	Bloom_vs_Pad	1.97323	up	0.00105	0.00757987
SEC14 cytosolic factor family protein / phosphoglyceride transfer family protein	VaccDscaff34-processed-gene-280.0	Bloom_vs_Pad	1.97963	up	5e-05	0.000509113
rubredoxin	VaccDscaff50-augustus-gene-17.26	Bloom_vs_Pad	1.9822	up	0.001	0.0072762
Dynamin related protein 4C	VaccDscaff70-processed-gene-4.4	Bloom_vs_Pad	1.99008	up	5e-05	0.000509113
Tetratricopeptide repeat (TPR)-like superfamily protein	VaccDscaff1-augustus-gene-3.19	Bloom_vs_Pad	1.99073	up	5e-05	0.000509113
Cellulose synthase family protein	VaccDscaff1372-augustus-gene-0.4	Bloom_vs_Pad	2.01012	up	5e-05	0.000509113
Leucine-rich receptor-like protein kinase family protein	VaccDscaff82-augustus-gene-4.19	Bloom_vs_Pad	2.01882	up	0.0006	0.00468546
RING/U-box superfamily protein	VaccDscaff29-augustus-gene-68.17	Bloom_vs_Pad	2.05093	up	0.00075	0.00568581
magnesium-chelatase subunit chlH, chloroplast, putative / Mg-protoporphyrin IX chelatase, putative (CHLH)	VaccDscaff1-augustus-gene-291.25	Bloom_vs_Pad	2.05114	up	5e-05	0.000509113
anthocyanin regulatory C1 protein-like	VaccDscaff4-augustus-gene-410.23	Bloom_vs_Pad	2.05426	up	0.00275	0.0168337
endopeptidase La	VaccDscaff1622-processed-gene-0.0	Bloom_vs_Pad	2.07364	up	5e-05	0.000509113
auxin response factor 18	VaccDscaff28-snap-gene-12.29	Bloom_vs_Pad	2.08086	up	0.00695	0.0361801
Amino acid permease family protein	VaccDscaff3-processed-gene-222.11	Bloom_vs_Pad	2.08325	up	0.0043	0.024449
dehydratase family	VaccDscaff25-snap-gene-174.23	Bloom_vs_Pad	2.09948	up	5e-05	0.000509113
basic helix-loop-helix (bHLH) DNA-binding superfamily protein	VaccDscaff28-augustus-gene-45.27	Bloom_vs_Pad	2.10392	up	0.0025	0.0155349
cyclic nucleotide-gated cation channel 4	VaccDscaff1198-augustus-gene-0.4	Bloom_vs_Pad	2.10643	up	5e-05	0.000509113
alpha/beta-Hydrolases superfamily protein	VaccDscaff39-processed-gene-237.0	Bloom_vs_Pad	2.10978	up	0.0011	0.00788288
SH3 domain-containing protein	VaccDscaff24-snap-gene-271.31	Bloom_vs_Pad	2.11094	up	0.00015	0.00138565
FKBP-like peptidyl-prolyl cis-trans isomerase family protein	VaccDscaff23-snap-gene-142.25	Bloom_vs_Pad	2.11992	up	5e-05	0.000509113
cysteine-rich RLK (RECEPTOR-like protein kinase) 2	VaccDscaff4-snap-gene-295.41	Bloom_vs_Pad	2.12228	up	0.0017	0.0112779
plastid transcriptionally active 2	VaccDscaff34-augustus-gene-118.18	Bloom_vs_Pad	2.13989	up	0.0014	0.00964257
ACD1-like protein	VaccDscaff39-processed-gene-189.9	Bloom_vs_Pad	2.14244	up	0.00655	0.0344565
MADS-box protein 1	VaccDscaff4-processed-gene-347.9	Bloom_vs_Pad	2.15368	up	5e-05	0.000509113
alpha-xylosidase 1	VaccDscaff3-processed-gene-112.1	Bloom_vs_Pad	2.15502	up	5e-05	0.000509113
RNA-dependent RNA polymerase 1	VaccDscaff28-augustus-gene-175.22	Bloom_vs_Pad	2.15991	up	5e-05	0.000509113
PsbP-like protein 1	VaccDscaff4-processed-gene-348.1	Bloom_vs_Pad	2.15991	up	0.00595	0.0318928
Auxin-responsive family protein	VaccDscaff47-augustus-gene-134.32	Bloom_vs_Pad	2.16013	up	5e-05	0.000509113
plastid ribosomal protein l11	VaccDscaff28-augustus-gene-0.30	Bloom_vs_Pad	2.17138	up	5e-05	0.000509113
actin binding protein	VaccDscaff4-snap-gene-354.36	Bloom_vs_Pad	2.17186	up	5e-05	0.000509113
hypothetical protein	VaccDscaff24-augustus-gene-51.32	Bloom_vs_Pad	2.17665	up	0.00345	0.020355
S-adenosyl-L-methionine-dependent methyltransferases superfamily protein	VaccDscaff28-processed-gene-352.17	Bloom_vs_Pad	2.18635	up	0.0056	0.0303223
receptor-like protein kinase	VaccDscaff34-augustus-gene-5.20	Bloom_vs_Pad	2.19601	up	5e-05	0.000509113
dicer-like 4	VaccDscaff39-snap-gene-26.36	Bloom_vs_Pad	2.2049	up	5e-05	0.000509113
oxygen-evolving enhancer protein 2-2, chloroplastic	VaccDscaff3-augustus-gene-210.22	Bloom_vs_Pad	2.21185	up	5e-05	0.000509113
Protein kinase superfamily protein	VaccDscaff24-augustus-gene-101.17	Bloom_vs_Pad	2.23084	up	0.00025	0.00217815
histone H4	VaccDscaff47-processed-gene-91.10	Bloom_vs_Pad	2.23775	up	0.00465	0.0260951
binding protein	VaccDscaff39-processed-gene-94.11	Bloom_vs_Pad	2.26508	up	0.009	0.0446415
S-adenosyl-L-methionine-dependent methyltransferases superfamily protein	VaccDscaff3-augustus-gene-161.20	Bloom_vs_Pad	2.28365	up	0.0007	0.00535742
transcription factor-like protein	VaccDscaff47-augustus-gene-42.10	Bloom_vs_Pad	2.31914	up	0.00165	0.0110142
sterol 4-alpha-methyl-oxidase 2-1	VaccDscaff47-snap-gene-104.27	Bloom_vs_Pad	2.32934	up	5e-05	0.000509113
homeobox protein knotted-1-like 4	VaccDscaff15-snap-gene-209.37	Bloom_vs_Pad	2.35842	up	0.00035	0.00292308
transmembrane nine 1	VaccDscaff3-snap-gene-42.34	Bloom_vs_Pad	2.3676	up	0.00355	0.0208507
probable protein ABIL5	VaccDscaff41-augustus-gene-209.38	Bloom_vs_Pad	2.39144	up	0.00675	0.035322
RAB GTPase homolog C2A	VaccDscaff29-augustus-gene-224.18	Bloom_vs_Pad	2.39442	up	5e-05	0.000509113
Argonaute family protein	VaccDscaff11-augustus-gene-291.15	Bloom_vs_Pad	2.3948	up	0.00775	0.0395426
Plasma-membrane choline transporter family protein	VaccDscaff933-augustus-gene-0.10	Bloom_vs_Pad	2.40425	up	0.00025	0.00217815
Protein kinase superfamily protein	VaccDscaff3-processed-gene-167.1	Bloom_vs_Pad	2.40538	up	0.00715	0.0370195
Tetratricopeptide repeat (TPR)-like superfamily protein	VaccDscaff121-processed-gene-2.5	Bloom_vs_Pad	2.40848	up	0.0057	0.03077
uridine kinase-like 3	VaccDscaff1-snap-gene-455.28	Bloom_vs_Pad	2.4106	up	0.01	0.0484994
transmembrane protein, putative (DUF3464)	VaccDscaff29-processed-gene-51.4	Bloom_vs_Pad	2.42639	up	0.0021	0.0134248
NAD(P)H dehydrogenase 18	VaccDscaff1-augustus-gene-91.22	Bloom_vs_Pad	2.4281	up	0.0032	0.0191338
PSII polypeptide	VaccDscaff6-augustus-gene-30.20	Bloom_vs_Pad	2.43175	up	5e-05	0.000509113
auxin response factor 9	VaccDscaff39-augustus-gene-167.7	Bloom_vs_Pad	2.43435	up	0.0025	0.0155349
pentatricopeptide (PPR) repeat-containing protein	VaccDscaff22-processed-gene-7.5	Bloom_vs_Pad	2.44486	up	0.0027	0.0165756
UDP-Glycosyltransferase superfamily protein	VaccDscaff39-snap-gene-69.46	Bloom_vs_Pad	2.45448	up	0.00015	0.00138565
Long-chain fatty alcohol dehydrogenase family protein	VaccDscaff34-snap-gene-208.24	Bloom_vs_Pad	2.45484	up	5e-05	0.000509113
50S ribosomal protein L17, chloroplastic	VaccDscaff24-augustus-gene-56.22	Bloom_vs_Pad	2.46013	up	5e-05	0.000509113
photosystem I subunit K	VaccDscaff24-augustus-gene-130.34	Bloom_vs_Pad	2.46165	up	5e-05	0.000509113
BRCA1 interacting protein C-terminal helicase 1	VaccDscaff23-augustus-gene-360.29	Bloom_vs_Pad	2.48772	up	0.00015	0.00138565
calcium-dependent protein kinase 29	VaccDscaff396-augustus-gene-0.18	Bloom_vs_Pad	2.50553	up	0.00015	0.00138565
Galactose oxidase/kelch repeat superfamily protein	VaccDscaff34-processed-gene-38.11	Bloom_vs_Pad	2.55699	up	0.00015	0.00138565
LIGHT-DEPENDENT SHORT HYPOCOTYLS-like protein (DUF640)	VaccDscaff48-processed-gene-26.15	Bloom_vs_Pad	2.56999	up	5e-05	0.000509113
Pentatricopeptide repeat (PPR) superfamily protein	VaccDscaff29-snap-gene-51.33	Bloom_vs_Pad	2.59782	up	0.0005	0.00400018
Oxidoreductase family protein	VaccDscaff3-snap-gene-81.46	Bloom_vs_Pad	2.61682	up	0.0055	0.0298735
2-alkenal reductase (NADP(+)-dependent)	VaccDscaff48-snap-gene-18.29	Bloom_vs_Pad	2.63976	up	0.0006	0.00468546
FK506-binding protein 13	VaccDscaff82-processed-gene-6.15	Bloom_vs_Pad	2.64994	up	0.00055	0.00434745
cyclophilin 38	VaccDscaff30-augustus-gene-336.33	Bloom_vs_Pad	2.6662	up	5e-05	0.000509113
EPS15 homology domain 2	VaccDscaff4-snap-gene-164.31	Bloom_vs_Pad	2.67708	up	0.00055	0.00434745
Pentatricopeptide repeat (PPR) superfamily protein	VaccDscaff30-augustus-gene-106.30	Bloom_vs_Pad	2.67854	up	5e-05	0.000509113
Major facilitator superfamily protein	VaccDscaff22-snap-gene-19.32	Bloom_vs_Pad	2.68924	up	0.0001	0.000960986
effector of transcription2	VaccDscaff29-snap-gene-2.28	Bloom_vs_Pad	2.69209	up	0.00045	0.00364749
Melibiase family protein	VaccDscaff48-augustus-gene-83.37	Bloom_vs_Pad	2.69594	up	0.007	0.0363902
cationic amino acid transporter 8	VaccDscaff1-snap-gene-398.33	Bloom_vs_Pad	2.72787	up	0.00015	0.00138565
crinkly4	VaccDscaff47-snap-gene-76.33	Bloom_vs_Pad	2.75387	up	5e-05	0.000509113
accelerated cell death 2 (ACD2)	VaccDscaff30-processed-gene-239.8	Bloom_vs_Pad	2.77194	up	0.00805	0.0407922
light harvesting complex of photosystem II 5	VaccDscaff3-augustus-gene-229.23	Bloom_vs_Pad	2.78246	up	0.001	0.0072762
oxygen-evolving enhancer protein 1, chloroplastic	VaccDscaff42-augustus-gene-78.28	Bloom_vs_Pad	2.80456	up	5e-05	0.000509113
serine/threonine-protein kinase Nek2-like	VaccDscaff47-augustus-gene-172.33	Bloom_vs_Pad	2.83367	up	0.00375	0.0218303
inositol-3-phosphate synthase	VaccDscaff30-augustus-gene-267.30	Bloom_vs_Pad	2.89554	up	5e-05	0.000509113
phosphatidylinositol-speciwc phospholipase C4	VaccDscaff24-snap-gene-69.37	Bloom_vs_Pad	2.90464	up	0.0003	0.00255629
senescence-associated family protein (DUF581)	VaccDscaff46-augustus-gene-46.12	Bloom_vs_Pad	2.90885	up	0.00445	0.0251549
O-Glycosyl hydrolases family 17 protein	VaccDscaff28-augustus-gene-181.22	Bloom_vs_Pad	2.91537	up	0.0065	0.0342384
ovate family protein 12	VaccDscaff36-processed-gene-270.0	Bloom_vs_Pad	2.93586	up	5e-05	0.000509113
plasmodesmata callose-binding protein 5	VaccDscaff1-augustus-gene-333.31	Bloom_vs_Pad	2.94501	up	0.0014	0.00964257
Tetratricopeptide repeat (TPR)-like superfamily protein	VaccDscaff18-processed-gene-21.11	Bloom_vs_Pad	2.98275	up	5e-05	0.000509113
basic helix-loop-helix (bHLH) DNA-binding superfamily protein	VaccDscaff47-augustus-gene-136.28	Bloom_vs_Pad	3.02086	up	0.00545	0.0296438
probable terpene synthase 12	VaccDscaff1-snap-gene-357.21	Bloom_vs_Pad	3.02691	up	5e-05	0.000509113
s uncoupled 1	VaccDscaff47-augustus-gene-194.22	Bloom_vs_Pad	3.03073	up	0.00035	0.00292308
Chalcone-flavanone isomerase family protein	VaccDscaff29-augustus-gene-108.20	Bloom_vs_Pad	3.04258	up	5e-05	0.000509113
BURP domain-containing protein 3-like	VaccDscaff23-augustus-gene-13.15	Bloom_vs_Pad	3.06615	up	0.0009	0.00664913
protein argonaute MEL1-like	VaccDscaff24-augustus-gene-109.14	Bloom_vs_Pad	3.0759	up	0.00295	0.017862
P-loop containing nucleoside triphosphate hydrolases superfamily protein	VaccDscaff23-snap-gene-165.27	Bloom_vs_Pad	3.08809	up	0.0092	0.0453884
STRUBBELIG-receptor family 8	VaccDscaff4-augustus-gene-166.27	Bloom_vs_Pad	3.14042	up	5e-05	0.000509113
Lycopene beta/epsilon cyclase protein	VaccDscaff29-augustus-gene-5.17	Bloom_vs_Pad	3.20152	up	0.00395	0.0227778
Glycosyl hydrolase family 47 protein	VaccDscaff1-snap-gene-92.14	Bloom_vs_Pad	3.29196	up	0.0002	0.00178731
chorismate mutase 2	VaccDscaff18-augustus-gene-171.13	Bloom_vs_Pad	3.52331	up	0.0086	0.0430663
Peptidase M28 family protein	VaccDscaff29-snap-gene-269.40	Bloom_vs_Pad	3.54646	up	0.0056	0.0303223
thylakoid lumenal protein (Mog1/PsbP/DUF1795-like photosystem II reaction center PsbP family protein)	VaccDscaff29-augustus-gene-299.24	Bloom_vs_Pad	3.54951	up	0.00075	0.00568581
ion channel POLLUX-like protein, putative (DUF1012)	VaccDscaff5-snap-gene-106.39	Bloom_vs_Pad	3.70164	up	0.00015	0.00138565
Peroxidase superfamily protein	VaccDscaff39-snap-gene-85.41	Bloom_vs_Pad	3.70304	up	0.002	0.0128861
chlororespiratory reduction 6	VaccDscaff39-augustus-gene-30.26	Bloom_vs_Pad	3.75123	up	0.008	0.0405836
ankyrin repeat domain 44	VaccDscaff26-augustus-gene-124.29	Bloom_vs_Pad	3.93067	up	0.00485	0.0269919
chloroplastic lipocalin	VaccDscaff6-snap-gene-45.34	Bloom_vs_Pad	4.03219	up	0.00485	0.0269919
photosystem I subunit O	VaccDscaff47-augustus-gene-47.38	Bloom_vs_Pad	4.10408	up	0.00335	0.0198581
NDH-dependent cyclic electron flow 1	VaccDscaff34-augustus-gene-52.24	Bloom_vs_Pad	4.2637	up	5e-05	0.000509113
BREVIS RADIX-like 4	VaccDscaff29-processed-gene-7.15	Bloom_vs_Pad	4.27765	up	5e-05	0.000509113
expansin B3	VaccDscaff1-snap-gene-344.43	Bloom_vs_Pad	4.47021	up	5e-05	0.000509113
two-component response regulator ORR4-like	VaccDscaff3-augustus-gene-246.16	Bloom_vs_Pad	5.29074	up	0.00965	0.0471113
binding protein	VaccDscaff91-augustus-gene-5.57	Bloom_vs_Pad	10	up	5e-05	0.000509113
probable homogentisate phytyltransferase 1, chloroplastic	VaccDscaff95-augustus-gene-0.16	Bloom_vs_Pad	10	up	0.00185	0.0120815
Integrase-type DNA-binding superfamily protein	VaccDscaff28-augustus-gene-73.20	Bloom_vs_Pad	10	up	0.00105	0.00757987
heat shock protein 21	VaccDscaff3-snap-gene-189.49	Bloom_vs_Pad	10	up	5e-05	0.000509113
ABC-2 type transporter family protein	VaccDscaff3-snap-gene-350.44	Bloom_vs_Pad	10	up	0.0001	0.000960986
histone H2AX	VaccDscaff51-augustus-gene-19.38	Bloom_vs_Pad	10	up	0.00115	0.00818736
sesquiterpene synthase	VaccDscaff20-augustus-gene-287.22	Bloom_vs_Pad	10	up	5e-05	0.000509113
SNF7 family protein	VaccDscaff28-augustus-gene-129.21	Bloom_vs_Pad	10	up	5e-05	0.000509113
K+ efflux antiporter 1	VaccDscaff1557-snap-gene-0.4	Bloom_vs_Pad	10	up	0.00015	0.00138565
sterol methyltransferase 1	VaccDscaff17-snap-gene-40.46	Bloom_vs_Pad	10	up	0.00115	0.00818736
G-type lectin S-receptor-like Serine/Threonine-kinase	VaccDscaff15-snap-gene-171.41	Bloom_vs_Pad	10	up	0.00025	0.00217815
cyclin-J18-like	VaccDscaff28-snap-gene-163.34	Bloom_vs_Pad	10	up	0.0001	0.000960986
thymocyte nuclear protein 1	VaccDscaff34-processed-gene-153.17	Bloom_vs_Pad	10	up	5e-05	0.000509113
ROP guanine nucleotide exchange factor 5	VaccDscaff48-augustus-gene-75.34	Bloom_vs_Pad	10	up	0.00355	0.0208507
Xanthine/uracil permease family protein	VaccDscaff422-snap-gene-0.27	Bloom_vs_Pad	10	up	0.00015	0.00138565
HSP20-like chaperones superfamily protein	VaccDscaff47-snap-gene-36.36	Bloom_vs_Pad	10	up	5e-05	0.000509113
Cytochrome b561/ferric reductase transmembrane protein family	VaccDscaff28-augustus-gene-236.31	Bloom_vs_Pad	10	up	5e-05	0.000509113
basic helix-loop-helix (bHLH) DNA-binding family protein	VaccDscaff4-augustus-gene-359.33	Bloom_vs_Pad	10	up	5e-05	0.000509113
probable histone H2A variant 3	VaccDscaff47-augustus-gene-169.31	Bloom_vs_Pad	10	up	5e-05	0.000509113
E3 ubiquitin-protein ligase Os03g0188200-like	VaccDscaff21-processed-gene-29.0	Bloom_vs_Pad	10	up	5e-05	0.000509113
allergen-like protein	VaccDscaff1-augustus-gene-84.25	Bloom_vs_Pad	10	up	5e-05	0.000509113
thionin-like protein	VaccDscaff34-augustus-gene-32.22	Bloom_vs_Pad	10	up	0.00605	0.0323192
teosinte glume architecture1	VaccDscaff4-snap-gene-261.23	Bloom_vs_Pad	10	up	0.00155	0.0104737
Yippee family putative zinc-binding protein	VaccDscaff48-snap-gene-103.46	Bloom_vs_Pad	10	up	5e-05	0.000509113
FASCICLIN-like arabinogalactan 2	VaccDscaff273-augustus-gene-0.52	Bloom_vs_Pad	10	up	5e-05	0.000509113
SAUR-like auxin-responsive protein family	VaccDscaff159-processed-gene-0.11	Bloom_vs_Pad	10	up	5e-05	0.000509113
RING/U-box superfamily protein	VaccDscaff48-processed-gene-2.4	Bloom_vs_Pad	10	up	0.0005	0.00400018
expansin A20	VaccDscaff186-augustus-gene-0.29	Bloom_vs_Pad	10	up	0.00165	0.0110142
Phosphoribulokinase / Uridine kinase family	VaccDscaff26-snap-gene-217.14	Bloom_vs_Pad	10	up	5e-05	0.000509113
cytochrome P450, family 78, subfamily A, polypeptide 5	VaccDscaff4-augustus-gene-348.22	Bloom_vs_Pad	10	up	0.0067	0.035103
senescence-associated gene 12	VaccDscaff24-augustus-gene-257.38	Bloom_vs_Pad	-10	down	5e-05	0.000509113
expansin-like A1	VaccDscaff14-snap-gene-390.42	Bloom_vs_Pad	-10	down	0.0047	0.0262955
proliferating cell nuclear antigen-like	VaccDscaff23-augustus-gene-106.23	Bloom_vs_Pad	-10	down	5e-05	0.000509113
non-intrinsic ABC protein 12	VaccDscaff1-snap-gene-187.36	Bloom_vs_Pad	-10	down	5e-05	0.000509113
ralf-like 33	VaccDscaff51-snap-gene-13.57	Bloom_vs_Pad	-10	down	5e-05	0.000509113
ACT-like superfamily protein	VaccDscaff18-snap-gene-186.32	Bloom_vs_Pad	-10	down	5e-05	0.000509113
calcium dependent protein kinase 1	VaccDscaff29-augustus-gene-262.33	Bloom_vs_Pad	-10	down	5e-05	0.000509113
cysteine-rich RLK (RECEPTOR-like protein kinase) 42	VaccDscaff34-snap-gene-96.27	Bloom_vs_Pad	-10	down	5e-05	0.000509113
nudix hydrolase homolog 16	VaccDscaff28-snap-gene-31.30	Bloom_vs_Pad	-10	down	0.0015	0.0101994
stromal cell derived factor 4	VaccDscaff26-augustus-gene-34.33	Bloom_vs_Pad	-10	down	0.0034	0.0201079
protodermal factor 2	VaccDscaff675-augustus-gene-0.7	Bloom_vs_Pad	-10	down	5e-05	0.000509113
WEAK CHLOROPLAST MOVEMENT UNDER BLUE LIGHT-like protein (DUF827)	VaccDscaff169-snap-gene-1.45	Bloom_vs_Pad	-10	down	5e-05	0.000509113
FASCICLIN-like arabinogalactan protein 14 precursor	VaccDscaff91-processed-gene-5.23	Bloom_vs_Pad	-10	down	5e-05	0.000509113
PYR1-like 6	VaccDscaff29-processed-gene-118.1	Bloom_vs_Pad	-10	down	5e-05	0.000509113
vacuolar protein sorting 45	VaccDscaff28-augustus-gene-46.38	Bloom_vs_Pad	-10	down	0.00175	0.0115544
ROP-interactive CRIB motif-containing protein 6	VaccDscaff4-snap-gene-173.20	Bloom_vs_Pad	-10	down	5e-05	0.000509113
GDSL-like lipase/acylhydrolase superfamily protein	VaccDscaff47-augustus-gene-156.36	Bloom_vs_Pad	-10	down	5e-05	0.000509113
homeobox-leucine zipper protein 17	VaccDscaff28-augustus-gene-194.33	Bloom_vs_Pad	-10	down	5e-05	0.000509113
VQ motif-containing protein	VaccDscaff28-processed-gene-216.3	Bloom_vs_Pad	-10	down	0.00345	0.020355
F-box family protein	VaccDscaff30-snap-gene-51.24	Bloom_vs_Pad	-10	down	0.00035	0.00292308
transmembrane protein, putative (DUF679)	VaccDscaff39-processed-gene-246.5	Bloom_vs_Pad	-10	down	0.0014	0.00964257
cation/hydrogen exchanger 15	VaccDscaff3-augustus-gene-440.46	Bloom_vs_Pad	-10	down	5e-05	0.000509113
RING/U-box superfamily protein	VaccDscaff4-snap-gene-365.39	Bloom_vs_Pad	-10	down	0.00025	0.00217815
Heavy metal transport/detoxification superfamily protein	VaccDscaff28-processed-gene-198.5	Bloom_vs_Pad	-10	down	0.0001	0.000960986
Heavy metal transport/detoxification superfamily protein	VaccDscaff4-augustus-gene-38.34	Bloom_vs_Pad	-10	down	0.0001	0.000960986
COP1-interactive protein 1	VaccDscaff44-snap-gene-21.24	Bloom_vs_Pad	-10	down	5e-05	0.000509113
nudix hydrolase homolog 15	VaccDscaff34-augustus-gene-277.32	Bloom_vs_Pad	-10	down	5e-05	0.000509113
vesicle-associated membrane protein 713	VaccDscaff39-augustus-gene-38.39	Bloom_vs_Pad	-10	down	5e-05	0.000509113
basic helix-loop-helix (bHLH) DNA-binding superfamily protein	VaccDscaff28-augustus-gene-214.18	Bloom_vs_Pad	-10	down	5e-05	0.000509113
Calcium-dependent ARF-type GTPase activating protein family	VaccDscaff39-augustus-gene-158.22	Bloom_vs_Pad	-10	down	5e-05	0.000509113
Auxin efflux carrier family protein	VaccDscaff48-snap-gene-19.25	Bloom_vs_Pad	-10	down	5e-05	0.000509113
guanylyl cyclase domain containing 1	VaccDscaff26-snap-gene-138.37	Bloom_vs_Pad	-10	down	0.00095	0.00696513
AP2/B3 transcription factor family protein	VaccDscaff23-processed-gene-49.8	Bloom_vs_Pad	-10	down	5e-05	0.000509113
exocyst subunit exo70 family protein B1	VaccDscaff3-augustus-gene-200.32	Bloom_vs_Pad	-10	down	5e-05	0.000509113
Major facilitator superfamily protein	VaccDscaff3-augustus-gene-33.28	Bloom_vs_Pad	-10	down	5e-05	0.000509113
