# Supplementary material for: Transcriptome analysis and identification of genes associated with floral transition and fruit development in rabbiteye blueberry (Vaccinium ashei)
Source: PLoS One. 2021 Oct 28;16(10):e0259119. doi: 10.1371/journal.pone.0259119 (PMC8553168; doi:10.1371/journal.pone.0259119)
Supplement: S10 Table — (XLSX) [file pone.0259119.s010.xlsx]

## Sheet: unique_S6S5
S10 Table. List of differentially expressed genes unique to stages S6 and S5.
Description	ID	stages	logFC	regulation	p_vlaue	adjusted p_value
Calcium-dependent phosphotriesterase superfamily protein	VaccDscaff4-augustus-gene-144.39	Cup_vs_Pad	-4.62706	down	0.00175	0.0115544
putative calcium-binding protein CML19	VaccDscaff18-processed-gene-381.7	Cup_vs_Pad	-3.73337	down	5e-05	0.000509113
non-SMC condensin I complex subunit G L homeolog	VaccDscaff37-augustus-gene-266.29	Cup_vs_Pad	-3.52643	down	0.0029	0.0176082
kinesin-like protein NACK2	VaccDscaff71-snap-gene-6.26	Cup_vs_Pad	-3.25127	down	5e-05	0.000509113
Tetratricopeptide repeat (TPR)-like superfamily protein	VaccDscaff23-augustus-gene-7.27	Cup_vs_Pad	-2.86174	down	5e-05	0.000509113
O-Glycosyl hydrolases family 17 protein	VaccDscaff1-augustus-gene-372.30	Cup_vs_Pad	-2.79905	down	5e-05	0.000509113
ataurora3	VaccDscaff39-snap-gene-85.37	Cup_vs_Pad	-2.75361	down	5e-05	0.000509113
basic helix-loop-helix (bHLH) DNA-binding superfamily protein	VaccDscaff39-snap-gene-179.35	Cup_vs_Pad	-2.74427	down	5e-05	0.000509113
cellulose synthase-like D5	VaccDscaff47-augustus-gene-191.30	Cup_vs_Pad	-2.62623	down	5e-05	0.000509113
Sec14p-like phosphatidylinositol transfer family protein	VaccDscaff24-snap-gene-147.29	Cup_vs_Pad	-2.56541	down	0.0016	0.0107463
Reticulon family protein	VaccDscaff39-augustus-gene-249.45	Cup_vs_Pad	-2.46369	down	5e-05	0.000509113
Reticulon family protein	VaccDscaff38-augustus-gene-224.31	Cup_vs_Pad	-2.44513	down	0.00025	0.00217815
FIZZY-related 3	VaccDscaff29-augustus-gene-148.33	Cup_vs_Pad	-2.38289	down	5e-05	0.000509113
leucine-rich repeat receptor protein kinase MSP1-like	VaccDscaff4-processed-gene-133.1	Cup_vs_Pad	-2.35882	down	0.0044	0.0249164
jade family PHD finger 1	VaccDscaff530-snap-gene-0.18	Cup_vs_Pad	-2.3571	down	5e-05	0.000509113
non-SMC condensin I complex subunit D2 S homeolog	VaccDscaff1-snap-gene-280.25	Cup_vs_Pad	-2.33275	down	0.00815	0.0412057
kinesin-like protein NACK1	VaccDscaff76-snap-gene-6.55	Cup_vs_Pad	-2.32137	down	0.00295	0.017862
P-loop containing nucleoside triphosphate hydrolases superfamily protein	VaccDscaff18-augustus-gene-251.11	Cup_vs_Pad	-2.23063	down	0.0033	0.0196304
glycosyl hydrolase 9B13	VaccDscaff47-augustus-gene-189.30	Cup_vs_Pad	-2.18597	down	5e-05	0.000509113
AMP-dependent synthetase and ligase family protein	VaccDscaff34-snap-gene-28.46	Cup_vs_Pad	-2.14293	down	0.01	0.0484994
Cyclin A1;1	VaccDscaff3-augustus-gene-243.30	Cup_vs_Pad	-2.13974	down	0.00315	0.0188828
DNAJ heat shock N-terminal domain-containing protein	VaccDscaff34-snap-gene-275.45	Cup_vs_Pad	-2.10141	down	0.0077	0.0393343
ribonucleotide reductase 1	VaccDscaff39-augustus-gene-110.28	Cup_vs_Pad	-2.07629	down	5e-05	0.000509113
cyclin a2;1	VaccDscaff44-snap-gene-92.24	Cup_vs_Pad	-2.04322	down	5e-05	0.000509113
Tetraspanin family protein	VaccDscaff4-augustus-gene-239.22	Cup_vs_Pad	-1.96312	down	0.00685	0.0357498
phosphate 2	VaccDscaff4-augustus-gene-237.24	Cup_vs_Pad	-1.9388	down	0.0044	0.0249164
tubby like protein 8	VaccDscaff4-augustus-gene-396.17	Cup_vs_Pad	-1.93761	down	0.00055	0.00434745
symplekin	VaccDscaff34-snap-gene-273.36	Cup_vs_Pad	-1.93165	down	0.0002	0.00178731
spindle/kinetochore-associated-like protein	VaccDscaff23-augustus-gene-129.26	Cup_vs_Pad	-1.87701	down	5e-05	0.000509113
tetratricopeptide repeat domain 1	VaccDscaff1-augustus-gene-292.29	Cup_vs_Pad	-1.82683	down	5e-05	0.000509113
RNA binding motif protein 39	VaccDscaff37-snap-gene-205.32	Cup_vs_Pad	-1.79926	down	0.00285	0.0173568
meristematic receptor-like kinase	VaccDscaff29-augustus-gene-117.32	Cup_vs_Pad	-1.75893	down	0.00035	0.00292308
receptor like protein 29	VaccDscaff39-processed-gene-225.5	Cup_vs_Pad	-1.7077	down	5e-05	0.000509113
Protein kinase superfamily protein	VaccDscaff208-augustus-gene-1.39	Cup_vs_Pad	-1.68824	down	0.001	0.0072762
rotamase FKBP 1	VaccDscaff47-processed-gene-137.7	Cup_vs_Pad	-1.66824	down	0.00215	0.0136909
tankyrase 2	VaccDscaff33-processed-gene-141.1	Cup_vs_Pad	-1.55245	down	0.001	0.0072762
MSCS-like 3	VaccDscaff18-snap-gene-55.45	Cup_vs_Pad	-1.52336	down	0.008	0.0405836
RNA polymerase beta chain	VaccDscaff1-snap-gene-138.33	Cup_vs_Pad	-1.51487	down	0.0097	0.0473093
dnaJ protein P58IPK homolog B-like	VaccDscaff1670-augustus-gene-0.6	Cup_vs_Pad	-1.50843	down	5e-05	0.000509113
ENDOSPERM DEFECTIVE protein (DUF566)	VaccDscaff82-snap-gene-3.40	Cup_vs_Pad	-1.49392	down	5e-05	0.000509113
Tesmin/TSO1-like CXC domain-containing protein	VaccDscaff4-processed-gene-53.1	Cup_vs_Pad	-1.48529	down	0.00275	0.0168337
plasmodesmata callose-binding protein 1	VaccDscaff42-augustus-gene-153.23	Cup_vs_Pad	-1.45926	down	5e-05	0.000509113
jasmonate-zim-domain protein 10	VaccDscaff4-augustus-gene-255.25	Cup_vs_Pad	-1.43723	down	0.0017	0.0112779
DEK proto-oncogene (DNA binding)	VaccDscaff273-augustus-gene-0.57	Cup_vs_Pad	-1.42388	down	5e-05	0.000509113
diphthamide biosynthesis 7	VaccDscaff9-snap-gene-350.52	Cup_vs_Pad	-1.4065	down	0.00035	0.00292308
Pectin lyase-like superfamily protein	VaccDscaff29-augustus-gene-223.29	Cup_vs_Pad	-1.38948	down	0.0005	0.00400018
Class I glutamine amidotransferase-like superfamily protein	VaccDscaff982-augustus-gene-0.5	Cup_vs_Pad	-1.32526	down	0.00185	0.0120815
homeobox protein 16	VaccDscaff18-augustus-gene-68.36	Cup_vs_Pad	-1.31803	down	0.0002	0.00178731
probable histone H2B.1	VaccDscaff47-snap-gene-91.34	Cup_vs_Pad	-1.29338	down	5e-05	0.000509113
RAN guanine nucleotide release factor	VaccDscaff3-augustus-gene-162.24	Cup_vs_Pad	-1.28423	down	0.0005	0.00400018
eukaryotic translation initiation factor 2D	VaccDscaff14-augustus-gene-170.32	Cup_vs_Pad	-1.25071	down	5e-05	0.000509113
aluminum-activated, malate transporter 12	VaccDscaff3-augustus-gene-372.27	Cup_vs_Pad	-1.23523	down	0.0001	0.000960986
Heat shock protein 70 (Hsp 70) family protein	VaccDscaff44-snap-gene-6.31	Cup_vs_Pad	-1.20241	down	0.00055	0.00434745
Integrase-type DNA-binding superfamily protein	VaccDscaff52-processed-gene-4.6	Cup_vs_Pad	-1.14903	down	0.0002	0.00178731
sucrose synthase 7-like	VaccDscaff23-snap-gene-43.39	Cup_vs_Pad	-1.11804	down	0.00495	0.0274362
protein translation factor SUI1 homolog	VaccDscaff4-snap-gene-174.23	Cup_vs_Pad	-1.11623	down	0.0002	0.00178731
eukaryotic translation initiation factor 2D	VaccDscaff3-snap-gene-226.36	Cup_vs_Pad	-1.03087	down	0.00025	0.00217815
F-BOX WITH WD-40 2	VaccDscaff60-snap-gene-0.48	Cup_vs_Pad	-1.00762	down	0.00135	0.00935942
CTC-interacting domain 9	VaccDscaff1-augustus-gene-398.31	Cup_vs_Pad	-1.00749	down	5e-05	0.000509113
highly ABA-induced PP2C protein 2	VaccDscaff28-augustus-gene-305.37	Cup_vs_Pad	-0.978285	down	5e-05	0.000509113
abhydrolase domain containing 17B, depalmitoylase	VaccDscaff18-augustus-gene-308.27	Cup_vs_Pad	-0.971826	down	0.0054	0.0294661
cytochrome P450, family 86, subfamily A, polypeptide 8	VaccDscaff23-processed-gene-103.0	Cup_vs_Pad	-0.966929	down	5e-05	0.000509113
calnexin	VaccDscaff50-snap-gene-18.48	Cup_vs_Pad	-0.926898	down	5e-05	0.000509113
Transcriptional factor B3 family protein / auxin-responsive factor AUX/IAA-like protein	VaccDscaff23-snap-gene-355.33	Cup_vs_Pad	-0.908002	down	5e-05	0.000509113
putative cleavage factor complex subunit	VaccDscaff30-processed-gene-241.5	Cup_vs_Pad	-0.906971	down	5e-05	0.000509113
ubiquitin-specific protease 10	VaccDscaff49-augustus-gene-5.25	Cup_vs_Pad	-0.891131	down	0.0008	0.00600935
Sec14p-like phosphatidylinositol transfer family protein	VaccDscaff90-augustus-gene-3.23	Cup_vs_Pad	-0.865398	down	0.0095	0.0465232
Bifunctional inhibitor/lipid-transfer protein/seed storage 2S albumin superfamily protein	VaccDscaff3-augustus-gene-34.30	Cup_vs_Pad	-0.863863	down	5e-05	0.000509113
RING/U-box superfamily protein	VaccDscaff28-processed-gene-348.9	Cup_vs_Pad	-0.860758	down	0.0076	0.0389428
DnaJ heat shock protein family (Hsp40) member B4	VaccDscaff20-augustus-gene-268.24	Cup_vs_Pad	-0.831114	down	5e-05	0.000509113
Galactosyltransferase family protein	VaccDscaff4-augustus-gene-364.34	Cup_vs_Pad	-0.792678	down	0.0048	0.0267622
Homeodomain-like superfamily protein	VaccDscaff3-augustus-gene-7.23	Cup_vs_Pad	-0.790666	down	0.0003	0.00255629
Protein kinase superfamily protein	VaccDscaff3-snap-gene-215.27	Cup_vs_Pad	-0.769516	down	5e-05	0.000509113
zinc finger CCCH domain-containing protein 14-like	VaccDscaff23-snap-gene-365.40	Cup_vs_Pad	-0.763383	down	0.0097	0.0473093
Polynucleotidyl transferase, ribonuclease H-like superfamily protein	VaccDscaff36-augustus-gene-86.31	Cup_vs_Pad	-0.751493	down	5e-05	0.000509113
Structural maintenance of chromosomes (SMC) family protein	VaccDscaff23-augustus-gene-331.24	Cup_vs_Pad	-0.7494	down	0.00815	0.0412057
centromere protein C	VaccDscaff34-snap-gene-34.31	Cup_vs_Pad	-0.747065	down	0.0001	0.000960986
glycine-rich protein	VaccDscaff14-augustus-gene-383.37	Cup_vs_Pad	-0.728151	down	0.00525	0.0287909
NAC (No Apical Meristem) domain transcriptional regulator superfamily protein	VaccDscaff3-augustus-gene-244.22	Cup_vs_Pad	-0.724812	down	0.00355	0.0208507
myb-like transcription factor family protein	VaccDscaff28-augustus-gene-225.19	Cup_vs_Pad	-0.707657	down	0.00685	0.0357498
Sec14p-like phosphatidylinositol transfer family protein	VaccDscaff116-augustus-gene-3.73	Cup_vs_Pad	0.696427	up	0.006	0.0321144
secretion-associated RAS super family 2	VaccDscaff3-augustus-gene-74.33	Cup_vs_Pad	0.717185	up	0.0013	0.0090707
P-loop containing nucleoside triphosphate hydrolases superfamily protein	VaccDscaff6-augustus-gene-267.16	Cup_vs_Pad	0.725368	up	5e-05	0.000509113
Protein kinase superfamily protein	VaccDscaff23-snap-gene-339.39	Cup_vs_Pad	0.726488	up	0.0064	0.0337963
WD repeat-containing protein	VaccDscaff23-augustus-gene-235.20	Cup_vs_Pad	0.728141	up	0.0032	0.0191338
Translation initiation factor IF6	VaccDscaff39-snap-gene-103.32	Cup_vs_Pad	0.729822	up	5e-05	0.000509113
haloacid dehalogenase like hydrolase domain containing 3 L homeolog	VaccDscaff29-augustus-gene-309.36	Cup_vs_Pad	0.731391	up	5e-05	0.000509113
radical SAM domain-containing protein / GCN5-related N-acetyltransferase (GNAT) family protein	VaccDscaff4-augustus-gene-379.47	Cup_vs_Pad	0.733673	up	0.00015	0.00138565
40S ribosomal protein S21-like	VaccDscaff1-augustus-gene-33.33	Cup_vs_Pad	0.741315	up	5e-05	0.000509113
hydroxyproline-rich glycoprotein family protein	VaccDscaff42-augustus-gene-76.27	Cup_vs_Pad	0.741821	up	0.0036	0.0210985
chorismate mutase 1	VaccDscaff18-snap-gene-329.39	Cup_vs_Pad	0.747716	up	5e-05	0.000509113
C-terminal cysteine residue is changed to a serine 1	VaccDscaff35-augustus-gene-87.38	Cup_vs_Pad	0.762177	up	0.0026	0.0160553
putative U3 snoRNP protein Nop56	VaccDscaff34-processed-gene-77.5	Cup_vs_Pad	0.770641	up	0.00805	0.0407922
Xanthine/uracil permease family protein	VaccDscaff23-augustus-gene-328.37	Cup_vs_Pad	0.77239	up	0.0095	0.0465232
RNA polymerase II subunit B1 CTD phosphatase RPAP2-like protein	VaccDscaff3-snap-gene-69.36	Cup_vs_Pad	0.778794	up	0.00155	0.0104737
tyrosyl-DNA phosphodiesterase 2	VaccDscaff9-augustus-gene-120.28	Cup_vs_Pad	0.840595	up	5e-05	0.000509113
FtsH extracellular protease family	VaccDscaff39-processed-gene-233.3	Cup_vs_Pad	0.847351	up	0.00025	0.00217815
ATPase, V1 complex, subunit B protein	VaccDscaff39-augustus-gene-42.21	Cup_vs_Pad	0.860786	up	0.00315	0.0188828
Transducin/WD40 repeat-like superfamily protein	VaccDscaff24-snap-gene-224.23	Cup_vs_Pad	0.875973	up	0.00615	0.0327138
EXORDIUM like 3	VaccDscaff29-processed-gene-81.7	Cup_vs_Pad	0.882307	up	0.0024	0.0150115
Tetratricopeptide repeat (TPR)-like superfamily protein	VaccDscaff48-augustus-gene-102.29	Cup_vs_Pad	0.88835	up	0.0004	0.00328645
ribonucleotide reductase 2A	VaccDscaff1-snap-gene-63.23	Cup_vs_Pad	0.890255	up	0.0084	0.0422447
Ribosomal L38e protein family	VaccDscaff3-snap-gene-287.26	Cup_vs_Pad	0.891951	up	0.00015	0.00138565
protein arginine methyltransferase 10	VaccDscaff60-snap-gene-0.49	Cup_vs_Pad	0.905115	up	0.00025	0.00217815
ATPase family, AAA domain containing 3A	VaccDscaff48-augustus-gene-108.39	Cup_vs_Pad	0.90707	up	0.00145	0.00992179
transducin (beta)-like 3	VaccDscaff29-snap-gene-16.26	Cup_vs_Pad	0.933235	up	0.01015	0.0490958
RNA polymerase I and III subunit C	VaccDscaff5-augustus-gene-411.31	Cup_vs_Pad	0.949144	up	0.00065	0.00502564
LURP-one-like protein (DUF567)	VaccDscaff1-augustus-gene-256.30	Cup_vs_Pad	0.958996	up	0.00115	0.00818736
testis expressed 10	VaccDscaff29-snap-gene-257.35	Cup_vs_Pad	0.970445	up	0.00275	0.0168337
DEAD-box ATP-dependent RNA helicase 5-like	VaccDscaff47-snap-gene-4.36	Cup_vs_Pad	0.977196	up	0.00045	0.00364749
Erv1/Alr family protein	VaccDscaff14-augustus-gene-349.34	Cup_vs_Pad	0.98992	up	0.0023	0.0144852
CBL-interacting protein kinase 25	VaccDscaff34-augustus-gene-51.34	Cup_vs_Pad	0.995835	up	0.0003	0.00255629
plastid movement impaired1	VaccDscaff31-processed-gene-334.11	Cup_vs_Pad	1.01109	up	5e-05	0.000509113
Plant-specific transcription factor YABBY family protein	VaccDscaff46-snap-gene-21.25	Cup_vs_Pad	1.02277	up	0.0065	0.0342384
ubiquitin-conjugating enzyme 25	VaccDscaff39-snap-gene-262.42	Cup_vs_Pad	1.03955	up	0.00545	0.0296438
nuclear assembly factor 1 ribonucleoprotein	VaccDscaff38-augustus-gene-249.38	Cup_vs_Pad	1.0594	up	0.0025	0.0155349
Major facilitator superfamily protein	VaccDscaff29-augustus-gene-22.27	Cup_vs_Pad	1.06317	up	5e-05	0.000509113
Hyp O-arabinosyltransferase-like protein	VaccDscaff18-snap-gene-180.20	Cup_vs_Pad	1.06657	up	0.002	0.0128861
class V chitinase	VaccDscaff39-snap-gene-25.31	Cup_vs_Pad	1.07442	up	0.0007	0.00535742
plasma-membrane associated cation-binding protein 1	VaccDscaff82-augustus-gene-5.31	Cup_vs_Pad	1.08389	up	0.00555	0.0300974
DNA repair protein Rad4 family	VaccDscaff39-augustus-gene-57.27	Cup_vs_Pad	1.08744	up	0.004	0.0230233
acidic ribosomal protein P0	VaccDscaff29-augustus-gene-130.22	Cup_vs_Pad	1.11126	up	0.00495	0.0274362
pseudouridine synthase 7	VaccDscaff47-processed-gene-3.6	Cup_vs_Pad	1.12114	up	0.0064	0.0337963
nodulin MtN21 /EamA-like transporter family protein	VaccDscaff4-augustus-gene-307.24	Cup_vs_Pad	1.13797	up	0.00335	0.0198581
Pigy upstream reading frame	VaccDscaff23-augustus-gene-8.32	Cup_vs_Pad	1.14842	up	0.00785	0.0399544
Peptidyl-tRNA hydrolase family protein	VaccDscaff18-augustus-gene-293.18	Cup_vs_Pad	1.1627	up	0.00045	0.00364749
aluminum sensitive 3	VaccDscaff34-augustus-gene-321.44	Cup_vs_Pad	1.1706	up	0.00705	0.0366072
endoglucanase 24-like	VaccDscaff23-augustus-gene-348.15	Cup_vs_Pad	1.17398	up	0.0068	0.0355387
pre-mRNA processing factor 18	VaccDscaff47-augustus-gene-175.26	Cup_vs_Pad	1.17524	up	5e-05	0.000509113
MAF1 homolog, negative regulator of RNA polymerase III a	VaccDscaff3-processed-gene-103.9	Cup_vs_Pad	1.18275	up	0.00575	0.0309915
Transmembrane amino acid transporter family protein	VaccDscaff48-augustus-gene-8.26	Cup_vs_Pad	1.18575	up	0.00265	0.0163189
glutamine-dependent asparagine synthase 1	VaccDscaff47-augustus-gene-111.19	Cup_vs_Pad	1.19023	up	0.0001	0.000960986
Transducin/WD40 repeat-like superfamily protein	VaccDscaff47-snap-gene-186.40	Cup_vs_Pad	1.21056	up	0.0057	0.03077
Phototropic-responsive NPH3 family protein	VaccDscaff24-augustus-gene-111.22	Cup_vs_Pad	1.2242	up	0.0001	0.000960986
calmodulin-binding receptor-like cytoplasmic kinase 2	VaccDscaff23-snap-gene-100.44	Cup_vs_Pad	1.23497	up	0.0002	0.00178731
basic helix-loop-helix (bHLH) DNA-binding superfamily protein	VaccDscaff23-augustus-gene-293.27	Cup_vs_Pad	1.24547	up	0.00075	0.00568581
DEA(D/H)-box RNA helicase family protein	VaccDscaff46-augustus-gene-0.23	Cup_vs_Pad	1.30937	up	0.00025	0.00217815
putative U3 snoRNP-associated protein Utp7	VaccDscaff29-processed-gene-184.31	Cup_vs_Pad	1.31696	up	0.00065	0.00502564
14-3-3-like protein D	VaccDscaff39-processed-gene-72.2	Cup_vs_Pad	1.33187	up	5e-05	0.000509113
TLC domain containing 2	VaccDscaff3-snap-gene-248.25	Cup_vs_Pad	1.35441	up	0.0052	0.0285584
RNA-binding KH domain-containing protein	VaccDscaff34-augustus-gene-214.32	Cup_vs_Pad	1.36032	up	5e-05	0.000509113
WRKY DNA-binding protein 14	VaccDscaff24-augustus-gene-148.55	Cup_vs_Pad	1.36412	up	0.00035	0.00292308
DNA polymerase I B, mitochondrial-like	VaccDscaff36-augustus-gene-35.32	Cup_vs_Pad	1.36966	up	0.0001	0.000960986
J-domain protein required for chloroplast accumulation response 1	VaccDscaff23-augustus-gene-339.26	Cup_vs_Pad	1.40251	up	0.0001	0.000960986
transcription factor bHLH155-like protein	VaccDscaff11-augustus-gene-369.34	Cup_vs_Pad	1.42596	up	0.00685	0.0357498
DEAD-box ATP-dependent RNA helicase 53-like	VaccDscaff1-augustus-gene-315.16	Cup_vs_Pad	1.43961	up	0.00095	0.00696513
NAC domain containing protein 73	VaccDscaff39-augustus-gene-246.25	Cup_vs_Pad	1.44534	up	0.0001	0.000960986
low-molecular-weight cysteine-rich 19	VaccDscaff24-snap-gene-181.18	Cup_vs_Pad	1.44624	up	0.0061	0.0324943
protein arginine methyltransferase 3	VaccDscaff655-augustus-gene-0.12	Cup_vs_Pad	1.44754	up	5e-05	0.000509113
IAA-amino acid hydrolase ILR1-like 6	VaccDscaff3-augustus-gene-246.17	Cup_vs_Pad	1.45789	up	0.00685	0.0357498
RAB GTPase homolog A1D	VaccDscaff4-processed-gene-208.2	Cup_vs_Pad	1.47607	up	0.007	0.0363902
Homeodomain-like superfamily protein	VaccDscaff1-augustus-gene-312.32	Cup_vs_Pad	1.51141	up	0.0016	0.0107463
Pentatricopeptide repeat (PPR) superfamily protein	VaccDscaff1-augustus-gene-172.27	Cup_vs_Pad	1.51708	up	0.00045	0.00364749
nodulin MtN21 /EamA-like transporter family protein	VaccDscaff34-snap-gene-317.35	Cup_vs_Pad	1.52545	up	0.0034	0.0201079
ankyrin repeat domain 28	VaccDscaff13-snap-gene-161.33	Cup_vs_Pad	1.53181	up	0.00255	0.015794
GTP-binding family protein	VaccDscaff47-augustus-gene-147.37	Cup_vs_Pad	1.57772	up	0.0046	0.0258662
prolylcarboxypeptidase	VaccDscaff29-augustus-gene-250.20	Cup_vs_Pad	1.67369	up	5e-05	0.000509113
ACC synthase 10	VaccDscaff22-augustus-gene-133.27	Cup_vs_Pad	1.71923	up	5e-05	0.000509113
jasmonic acid-amido synthetase JAR1-like	VaccDscaff22-snap-gene-8.34	Cup_vs_Pad	1.75875	up	0.00065	0.00502564
prostaglandin E synthase 2-like	VaccDscaff399-processed-gene-0.8	Cup_vs_Pad	1.79657	up	0.0056	0.0303223
zinc finger (CCCH type) helicase family protein	VaccDscaff47-snap-gene-187.45	Cup_vs_Pad	1.81359	up	0.0033	0.0196304
Seven transmembrane MLO family protein	VaccDscaff28-snap-gene-293.36	Cup_vs_Pad	1.84121	up	5e-05	0.000509113
Tetratricopeptide repeat (TPR)-like superfamily protein	VaccDscaff74-processed-gene-1.1	Cup_vs_Pad	1.87724	up	0.00095	0.00696513
protein kinase PINOID-like	VaccDscaff1-processed-gene-75.9	Cup_vs_Pad	1.92811	up	5e-05	0.000509113
Glycosyl hydrolase superfamily protein	VaccDscaff28-snap-gene-1.30	Cup_vs_Pad	1.94954	up	5e-05	0.000509113
myb domain protein 63	VaccDscaff6-augustus-gene-4.41	Cup_vs_Pad	2.02075	up	0.00525	0.0287909
WCRKC thioredoxin 2	VaccDscaff29-augustus-gene-178.23	Cup_vs_Pad	2.05095	up	0.00495	0.0274362
NDH-dependent cyclic electron flow 1	VaccDscaff198-snap-gene-0.47	Cup_vs_Pad	2.08215	up	0.0068	0.0355387
basic helix-loop-helix (bHLH) DNA-binding superfamily protein	VaccDscaff22-augustus-gene-46.34	Cup_vs_Pad	2.11226	up	5e-05	0.000509113
Protein kinase superfamily protein	VaccDscaff18-processed-gene-292.10	Cup_vs_Pad	2.11346	up	0.00355	0.0208507
senescence-related gene 3	VaccDscaff121-augustus-gene-0.25	Cup_vs_Pad	2.21771	up	0.00235	0.0147509
Tetratricopeptide repeat (TPR)-like superfamily protein	VaccDscaff3-processed-gene-407.9	Cup_vs_Pad	2.2432	up	0.00435	0.0246889
Homeodomain-like superfamily protein	VaccDscaff6-augustus-gene-1.18	Cup_vs_Pad	2.24687	up	0.00075	0.00568581
DNAJ heat shock N-terminal domain-containing protein	VaccDscaff3-augustus-gene-235.19	Cup_vs_Pad	2.34716	up	0.0003	0.00255629
TRICHOME BIREFRINGENCE-LIKE 33	VaccDscaff29-snap-gene-120.29	Cup_vs_Pad	2.35602	up	0.0002	0.00178731
Dehydrin family protein	VaccDscaff12-augustus-gene-41.22	Cup_vs_Pad	2.49626	up	0.0015	0.0101994
Cytochrome b561/ferric reductase transmembrane with DOMON related domain-containing protein	VaccDscaff39-augustus-gene-163.22	Cup_vs_Pad	2.5108	up	0.00125	0.0087766
COBRA-like extracellular glycosyl-phosphatidyl inositol-anchored protein family	VaccDscaff42-augustus-gene-146.15	Cup_vs_Pad	2.63331	up	0.0103	0.0496922
glucuronoxylan 4-O-methyltransferase-like protein (DUF579)	VaccDscaff34-augustus-gene-212.25	Cup_vs_Pad	2.74803	up	5e-05	0.000509113
laccase 12	VaccDscaff29-processed-gene-117.5	Cup_vs_Pad	2.83399	up	0.0003	0.00255629
Galactosyl transferase GMA12/MNN10 family protein	VaccDscaff4-processed-gene-355.4	Cup_vs_Pad	2.89674	up	0.003	0.0181156
cellulose synthase A4	VaccDscaff47-augustus-gene-156.39	Cup_vs_Pad	2.93464	up	0.00225	0.0142218
membrane-anchored ubiquitin-fold protein 1 precursor	VaccDscaff7-snap-gene-353.43	Cup_vs_Pad	3.04787	up	0.0043	0.024449
Cellulose synthase family protein	VaccDscaff39-augustus-gene-45.30	Cup_vs_Pad	3.30624	up	5e-05	0.000509113
Laccase/Diphenol oxidase family protein	VaccDscaff47-snap-gene-107.40	Cup_vs_Pad	4.09366	up	5e-05	0.000509113
expansin-B15-like	VaccDscaff22-snap-gene-45.44	Cup_vs_Pad	5.58141	up	0.0015	0.0101994
laccase 2	VaccDscaff24-processed-gene-78.5	Cup_vs_Pad	7.7605	up	5e-05	0.000509113
RING/U-box superfamily protein	VaccDscaff30-processed-gene-76.12	Cup_vs_Pad	10	up	0.00805	0.0407922
Disease resistance protein (CC-NBS-LRR class) family	VaccDscaff36-snap-gene-153.63	Cup_vs_Pad	-10	down	0.00095	0.00696513
