# Supplementary material for: Transcriptome analysis and identification of genes associated with floral transition and fruit development in rabbiteye blueberry (Vaccinium ashei)
Source: PLoS One. 2021 Oct 28;16(10):e0259119. doi: 10.1371/journal.pone.0259119 (PMC8553168; doi:10.1371/journal.pone.0259119)
Supplement: S11 Table — (XLSX) [file pone.0259119.s011.xlsx]

## Sheet: primer
S11 Table. RT-qPCR genes and primers used for validation of RNA-seq data.
UniGene ID	Forward primer（5'→3')	Reverse primer （5'→3')	Gene name*	Abbreviation
VaccDscaff8-snap-gene-210.28-mRNA-1	CACGCTCTACGTCTTCACG	ATCGCATACATGCCAGTCC	auxin transporter-like protein 2	AUX2
VaccDscaff8-augustus-gene-387.26-mRNA-1	TGTTGCTATTTGCGTCATT	AGATAGGCTCCTTTGGTGT	MATE efflux family protein	MATE
VaccDscaff21-processed-gene-72.6-mRNA-1	TCTAACGGTTTATGACTACGA	GACTTACAATCCCTGTGCT	molybdenum cofactor sulfurase (LOS5)	ABA3
VaccDscaff12-snap-gene-128.53-mRNA-1	TGAGGTATTCAAGGGTCTG	GGATGCTACTCCTGGCTAT	sucrose transporter 4	SUT4
VaccDscaff36-snap-gene-153.63-mRNA-1	GGCTTGGTGACCTTCTCAT	ACATCTTGCTTTCCTTCTG	Disease resistance protein	Disease resistance protein
VaccDscaff36-snap-gene-274.42-mRNA-1	GAATCAACGGCAGAGTCGC	TTTCATACAGAGTGGACCTAC	Chlorophyll A-B binding family protein	CAB
VaccDscaff26-augustus-gene-107.28-mRNA-1	TCTTCTCAGCCCTCAGCAC	TGAACCCTTTATCTCCTTG	Chalcone-flavanone isomerase family protein	CHI
VaccDscaff46-augustus-gene-163.37-mRNA-1	AAGGAGAAGGGACAGCAGA	CTTCACGGAAACAATAAACA	indole-3-acetic acid inducible 11	IAA11
VaccDscaff15-augustus-gene-367.34-mRNA-1	CAAACATCCAGCCAAACCT	CCCACTTACGCACAGACAA	chlorophyllase 1	CLH1
VaccDscaff37-augustus-gene-199.19-mRNA-1	TCGCGATCTTACAGATGCCC	GTGCTGAGGGATGCAAGGAT	ACTIN	ACTIN
* gene name based on Arabidopsis query homolog
